# Supplementary material for: Mycobacterium tuberculosis peptide-specific T cells in pulmonary granulomas display broad effector functions
Source: iScience. 2025 Nov 12;28(12):114034. doi: 10.1016/j.isci.2025.114034 (PMC12721174; doi:10.1016/j.isci.2025.114034)
Supplement: Data S1. Rhesus macaque granuloma T cell differentially expressed genes [file mmc2.csv]

p_val	avg_log2FC	pct.1	pct.2	p_val_adj	cluster	gene
0	3.11504134676118	0.625	0.146	0	0	CR1
0	2.32941054945406	0.755	0.276	0	0	LEF1
0	2.54831262827497	0.601	0.167	0	0	ST6GALNAC5
0	2.27363208199003	0.851	0.441	0	0	LDLRAD4
0	2.91217410754846	0.468	0.085	0	0	IL6R
0	3.29082572154317	0.457	0.081	0	0	CR2
0	1.22560288624633	0.98	0.767	0	0	CAMK4
1.59279879129987e-305	1.24278686876124	0.964	0.748	5.55631930357046e-301	0	AKT3
8.30537264496607e-294	1.17987366719787	0.984	0.845	2.89724619346996e-289	0	RIPOR2
2.04652354228726e-279	-1.77915993931468	0.606	0.879	7.13909272491487e-275	0	PARP8
1.77917607988028e-268	1.09733627408811	0.961	0.798	6.20647783705437e-264	0	EPB41
2.71801165144436e-268	1.43177078772843	0.908	0.62	9.48151184489852e-264	0	BICDL1
5.17544819301756e-254	0.860044718221337	0.991	0.904	1.80540334765224e-249	0	TNRC6B
5.3081322507377e-245	-2.76555567246722	0.174	0.618	1.85168885434734e-240	0	ZNRF1
2.04541744873306e-236	-3.17683613483552	0.147	0.575	7.1352342281604e-232	0	FURIN
1.27594521188674e-224	-2.28773705624501	0.276	0.675	4.45100727714572e-220	0	EMB
6.81178398434261e-223	0.755039902431099	0.995	0.959	2.37622272509808e-218	0	ANKRD12
2.87601818866984e-222	0.656136790356533	0.998	0.993	1.00327018493559e-217	0	ARHGAP15
5.23772808665003e-218	-1.87145215761123	0.424	0.782	1.827129065747e-213	0	PTPN22
9.36291241841884e-216	-3.65250798693221	0.078	0.498	3.26615836804123e-211	0	IL23R
3.53967568084197e-213	1.55047305636477	0.715	0.344	1.23478046450491e-208	0	CYSLTR1
1.96011587789516e-210	2.54546901766381	0.348	0.073	6.83766822844947e-206	0	CCR7
7.37813407755218e-207	-2.25163701988986	0.224	0.618	2.5737882916133e-202	0	APOBEC3G
7.1683280329617e-201	1.27451104583026	0.818	0.504	2.50059955101836e-196	0	ABLIM1
1.00396344542277e-200	1.1600741543068	0.899	0.681	3.50222608301278e-196	0	FKBP5
1.84237443961007e-199	1.54734415309536	0.674	0.326	6.42693899513576e-195	0	ENSMMUG00000055209
6.46026583732845e-195	-2.44319512258143	0.207	0.589	2.25359913469366e-190	0	ENSMMUG00000063549
3.9946503807817e-191	1.82565035089486	0.579	0.248	1.39349383883189e-186	0	HPCAL1
4.72930068645237e-189	-1.95491820310426	0.309	0.665	1.64976925146205e-184	0	CPD
2.15658577189305e-185	0.731244188664432	0.989	0.941	7.5230338066717e-181	0	UTRN
1.2704881289053e-182	-1.83561964867887	0.354	0.697	4.43197078887326e-178	0	TNFRSF1B
2.50696676012394e-182	1.06114027875553	0.893	0.693	8.74530284601634e-178	0	STK38
2.91275619330755e-182	1.12328870600632	0.835	0.506	1.0160858704734e-177	0	IL7R
2.06872888609685e-180	-3.21699688067186	0.187	0.544	7.21655384626024e-176	0	IL2RA
6.55790119994901e-178	-3.06931207527974	0.078	0.456	2.28765825459021e-173	0	HOPX
1.59012322440175e-172	-1.29806961754331	0.613	0.846	5.54698585600306e-168	0	ARHGAP26
1.1648481534299e-171	0.545081972341688	0.999	0.997	4.06345629842486e-167	0	MBNL1
5.48316265295312e-170	1.23619310412285	0.844	0.607	1.91274645985617e-165	0	CDC14A
6.57681400422419e-170	-1.05098846698127	0.869	0.946	2.29425579723356e-165	0	PICALM
1.58040221963816e-167	-4.83179275067058	0.029	0.373	5.51307510298576e-163	0	NKG7
1.8215080828438e-166	1.08072623379334	0.864	0.662	6.3541487961923e-162	0	TMEM123
3.12429965413853e-165	1.26159108357333	0.781	0.529	1.08988069134968e-160	0	ADD3
3.06554505799637e-164	-2.60505612921292	0.194	0.546	1.06938473803145e-159	0	PPP2R2B
4.45874249761202e-161	1.35577040781627	0.729	0.442	1.55538773286698e-156	0	ERC1
5.32830151622408e-159	-1.64502568072117	0.553	0.784	1.85872470091961e-154	0	PARP6
1.61934819308267e-157	0.657289281371759	0.995	0.979	5.64893423674958e-153	0	SKAP1
5.49502264796019e-157	1.1091983134562	0.846	0.679	1.91688370051443e-152	0	FOXP1
1.09823471002295e-155	1.80558836856008	0.555	0.261	3.83108196244406e-151	0	DNM3
9.01959762681194e-153	1.47647139382512	0.615	0.311	3.14639643613708e-148	0	ITGA6
2.8873751596964e-150	1.51212630417768	0.456	0.166	1.00723195070849e-145	0	TCF7
3.52687850317662e-149	0.828785420670836	0.921	0.767	1.23031629704813e-144	0	SEPTIN6
6.78410268428807e-149	0.950214771501664	0.897	0.733	2.36656638038705e-144	0	OSBPL9
2.32708991458219e-147	2.30971463387387	0.273	0.063	8.11782045802852e-143	0	S1PR1
4.08338502970318e-147	0.758275684757154	0.955	0.834	1.42444803376166e-142	0	ZBTB20
5.84273232740026e-147	-2.47362804847481	0.163	0.496	2.03817874509031e-142	0	SETBP1
4.8331884235296e-146	-3.16918608544657	0.134	0.468	1.68600944966406e-141	0	ZEB2
2.7325030417066e-145	1.37335045619038	0.704	0.431	9.53206361068929e-141	0	LRRC8D
1.23274844730394e-143	0.881396281816956	0.921	0.809	4.30031968357505e-139	0	NR3C1
3.09832465845062e-140	-1.219737596462	0.517	0.786	1.08081957385391e-135	0	PTPRJ
3.36888154959754e-139	1.18485319744887	0.716	0.414	1.1752006397616e-134	0	MPP7
1.09294851881273e-138	-1.10645434195063	0.641	0.818	3.81264161302631e-134	0	ENO1
1.24436082742385e-137	-1.93719565582025	0.232	0.552	4.34082831038535e-133	0	BHLHE40
1.35723771566654e-137	-1.83509206333456	0.283	0.596	4.73458804733116e-133	0	JAML
9.16773623704115e-137	1.47289035789496	0.545	0.258	3.19807310892943e-132	0	INPP5A
1.14136421385743e-136	2.09152887580393	0.328	0.097	3.98153492362025e-132	0	ICAM2
2.34743295218202e-136	-3.55936679181373	0.132	0.44	8.18878511039176e-132	0	SOX5
2.27286042657208e-135	1.18201200388434	0.746	0.489	7.92864631205404e-131	0	TMEM156
3.55089024223456e-135	-1.36213438491003	0.525	0.745	1.2386925521011e-130	0	GAPDH
4.81078624329112e-135	-0.775207836401226	0.947	0.972	1.67819467310967e-130	0	PRKCH
4.4713650215289e-132	-5.97786033902158	0.027	0.317	1.55979097411014e-127	0	GZMB
3.66443096518345e-131	0.682876357217271	0.965	0.886	1.2783000978946e-126	0	MYCBP2
7.17580020114137e-130	1.38813124177928	0.628	0.359	2.50320614216616e-125	0	PECAM1
1.07492046374176e-129	-1.72196499686421	0.34	0.611	3.74975254571675e-125	0	EED
3.01177536687874e-129	-1.12004275410329	0.578	0.812	1.05062771898198e-124	0	GTDC1
2.05795529904733e-128	-2.69230285388546	0.08	0.387	7.1789712651967e-124	0	PLSCR2
3.69641062634627e-128	0.858118715503114	0.897	0.741	1.28945588289463e-123	0	TLK1
9.21330616806093e-128	0.812524129525375	0.879	0.66	3.21396972366637e-123	0	PPIL4
5.17584003326169e-127	1.15179307069915	0.741	0.493	1.80554003720301e-122	0	ARID5B
5.91480866441772e-127	0.957309902958247	0.799	0.592	2.06332185449548e-122	0	DGKA
1.61273023265564e-125	0.88804246828386	0.871	0.65	5.62584814359592e-121	0	MAML2
2.8251273095464e-125	0.949049049197976	0.807	0.61	9.85517410662166e-121	0	ESYT2
7.37273757672614e-125	-1.57481180554744	0.366	0.648	2.57190577626515e-120	0	RUNX2
6.2617460151557e-124	0.842787746535692	0.914	0.732	2.18434747992692e-119	0	ANTXR2
4.61277131471804e-123	0.886946676971438	0.924	0.831	1.60911914542624e-118	0	ZCCHC7
2.09871219464805e-122	-3.15362805810013	0.08	0.369	7.32114761981027e-118	0	RIN3
8.62688247518463e-122	0.801949063140242	0.905	0.73	3.00940168264341e-117	0	IQGAP2
4.03987040622317e-121	-2.06130262921995	0.202	0.497	1.40926839250689e-116	0	ADAM12
5.4146809339317e-120	-1.51073564899719	0.391	0.676	1.88885729699273e-115	0	NIBAN1
1.04470961248542e-119	0.896474135029684	0.841	0.663	3.64436501219414e-115	0	CYTH1
6.069585402829e-119	0.711287556617075	0.935	0.854	2.11731417192287e-114	0	KAT6A
1.90961976703759e-116	-1.48952276995279	0.34	0.623	6.66151759533393e-112	0	MYO1F
2.17605309894826e-116	1.89471924461967	0.451	0.202	7.59094363037109e-112	0	PATJ
1.02066453637232e-115	-3.50897501135692	0.097	0.375	3.56048616868121e-111	0	IL12RB2
2.31923815759196e-114	-2.2516699505449	0.151	0.441	8.09043038894378e-110	0	ID2
1.18682116446784e-113	-2.41060673473673	0.092	0.379	4.1401069501296e-109	0	CD8A
3.62970795025875e-113	-0.982835724145082	0.818	0.903	1.26618732136826e-108	0	MGAT5
6.20624835865483e-112	-1.69010268033066	0.242	0.525	2.16498767743315e-107	0	MYO1G
1.35563684562284e-111	-1.1124876904624	0.777	0.882	4.72900357227071e-107	0	HSP90AA1
1.440306270735e-111	2.16687483886611	0.307	0.106	5.02436439483197e-107	0	GPR155
2.25766214067544e-111	0.719313789492419	0.957	0.888	7.87562861153221e-107	0	SSH2
2.01398149852979e-110	-0.831880650635086	0.845	0.939	7.02557305947132e-106	0	CHST11
1.60559854825792e-109	2.04777124216037	0.367	0.141	5.60096997574294e-105	0	PPM1L
5.8199281992848e-109	-2.0397595815049	0.123	0.407	2.03022375303851e-104	0	MMP25
5.99067568162321e-108	-1.56490084812465	0.188	0.282	2.08978730477744e-103	0	ENSMMUG00000040343
8.6529078992003e-108	-1.60258271045199	0.254	0.537	3.01848039155703e-103	0	RUNX3
4.25970245583947e-107	0.636223873822732	0.95	0.859	1.48595460469504e-102	0	PPP2R5C
4.99985840389181e-107	-1.51539087812975	0.316	0.594	1.74415060561362e-102	0	KAT2B
5.08746569480572e-107	0.714874853954048	0.913	0.835	1.77471153297603e-102	0	UTY
6.49085165856815e-107	0.824936785927576	0.842	0.644	2.26426869257491e-102	0	ST6GAL1
6.93866111978207e-107	0.972274912868003	0.767	0.583	2.42048254502478e-102	0	CCND3
7.60874844194445e-107	0.822171018041742	0.82	0.656	2.6542358064879e-102	0	CYLD
2.10259211825733e-105	-3.82346317329627	0.035	0.281	7.33468234532887e-101	0	KLRD1
2.88759319655207e-104	-2.25701762629177	0.083	0.352	1.00730801068522e-99	0	GALNT3
3.18855609076772e-104	-2.03732073325003	0.163	0.442	1.11229590670341e-99	0	RGS9
2.99576414077257e-103	-1.79070899236495	0.323	0.575	1.0450423628671e-98	0	MAST4
9.0234278143525e-103	-2.52832822372237	0.075	0.336	3.14773255875873e-98	0	NKG2D
1.00088867768186e-102	1.8225873353458	0.301	0.102	3.49150006322539e-98	0	CAPG
4.85611355719883e-102	1.10457760463994	0.602	0.36	1.69400665329324e-97	0	LRIG1
5.21167510243026e-102	0.872755370408896	0.783	0.575	1.81804074273177e-97	0	TXNIP
6.66214358283232e-102	0.777492557923922	0.863	0.695	2.32402216743523e-97	0	SENP7
3.30525120364538e-101	1.75407508938164	0.411	0.187	1.15300382987965e-96	0	TRIB2
3.87372378816722e-101	-1.22192202677776	0.445	0.666	1.35130980626425e-96	0	ARF6
1.46403502754731e-100	-0.814200175524555	0.741	0.882	5.10713979009604e-96	0	PRKCB
1.98659160317169e-100	-2.4667668922629	0.11	0.373	6.93002614850412e-96	0	TFRC
2.14841780018534e-100	0.630844561830397	0.95	0.889	7.49454065416655e-96	0	SMCHD1
4.62550128606773e-100	-3.26134298863562	0.055	0.304	1.61355986863187e-95	0	DENND3
2.36979373454811e-99	-0.959289779854397	0.829	0.921	8.26678846359764e-95	0	CBLB
4.32409072709137e-99	-1.40114921841306	0.511	0.715	1.50841580923855e-94	0	ADGRE5
1.07733665088986e-98	1.69558593898167	0.366	0.148	3.75818117296418e-94	0	PLCL1
1.62649174791854e-98	1.34469655200337	0.517	0.278	5.67385381343905e-94	0	KLHL5
1.19242310231375e-96	0.656074204358715	0.912	0.801	4.15964875011127e-92	0	DIP2B
2.08049607655312e-96	-1.56628131835605	0.207	0.483	7.2576025134479e-92	0	DAPK2
7.7045067128266e-96	-1.40703341205221	0.262	0.535	2.68764012170243e-91	0	PTK2B
1.12769063916174e-95	1.19551240829796	0.539	0.292	3.93383602565183e-91	0	SLC16A7
1.30478625374014e-95	-2.77325169383922	0.092	0.348	4.55161636754712e-91	0	PIK3AP1
1.37872213529322e-95	1.20161203303497	0.558	0.317	4.80953429675686e-91	0	GPR174
2.27930082502695e-94	1.13746912154171	0.569	0.33	7.95111299802402e-90	0	MXI1
7.1039766635779e-94	0.975035864985646	0.717	0.497	2.47815121932251e-89	0	MLLT3
9.5978135739952e-94	1.70565211127395	0.332	0.128	3.34810128715248e-89	0	ZFYVE9
1.1630791831747e-93	1.28083153975449	0.498	0.268	4.05728542258662e-89	0	RCAN3
2.59306747793532e-93	-1.00671555844425	0.904	0.915	9.04565659002957e-89	0	ACTB
2.99260477562856e-93	-2.92651268759414	0.048	0.286	1.04394024993027e-88	0	KLRB1
3.88263967021651e-93	-2.03757027472848	0.26	0.511	1.35442002255833e-88	0	SLA
7.60731992756381e-93	-1.36196283738577	0.367	0.607	2.65373748353136e-88	0	RAC2
1.56954760727468e-91	-1.07867722790034	0.626	0.773	5.47520987321699e-87	0	HSPA8
4.53636088387236e-91	-3.19027764941434	0.051	0.283	1.58246413073003e-86	0	IL18RAP
1.11831196250159e-90	0.446199412207265	0.992	0.973	3.90111944999056e-86	0	RAPGEF6
3.12051208208379e-90	1.84164868641384	0.359	0.155	1.08855943471411e-85	0	DIP2C
2.00444579674008e-89	1.02449534136615	0.608	0.374	6.99230871734809e-85	0	ARHGAP12
4.15693645518728e-89	2.06596848553387	0.357	0.149	1.45010571302753e-84	0	BMPR1B
8.084248002614e-89	1.26753874375344	0.615	0.414	2.82010907323187e-84	0	ARHGEF18
1.38637561232295e-88	-0.735807229635901	0.751	0.873	4.83623268602739e-84	0	RAP1B
2.17756895053074e-88	0.451463729418019	0.985	0.962	7.59623152703142e-84	0	CDC42SE2
2.25927072579496e-88	1.00628297904818	0.716	0.526	7.88123999986314e-84	0	SNX25
2.4246078355397e-88	-0.825897325143352	0.689	0.84	8.45800197349667e-84	0	ITGAL
1.13541956076775e-87	-2.46167185995833	0.089	0.328	3.96079759578223e-83	0	BCAT1
4.70319350284926e-87	-0.806006534135705	0.689	0.833	1.64066202153394e-82	0	LCP2
1.19159855743738e-86	0.795388388840196	0.898	0.798	4.15677240776455e-82	0	ZEB1
2.6016259196745e-86	-4.03025999941474	0.071	0.293	9.07551185819252e-82	0	ENTPD1
5.27193334351564e-86	-1.54281462141195	0.268	0.515	1.839061227552e-81	0	LDHA
6.76287864528163e-86	0.914885288547004	0.751	0.562	2.35916258662004e-81	0	LMBR1
1.41391368937013e-85	-1.46891813497665	0.363	0.591	4.93229651399877e-81	0	PGAM1
2.91358815959485e-85	-0.851419073704418	0.789	0.874	1.01637609359307e-80	0	STK17B
3.59005067489171e-85	-1.30407649545009	0.287	0.534	1.25235327742922e-80	0	IL2RB
5.31170811551335e-85	-1.3139447890341	0.263	0.519	1.85293625901568e-80	0	APOBEC3H
5.32613490631437e-85	-0.941374499634977	0.489	0.705	1.8579689007187e-80	0	EIF4G3
7.73033251505679e-85	0.732512721544134	0.817	0.65	2.69664919455241e-80	0	GIMAP8
8.59447246612e-85	0.911812084420081	0.675	0.472	2.9980957750813e-80	0	SLC35B1
4.9920389873352e-84	1.08905722283502	0.567	0.343	1.74142288034201e-79	0	PIK3CA
5.65636151814452e-84	-1.17455513980654	0.513	0.71	1.97316515198953e-79	0	HIF1A
1.10472070159175e-83	-1.96193759314648	0.156	0.396	3.85370769543265e-79	0	BCL2L1
5.67893364046263e-83	0.681770547871143	0.883	0.774	1.98103921113898e-78	0	CCSER2
2.25127286680756e-82	0.995991989978086	0.542	0.306	7.85334026857151e-78	0	MCUB
2.43203412876594e-82	1.36621990403044	0.414	0.208	8.48390785478711e-78	0	GLRX
1.35146797504891e-81	0.619133515443165	0.917	0.777	4.71446088416063e-77	0	SYNE2
6.19356825149071e-81	-0.949544607064708	0.767	0.844	2.16056434885002e-76	0	HSP90AB1
2.29218303708942e-80	-0.42437852611355	0.978	0.985	7.99605130658273e-76	0	MAMU-A
3.64873139536954e-80	1.46622127328696	0.275	0.101	1.27282345996071e-75	0	RTKN2
4.32101462791364e-80	-1.6545219310615	0.188	0.426	1.50734274280139e-75	0	SFMBT2
1.44975506488032e-79	-2.07935857420965	0.119	0.352	5.0573255683285e-75	0	B4GALT5
1.48633774405582e-79	-1.0257279366839	0.495	0.684	5.18494058636432e-75	0	FLNA
3.38580397235946e-79	1.63954083022443	0.3	0.122	1.18110385771788e-74	0	YPEL2
4.5440457097293e-79	-3.039809894208	0.05	0.264	1.58514490538197e-74	0	VDR
1.49146957872301e-78	0.616471569460659	0.867	0.736	5.20284247841735e-74	0	YEATS2
4.94052785125497e-78	0.951740263461379	0.668	0.478	1.72345373563178e-73	0	RASSF3
1.14151949380766e-77	-0.816001609186255	0.665	0.791	3.98207660219863e-73	0	PREX1
1.26448006969406e-77	0.745277311470992	0.775	0.598	4.41101227512075e-73	0	BCL11B
8.4114308760007e-77	-1.74551189807972	0.139	0.37	2.93424354678408e-72	0	ENSMMUG00000045446
4.53508980537846e-76	1.35917998471127	0.368	0.173	1.58202072770822e-71	0	PGM2L1
4.54332786645208e-76	-1.34321108010959	0.266	0.503	1.58489449293314e-71	0	ADTRP
1.38706328192588e-75	-1.27215215644782	0.231	0.474	4.83863155267025e-71	0	VOPP1
1.63510129066315e-75	-1.9085702899062	0.166	0.391	5.70388734234932e-71	0	ITGA1
4.13343972597384e-75	0.74109333748811	0.741	0.541	1.44190911400871e-70	0	CREBRF
4.53309200444966e-75	-1.24987172017077	0.268	0.435	1.58132381483222e-70	0	PGAM4
5.82663074467163e-75	-1.23352509479191	0.549	0.698	2.03256186897125e-70	0	ACTG1
6.0935803373873e-75	1.77944137959304	0.471	0.289	2.12568456489419e-70	0	FRMD4B
8.14256002475212e-74	-1.99660287643309	0.221	0.451	2.84045063903453e-69	0	HSPH1
1.48504663613507e-73	-0.636070913652094	0.814	0.886	5.18043668549357e-69	0	LCP1
3.17999037688014e-73	-1.63179644415696	0.171	0.405	1.10930784307087e-68	0	HEG1
4.84521580941603e-73	1.47376050929602	0.283	0.112	1.69020508295669e-68	0	KLF3
7.46453149309485e-73	0.928008121085149	0.672	0.478	2.60392716605121e-68	0	SSBP2
2.2032060140346e-72	-0.763582291316817	0.66	0.773	7.68566385935831e-68	0	ENSMMUG00000058325
4.21328584054174e-72	-1.52119367075223	0.172	0.407	1.46976263261458e-67	0	CD69
1.01586959208732e-71	0.916978069571581	0.726	0.559	3.54375948503741e-67	0	IMMP2L
1.20899507559689e-71	-1.84442634900298	0.281	0.483	4.21745842171219e-67	0	ADAM19
1.57002649726675e-71	1.24494323108199	0.387	0.193	5.47688043306534e-67	0	FCMR
2.35363212643635e-71	1.2341990066168	0.46	0.254	8.21041030986055e-67	0	TIAM1
2.3964015979956e-71	1.227231286929	0.435	0.239	8.35960733444786e-67	0	FGL2
3.86509081440767e-71	1.00516413751421	0.528	0.32	1.34829827969797e-66	0	SUN1
1.33870375767677e-70	1.65022232717172	0.288	0.114	4.66993418827964e-66	0	RASA3
2.01983146527975e-70	-1.06811606198862	0.367	0.58	7.04598008348188e-66	0	ARRB2
3.33256379538899e-69	-1.32459022198448	0.22	0.444	1.1625315543835e-64	0	PIK3CG
4.48533401351484e-69	-2.12813988912402	0.085	0.289	1.56466391727452e-64	0	LAPTM4B
8.44364136791549e-69	-1.65251646059912	0.273	0.476	2.94547985478364e-64	0	ENSMMUG00000018421
8.92377302437964e-69	0.691542163018823	0.806	0.67	3.11296898182459e-64	0	WASHC4
9.76811833373903e-69	0.641135002141745	0.821	0.678	3.40751039954152e-64	0	ATM
5.75106309214864e-68	-0.987719449655062	0.365	0.6	2.00620084906513e-63	0	CD96
1.96765662574316e-67	-1.80432247701872	0.114	0.322	6.86397337324244e-63	0	ODC1
2.23655435513656e-67	-0.883224170811148	0.525	0.694	7.80199621245836e-63	0	CFL1
3.01536941974535e-67	0.901373407744024	0.569	0.371	1.05188146838397e-62	0	DYRK2
9.99323092316567e-67	1.17972569554987	0.433	0.24	3.48603867523711e-62	0	PRKAG2
1.21703221920576e-66	0.599488072703445	0.881	0.766	4.24549519347738e-62	0	TMEM131L
2.15639458452293e-66	0.796147570001538	0.571	0.359	7.5223668686498e-62	0	TRAT1
3.63471954264375e-66	0.946625319866264	0.63	0.443	1.26793556525585e-61	0	BICRAL
4.20028875823702e-66	0.514363242654555	0.886	0.757	1.4652287304234e-61	0	LAPTM5
5.62026058853921e-66	0.554363530343531	0.883	0.769	1.96057170370602e-61	0	CHD2
8.12277505963546e-66	1.02776900948707	0.438	0.239	2.83354885180323e-61	0	CD4
1.02407535365048e-65	-0.912242380053112	0.517	0.675	3.57238446367433e-61	0	CORO1A
1.27897562872143e-65	-1.24012473152234	0.381	0.571	4.46157858323184e-61	0	CDK6
1.64192753837762e-65	-0.888679435744942	0.614	0.753	5.7277000248765e-61	0	XYLT1
4.04472354349971e-65	-1.91624867266119	0.088	0.286	1.41096136091444e-60	0	CLIC1
1.17360984934578e-64	-2.11942894178788	0.116	0.318	4.09402059845781e-60	0	SLC4A10
3.7472021194037e-64	0.569493593597354	0.828	0.684	1.30717398733279e-59	0	SPATA13
6.50602113789452e-64	0.467326691209695	0.928	0.867	2.26956041374313e-59	0	ZC3HAV1
1.99829839469429e-63	-0.80679252131833	0.448	0.678	6.97086412005157e-59	0	STAT4
3.25748690455256e-63	-1.0746329951606	0.336	0.537	1.13634173178412e-58	0	IL2RG
9.74388646004718e-63	-1.37482879379587	0.33	0.523	3.39905735272286e-58	0	SLAMF1
1.11562762468303e-62	-0.770950704042991	0.462	0.668	3.89175540594429e-58	0	LPP
1.29217690983888e-62	0.601026801580551	0.845	0.737	4.50762993228195e-58	0	HSD17B4
1.816474942564e-62	0.91350562749885	0.612	0.433	6.33659118964025e-58	0	P2RY8
5.45168768817168e-62	-0.845616864866725	0.506	0.704	1.90176673314181e-57	0	DNAJC1
5.56823804237881e-62	1.16673299832271	0.487	0.295	1.94242415870342e-57	0	NBEA
6.57745257323957e-62	-1.15184929446386	0.434	0.617	2.29447855564889e-57	0	MYO1D
9.51487980376715e-62	0.367147169836171	0.982	0.961	3.31917067074613e-57	0	ASH1L
1.23444028321491e-61	0.564839608345183	0.883	0.775	4.30622148396688e-57	0	CCDC91
1.86974645089606e-61	0.638646857675623	0.78	0.624	6.52242351930583e-57	0	GCC2
1.97653376856204e-61	-2.09425869148937	0.078	0.265	6.89494039825181e-57	0	ADAP1
3.16372580605867e-61	1.2434919786182	0.34	0.164	1.10363411018551e-56	0	ZNF618
2.3633117293955e-60	-1.33846345558967	0.283	0.479	8.24417663682328e-56	0	NOTCH2
2.51760113465076e-60	-0.705431601158204	0.732	0.844	8.78239979811571e-56	0	NEK7
3.71766113488803e-60	-1.60229526339185	0.115	0.312	1.29686891029434e-55	0	PRDX6
4.06721993027876e-60	0.400795610666958	0.949	0.916	1.41880900047844e-55	0	SIK3
1.77593770815687e-59	-1.77900143317586	0.166	0.358	6.19518110113444e-55	0	MCTP2
1.84451830050753e-59	-0.870192776115436	0.691	0.795	6.43441763949045e-55	0	FAM107B
4.84970699803543e-59	-0.873208142177814	0.531	0.693	1.69177178919468e-54	0	H3-3B
1.77642001977247e-58	-1.56962079338838	0.124	0.317	6.19686359697429e-54	0	PTPN7
3.1105898538295e-58	0.931421946760054	0.528	0.339	1.08509816460988e-53	0	PDCD4
4.80986272665611e-58	1.58629963915095	0.312	0.149	1.67787251356672e-53	0	RALGPS2
5.52192331207691e-58	-0.759451761696403	0.632	0.761	1.92626772818491e-53	0	RASGRP1
6.12958640012763e-58	0.568971141406446	0.827	0.7	2.13824491982052e-53	0	ARHGEF3
6.26520058880031e-58	-2.10117210018856	0.128	0.318	2.1855525733971e-53	0	DOCK5
7.50752501601837e-58	-2.28008502631798	0.213	0.388	2.61892502658785e-53	0	IKZF2
1.189096084022e-57	0.938227746819524	0.47	0.281	4.14804277950234e-53	0	PIAS2
6.10437196103816e-57	0.879254074863546	0.614	0.432	2.12944911488855e-52	0	ATP8A1
6.39256447164218e-57	-1.56495901531788	0.142	0.333	2.22998219028766e-52	0	TPI1
1.81642731703233e-56	-1.05567435739304	0.358	0.547	6.33642505273557e-52	0	RASSF1
2.10820951250838e-56	-0.612627522910723	0.664	0.782	7.35427806343424e-52	0	TPM3
3.97469013852214e-56	0.687778772371384	0.855	0.749	1.38653090792206e-51	0	SLC9A9
5.7475416732247e-56	-1.27885253504084	0.137	0.329	2.00497243728771e-51	0	LRP12
1.0273686774666e-55	-1.61193086851611	0.203	0.39	3.58387289447448e-51	0	VAV3
1.12820481257908e-55	-0.720945250244666	0.789	0.871	3.93562966820085e-51	0	RBPJ
1.27721715263323e-55	0.518668192955309	0.846	0.744	4.45544431524576e-51	0	NLRC5
2.2727561898099e-55	0.592579359584796	0.802	0.672	7.92828269253286e-51	0	PACS1
2.33503192481684e-55	0.565454059647683	0.795	0.671	8.14552536653108e-51	0	PSIP1
2.55944871021826e-55	0.380680871561254	0.974	0.935	8.92838088072537e-51	0	AKAP13
8.40202595704256e-55	-0.66212554456222	0.598	0.758	2.93096273485473e-50	0	DENND1B
1.40490277790204e-54	0.491444522409053	0.715	0.541	4.90086285043347e-50	0	MRPS6
2.96994289322577e-54	1.44931012967128	0.267	0.122	1.03603487887288e-49	0	GPR183
3.28644541967918e-54	1.30577848370925	0.253	0.109	1.14644362020088e-49	0	PIK3IP1
3.98475763569844e-54	-1.00546690236851	0.511	0.67	1.39004285363704e-49	0	SLC2A3
4.2922958454629e-54	0.626156866995947	0.872	0.815	1.49732448273128e-49	0	TMEM131
4.85587921745454e-54	-1.21270943829268	0.166	0.363	1.69392490621684e-49	0	CTSC
1.00566107405141e-53	0.842585753798178	0.612	0.444	3.50814809072093e-49	0	AOPEP
1.11414033891945e-53	0.503055001596384	0.895	0.815	3.8865671582866e-49	0	TAB2
1.12966784568932e-53	0.92868138709522	0.563	0.381	3.94073331290261e-49	0	MAF
1.59278725967139e-53	-1.30165810841038	0.225	0.419	5.55627907663767e-49	0	RPS6KA1
2.18555427143362e-53	0.673020694231502	0.786	0.637	7.62408752046903e-49	0	ICOS
2.4750983743867e-53	0.523216445280491	0.833	0.674	8.63413316921056e-49	0	PCNX2
2.567544791958e-53	-0.6604713043774	0.709	0.817	8.9566232522663e-49	0	STK39
3.20294990075557e-53	0.521570003125662	0.912	0.855	1.11731704337957e-48	0	STK4
5.71726996369429e-53	0.565295746975899	0.834	0.7	1.99441245413511e-48	0	RPS6KA5
1.02988002747422e-52	-1.28535360897347	0.153	0.343	3.59263348784108e-48	0	VPS37B
1.15248836445199e-52	-0.734211209492463	0.574	0.703	4.02034041055431e-48	0	CAP1
1.19422163709198e-52	-1.21440437179169	0.217	0.414	4.16592275883167e-48	0	PKD1L1
3.35580012541649e-52	0.411433514583927	0.964	0.927	1.17063731575029e-47	0	ELMO1
4.91997665569588e-52	-1.50969976498631	0.184	0.366	1.71628465657295e-47	0	ENSMMUG00000057079
1.20238003656251e-51	0.780921600670126	0.681	0.547	4.19438251954468e-47	0	AFF1
1.5875611689884e-51	0.86795832237694	0.629	0.593	5.53804838189914e-47	0	EIF4E3
1.70158923997061e-51	0.692248127722439	0.688	0.534	5.93582390471348e-47	0	DGLUCY
3.74606960145346e-51	1.06652688786142	0.429	0.259	1.30677891977102e-46	0	IPCEF1
4.65498090550387e-51	0.369497356629115	0.964	0.939	1.62384353907597e-46	0	SRSF11
6.37120258014109e-51	-0.565606965994917	0.717	0.831	2.22253030805642e-46	0	EZR
8.67410499421248e-51	0.752910688970849	0.562	0.386	3.02587478618108e-46	0	YPEL3
1.00795296258832e-50	0.58030360484757	0.605	0.404	3.51614311469309e-46	0	PAM
1.20089074824036e-50	-0.879841976011668	0.398	0.582	4.18918728616168e-46	0	CMIP
2.00477500224766e-50	-1.19475254401532	0.295	0.481	6.99345711784074e-46	0	PFKP
2.1214588869064e-50	0.950260880033477	0.585	0.426	7.4004971810843e-46	0	GBP7
2.37716313979732e-50	-1.00682110669931	0.258	0.449	8.29249589686898e-46	0	SEPTIN11
8.4306707606728e-50	-0.701253556996996	0.619	0.751	2.9409551881531e-45	0	GRAP2
1.09469224688296e-49	-0.764348190205872	0.525	0.681	3.81872443402653e-45	0	HSP90B1
1.10162985054559e-49	-1.02022095425681	0.288	0.482	3.84292557064322e-45	0	GAB3
1.8284945129251e-49	-0.413506469088635	0.998	0.998	6.37852025888791e-45	0	ENSMMUG00000052127
2.61540855020969e-49	-1.06113221720225	0.362	0.541	9.12359118655148e-45	0	BATF
2.62941976996842e-49	-2.08519082541543	0.109	0.287	9.17246792555784e-45	0	MED12L
3.34700193804855e-49	1.1024291706903	0.384	0.228	1.16756815606886e-44	0	GRAP
7.4773418852212e-49	-0.520233570308934	0.869	0.904	2.60839594324056e-44	0	ENSMMUG00000012140
8.21301662492951e-49	0.66335410035683	0.689	0.526	2.86502871944041e-44	0	ERN1
1.01442310763303e-48	-0.477307336170417	0.807	0.887	3.53871356866707e-44	0	DOCK2
1.52070628831841e-48	-0.624109434272878	0.605	0.755	5.30483181616993e-44	0	INPP5D
3.84706303295474e-48	-1.06950632675933	0.179	0.368	1.34200946841593e-43	0	GOLIM4
7.29284678378593e-48	-0.78424698313064	0.511	0.663	2.54403667205589e-43	0	VAV1
1.0083754495045e-47	-0.353280789109994	0.959	0.968	3.51761691805151e-43	0	B2M
1.80699349429217e-47	-1.7704178291315	0.104	0.268	6.3035161054888e-43	0	MICAL2
5.24952829627765e-47	-0.498501600454571	0.799	0.877	1.8312454508735e-42	0	TTC39C
5.44829050614929e-47	-1.64656939952923	0.107	0.28	1.90058166016512e-42	0	ZFYVE28
6.1300992857445e-47	0.995322854023807	0.503	0.336	2.13842383483911e-42	0	HERC6
6.6888544723571e-47	0.797040765323229	0.546	0.389	2.33333999413705e-42	0	NUMA1
7.09966159495987e-47	-1.07824010711844	0.294	0.471	2.4766459507858e-42	0	UCP2
9.49363090710574e-47	0.675100318716564	0.678	0.543	3.31175820563477e-42	0	WWP1
1.19550452417948e-46	0.500705201038054	0.847	0.755	4.17039798214768e-42	0	SORL1
1.20960264336672e-46	0.472801476565962	0.828	0.725	4.21957786112047e-42	0	BRWD1
1.23766250607039e-46	-1.61319282572634	0.134	0.301	4.31746188617595e-42	0	JUN
4.40738834595179e-46	-0.818131170719709	0.675	0.75	1.53747335060182e-41	0	RORA
5.09858293537185e-46	-1.18231554053116	0.187	0.368	1.77858967117512e-41	0	ARHGAP18
1.40465416534938e-45	-0.999299552580632	0.241	0.424	4.89999559040476e-41	0	B4GALT1
1.86357009982469e-45	0.427770225869116	0.911	0.849	6.50087793622844e-41	0	ARID1B
1.93377082423409e-45	0.609731041242038	0.536	0.354	6.74576614325819e-41	0	CD28
2.37804171685373e-45	0.738850407424746	0.683	0.566	8.29556072507254e-41	0	MALT1
3.2910697134791e-45	-0.55427483408464	0.736	0.814	1.14805675885005e-40	0	ENSMMUG00000002320
5.44697794075456e-45	0.382127814889057	0.597	0.426	1.90012378485282e-40	0	BACH2
5.47949365897727e-45	-1.14791042897951	0.251	0.423	1.91146656799763e-40	0	CTSB
8.77792521013046e-45	-0.997231160699714	0.232	0.413	3.06209143030191e-40	0	JAKMIP1
1.08235357074717e-44	-1.1528771986369	0.374	0.533	3.77568219619443e-40	0	FTL
1.37836938244524e-44	0.760992664231149	0.535	0.382	4.80830375372199e-40	0	IL6ST
1.69854952043965e-44	0.617368448803985	0.673	0.534	5.92522014710166e-40	0	CHD6
2.27882154868883e-44	-0.918244633028833	0.354	0.52	7.94944109044611e-40	0	JUND
2.40945184542047e-44	-1.28635438445089	0.151	0.321	8.40513181756477e-40	0	TOX2
2.42493959713575e-44	-1.03511079289155	0.354	0.524	8.45915929064835e-40	0	HSPA5
2.43990964329872e-44	-1.29279734914067	0.153	0.322	8.51138079968327e-40	0	F2R
3.06744723215724e-44	0.848605298004897	0.613	0.483	1.07004829246573e-39	0	SLC30A7
3.25648180108978e-44	-1.32832263045407	0.245	0.415	1.13599111149216e-39	0	TNFAIP3
1.1058131961449e-43	-1.4545375506464	0.158	0.321	3.85751875343187e-39	0	PLXNC1
1.15989440789403e-43	0.497971601144821	0.771	0.639	4.04617565249752e-39	0	PHF3
2.08763157270557e-43	-0.442695842773898	0.781	0.87	7.2824939782261e-39	0	SEPTIN7
2.46081363091504e-43	0.978915533327429	0.34	0.193	8.58430227008404e-39	0	CTDSP2
5.79506822273118e-43	-1.27098089682421	0.176	0.342	2.02155159881755e-38	0	ITGB2
5.80626424379948e-43	1.07860159881698	0.468	0.316	2.02545721880701e-38	0	MARCHF3
5.93818411117845e-43	1.17230196886953	0.309	0.168	2.07147614534349e-38	0	ZNF429
1.63413657329934e-42	0.521581858402164	0.787	0.66	5.70052202229743e-38	0	AGO3
1.71410611913449e-42	0.530918633311568	0.771	0.643	5.97948778598877e-38	0	GPRIN3
2.49547917276348e-42	-1.33539069925595	0.127	0.286	8.70522954626812e-38	0	TBC1D31
1.55115480509145e-41	0.755059903992311	0.532	0.38	5.41104842208102e-37	0	PPP1R2
1.79704738537469e-41	-0.489892691354652	0.745	0.866	6.26882009914107e-37	0	CAMK2D
4.8143678595149e-41	-2.55126876621981	0.116	0.266	1.67944408411318e-36	0	LTA
5.06704513821633e-41	-0.522620122467509	0.664	0.78	1.76758802601539e-36	0	MTDH
5.1547916028245e-41	0.693803108960498	0.701	0.592	1.7981975027293e-36	0	ITGB1
5.36455643677107e-41	0.816789436466093	0.484	0.328	1.87137186740322e-36	0	ATP2B1
8.42333861293318e-41	-0.769693731098971	0.384	0.554	2.93839744173561e-36	0	CDYL
1.05480229892803e-40	-0.85680558261643	0.467	0.614	3.67957233958055e-36	0	ITGAE
1.6538601422515e-40	-0.532392864864617	0.766	0.851	5.76932572023012e-36	0	NFAT5
1.96132504831869e-40	-1.27541984682622	0.15	0.31	6.84188629855493e-36	0	NBEAL2
1.98029443638655e-40	1.03228429691007	0.324	0.182	6.90805911189085e-36	0	MSL3
2.10594798405274e-40	0.696615738352377	0.644	0.53	7.34638894756958e-36	0	FGFR1OP2
2.41349283712914e-40	1.11662362229502	0.287	0.156	8.41922841304128e-36	0	AP3M2
2.9452926626094e-40	0.460571452844839	0.868	0.8	1.02743589242466e-35	0	ERBIN
3.43886589690944e-40	-0.977344007404344	0.276	0.431	1.19961397947789e-35	0	PFN1
3.64153401956433e-40	1.02618458115298	0.305	0.169	1.27031272738482e-35	0	P2RY10
4.1138318029854e-40	1.01876282217483	0.29	0.154	1.43506908615343e-35	0	BST1
4.64619893544438e-40	0.594281157150107	0.747	0.635	1.62078003664042e-35	0	NCOA7
4.84132581317706e-40	-0.867251087014937	0.272	0.444	1.68884809666868e-35	0	ACTN4
5.61656245353775e-40	0.518703217615708	0.887	0.877	1.95928164629211e-35	0	ITGA4
7.03969880657491e-40	-2.41962337034371	0.126	0.271	2.45572853168559e-35	0	RGCC
8.06251699715379e-40	-0.951879280438303	0.294	0.461	2.81252842928713e-35	0	SERPINB9
8.71514855736826e-40	-1.43337142239621	0.112	0.264	3.04019242275234e-35	0	IL12RB1
9.88268542818294e-40	-0.304622275726261	0.986	0.99	3.44747598476734e-35	0	FNBP1
1.05429248438776e-39	-0.375360289273877	0.911	0.93	3.67779390253827e-35	0	IQGAP1
2.8915089169157e-39	-0.878531837625087	0.404	0.553	1.00867397057687e-34	0	DPP4
3.43748380394524e-39	1.17015513846017	0.312	0.176	1.19913185016826e-34	0	FAM117B
3.57369841063785e-39	0.512275262314321	0.692	0.567	1.24664895356691e-34	0	FBXO34
4.0872471468619e-39	0.442135115930722	0.83	0.73	1.42579529471131e-34	0	TNRC6A
4.41798749793865e-39	-0.809067706185399	0.401	0.558	1.54117075878092e-34	0	CALR
5.13873266813859e-39	-0.816083490693115	0.316	0.484	1.79259550395347e-34	0	YARS1
9.62726374156137e-39	-0.549573239594598	0.562	0.71	3.35837468360627e-34	0	JAK3
1.28963874019367e-38	-1.30612720043602	0.146	0.298	4.4987757812916e-34	0	CLIC5
2.46529475229913e-38	-0.808293894444992	0.306	0.476	8.59993421392028e-34	0	KIF13B
2.80414781354613e-38	-0.482800599485187	0.886	0.938	9.78198923277432e-34	0	FYN
6.48246875590416e-38	0.310724545518075	0.957	0.914	2.26134440080961e-33	0	NCOA3
7.91068855817359e-38	0.666495402913935	0.626	0.496	2.75956459663328e-33	0	WDFY2
8.88142134202514e-38	0.482571973843377	0.674	0.506	3.09819502095205e-33	0	SMAD3
9.09970448105656e-38	-1.21882198615733	0.139	0.294	3.17434091117177e-33	0	TPD52
1.03660161002754e-37	0.643222382875207	0.588	0.445	3.61608105642007e-33	0	JAZF1
1.20028223136443e-37	0.718950505638478	0.55	0.411	4.18706453589166e-33	0	ZNF280D
1.48801386881359e-37	1.21884063618003	0.395	0.257	5.19078757996932e-33	0	CARMIL1
1.83131831642573e-37	-0.491208828307222	0.661	0.779	6.38837081501951e-33	0	LRRFIP1
1.90576572441032e-37	0.697047006473733	0.573	0.433	6.64807315303296e-33	0	HERC3
1.95512603383659e-37	-1.21700895623935	0.126	0.275	6.82026165643555e-33	0	PPM1M
3.31381097085681e-37	-0.610681614761388	0.622	0.739	1.15598981907369e-32	0	PDIA3
4.94764670023001e-37	0.474986369368527	0.874	0.79	1.72593707490824e-32	0	ENSMMUG00000062103
5.21097040068233e-37	-1.11330128897322	0.169	0.322	1.81779491457402e-32	0	PTPN6
5.83701963896211e-37	0.840531091467557	0.414	0.271	2.03618593085554e-32	0	MARCHF8
7.72184790125502e-37	1.01883633472986	0.312	0.181	2.6936894218738e-32	0	TCP11L2
9.87321129232847e-37	-0.814663989665117	0.532	0.657	3.44417102721586e-32	0	SAMSN1
1.20870165393162e-36	1.18984084416569	0.252	0.135	4.21643484957505e-32	0	DPH5
1.32245897301662e-36	0.42882171079728	0.829	0.732	4.61326588147117e-32	0	STAT5B
1.38920448675157e-36	-1.62505761181582	0.112	0.253	4.84610093158419e-32	0	TBC1D7
2.32122820124257e-36	0.361529850957517	0.915	0.839	8.09737245721457e-32	0	ITK
3.14367801776484e-36	0.931135245008833	0.407	0.253	1.09664063971709e-31	0	PLAAT3
4.40186872994078e-36	0.438535488773871	0.775	0.672	1.53554788775254e-31	0	USP9Y
5.16663851245809e-36	0.309922408154924	0.952	0.896	1.80233017868588e-31	0	FYB1
5.26056250198972e-36	0.727513306369276	0.539	0.403	1.83509462319409e-31	0	SLFN12L
5.40034280541363e-36	-1.26323501695168	0.303	0.454	1.88385558424049e-31	0	RYR2
7.1478577378679e-36	0.9485727974228	0.303	0.173	2.49345869327784e-31	0	LMBR1L
1.12623283304696e-35	0.65364477913145	0.502	0.36	3.92875061480102e-31	0	TESPA1
1.43510829247791e-35	0.592488347665757	0.457	0.304	5.00623176747993e-31	0	CD84
1.62893974610147e-35	-0.599494571452674	0.81	0.866	5.68239341030038e-31	0	REV3L
1.99133802567021e-35	0.72007535268726	0.497	0.358	6.94658356874798e-31	0	MRTFB
2.87604656746406e-35	0.481160230946768	0.745	0.636	1.00328008459416e-30	0	CCNI
6.36867389992979e-35	0.570934703179608	0.632	0.5	2.22164820325151e-30	0	FBXL4
6.68209486534947e-35	-0.846448584080439	0.263	0.419	2.33098197282851e-30	0	SH3BP1
7.58324837548133e-35	-0.362454072837877	0.953	0.962	2.64534036330291e-30	0	CELF2
8.83198212267114e-35	-0.62617172123851	0.476	0.621	3.0809486436726e-30	0	ENSMMUG00000011588
9.54498807502793e-35	0.911605690592995	0.339	0.206	3.32967364009274e-30	0	JADE2
1.0378021956559e-34	-0.824015959596968	0.291	0.449	3.62026917932603e-30	0	KDM5B
1.59746909791366e-34	0.808168689570445	0.437	0.296	5.57261120116202e-30	0	ANKH
1.7340663498703e-34	0.75406912731262	0.614	0.474	6.04911705488756e-30	0	ENSMMUG00000062716
1.99849017163997e-34	0.519389061804117	0.659	0.525	6.97153311474886e-30	0	PCMTD1
3.44620301296333e-34	-1.11163259271156	0.256	0.403	1.20217345904213e-29	0	UPP1
3.50980257890815e-34	0.901602035912194	0.448	0.318	1.22435953162632e-29	0	CERS6
6.6838876389395e-34	-0.718302143616028	0.357	0.504	2.33160736396765e-29	0	LASP1
8.13446182343089e-34	0.465783006464733	0.767	0.686	2.83762566248563e-29	0	GLG1
8.23881851599035e-34	-0.669064476750646	0.516	0.658	2.87402945111807e-29	0	SRGN
9.49645334353277e-34	0.692744682585097	0.486	0.349	3.31274278435797e-29	0	PDXDC1
9.54810897566046e-34	0.253679501103466	0.984	0.958	3.33076233506939e-29	0	TNIK
9.69013129772705e-34	0.291809536182834	0.943	0.89	3.3803054018991e-29	0	BTN2A2
1.06960859342828e-33	0.46946781747965	0.629	0.476	3.73122261731521e-29	0	SPOCK2
2.34486894821611e-33	-0.792080925719082	0.318	0.424	8.17984083895706e-29	0	ENSMMUG00000002075
2.72106839917494e-33	-0.683927989948148	0.408	0.56	9.49217500368187e-29	0	MBD2
3.30326674829282e-33	0.746219388237921	0.577	0.463	1.15231157247447e-28	0	PPP1CC
3.4752948964928e-33	-0.511209486521372	0.64	0.742	1.21232187169255e-28	0	CD3E
4.14980181841366e-33	-1.01855335311393	0.393	0.528	1.44761686633542e-28	0	NFKBIA
5.25041465234425e-33	0.536779614033409	0.654	0.534	1.83155464732377e-28	0	DDX6
5.5863048095616e-33	1.07609527112727	0.281	0.166	1.94872656976747e-28	0	ARHGAP5
5.90205369989746e-33	-1.06238183588434	0.146	0.29	2.05887241267223e-28	0	CHSY1
6.00093476826814e-33	0.353729999125911	0.858	0.75	2.09336608456266e-28	0	TC2N
6.7643391851837e-33	-0.406250897825698	0.782	0.862	2.35967208135948e-28	0	CYRIB
7.18136378881342e-33	-0.491869370108248	0.636	0.75	2.50514694408967e-28	0	CD53
7.61698703782094e-33	0.604537449535404	0.602	0.475	2.65710975827346e-28	0	CFAP92
7.72763562185471e-33	0.614271865568678	0.581	0.459	2.6957084103278e-28	0	ELMOD3
8.74995884270323e-33	-0.965987666157946	0.17	0.313	3.0523356426886e-28	0	NCAPH
1.07360221001585e-32	-0.645164857841791	0.4	0.554	3.74515394941929e-28	0	PSMD14
1.12599195598662e-32	-0.527561777691598	0.567	0.694	3.92791033926371e-28	0	ATXN10
2.25234899883101e-32	-0.8070373113909	0.298	0.452	7.85709424752209e-28	0	PGK1
2.35451957387298e-32	-0.305139315291653	0.987	0.988	8.21350608149851e-28	0	ANKRD44
2.60717653583709e-32	-0.67026329332295	0.5	0.637	9.0948746276141e-28	0	PTPN1
2.61841779852174e-32	1.0052143395048	0.316	0.19	9.13408864836323e-28	0	PIK3CB
3.07839543144199e-32	-0.614354125584521	0.421	0.569	1.07386746230422e-27	0	ACSL4
3.79401376166385e-32	1.04350573258927	0.287	0.16	1.32350376061882e-27	0	CCDC88A
3.95794223262496e-32	-0.547296506033848	0.974	0.98	1.38068856842889e-27	0	ENSMMUG00000065362
4.25255606761621e-32	-0.995323065663693	0.197	0.347	1.48346165862724e-27	0	IL18R1
5.23269312936974e-32	-0.478017546672167	0.536	0.692	1.82537267124934e-27	0	APOL2
5.23370239057467e-32	1.55018199819862	0.267	0.154	1.82572474192807e-27	0	TSHZ2
8.23384790634459e-32	0.854654930260323	0.413	0.285	2.87229550364925e-27	0	LPIN2
8.24034308045342e-32	1.12792628778172	0.294	0.173	2.87456128018537e-27	0	KANSL1L
9.13951504385335e-32	-0.534430142921322	0.598	0.727	3.1882284278978e-27	0	SUPT3H
9.6213615649437e-32	-0.53148920845495	0.879	0.916	3.35631576831496e-27	0	ENSMMUG00000061125
1.00358559575633e-31	-0.86538371496264	0.193	0.341	3.50090799223638e-27	0	TPST2
1.01289373870668e-31	-0.562148876279798	0.36	0.531	3.53337851810437e-27	0	ENSMMUG00000017297
1.10035811725553e-31	0.616369397097018	0.51	0.377	3.8384892562342e-27	0	CDKN1B
1.56103707908327e-31	-0.727588936378995	0.344	0.488	5.44552174667408e-27	0	ANXA6
1.8280432232696e-31	-1.01131787349757	0.178	0.319	6.37694598005367e-27	0	PGAP1
1.91307934744142e-31	-1.0491754295388	0.154	0.292	6.67358599561466e-27	0	ARPC5L
2.00294423114794e-31	0.891090083195678	0.332	0.207	6.98707065593649e-27	0	HIVEP2
2.03064101922895e-31	-0.951404867956236	0.198	0.345	7.08368813147827e-27	0	IFNGR1
3.02301790115726e-31	0.784429860257703	0.43	0.3	1.0545495646397e-26	0	PDZRN3
3.39648433687741e-31	0.722742110616798	0.379	0.253	1.18482959607632e-26	0	TNFRSF10A
3.49485167435601e-31	0.562015962368298	0.609	0.489	1.21914405808235e-26	0	CASP8AP2
4.0844581014148e-31	0.694303892321616	0.554	0.425	1.42482236409754e-26	0	ENSMMUG00000013257
4.4432991805549e-31	-0.739535964547401	0.311	0.463	1.55000048614477e-26	0	ENSMMUG00000011326
4.97068105535541e-31	0.382453604093987	0.891	0.85	1.73397237935018e-26	0	ITPR2
5.18211725331592e-31	-0.847463726745616	0.217	0.366	1.80772978264673e-26	0	SPN
6.07356938578194e-31	-0.598781828466977	0.395	0.558	2.11870394453617e-26	0	CHD9
7.83280340244001e-31	0.687507313135431	0.415	0.28	2.73239513890717e-26	0	SIRT1
1.03386667540158e-30	0.500181337352937	0.657	0.534	3.60654051047087e-26	0	GIMAP7
1.16185119784666e-30	-0.864509993905778	0.246	0.392	4.05300171856831e-26	0	IL21R
1.71311934230398e-30	-0.689702047582873	0.305	0.453	5.97604551369322e-26	0	CABYR
2.06672745487297e-30	-0.747595903808863	0.283	0.43	7.20957205357885e-26	0	ANP32E
2.40373014392726e-30	0.342062875928703	0.922	0.866	8.38517223407584e-26	0	PRKX
2.80051335219251e-30	0.767606805653607	0.45	0.325	9.76931077778836e-26	0	TRANK1
3.72363114905749e-30	-0.6837719025985	0.79	0.801	1.29895149003721e-25	0	VIM
4.30743225486941e-30	0.3319938227276	0.891	0.837	1.50260466778865e-25	0	DOCK11
6.3832522214486e-30	0.408947626476587	0.79	0.686	2.22673370493013e-25	0	PHC3
6.68538031685357e-30	-1.03088399970544	0.775	0.828	2.3321280697312e-25	0	PITPNC1
7.77976902027047e-30	0.63388781188241	0.492	0.358	2.71389462503115e-25	0	ZNF827
8.18317989838095e-30	-0.456067936798044	0.789	0.834	2.85462047575121e-25	0	TMSB4X
8.73862874640787e-30	0.781169177828368	0.435	0.319	3.04838325189692e-25	0	APLP2
1.06248119657207e-29	-0.2648907757372	0.999	1	3.706359406122e-25	0	ENSMMUG00000054358
1.07096849978902e-29	-0.63727181562498	0.37	0.517	3.73596651466401e-25	0	BZW1
1.37792696660417e-29	0.322261198355479	0.904	0.847	4.806760430302e-25	0	ZMYM2
2.55240619751928e-29	0.549870008598151	0.57	0.437	8.90381377942625e-25	0	NT5DC1
3.09078908559284e-29	0.325801979084543	0.879	0.797	1.07819086461821e-24	0	ITCH
5.5692509687922e-29	1.00294402394099	0.26	0.148	1.94277750795347e-24	0	ZNF831
5.6045583671109e-29	-0.499202375229489	0.594	0.726	1.95509414078297e-24	0	PPP3CA
5.74400396188908e-29	-0.733991940419443	0.312	0.451	2.00373834206539e-24	0	LSP1
5.75671329629353e-29	-0.738146950569514	0.391	0.52	2.00817186627904e-24	0	UBB
6.2032791719065e-29	-1.00073942391536	0.143	0.277	2.16395190632787e-24	0	PRDX1
6.22774725031529e-29	0.378823300907742	0.809	0.729	2.17248735079999e-24	0	SREK1
1.44605706326091e-28	-0.350692005657115	0.847	0.89	5.04442545947936e-24	0	ACTR2
2.25128727524032e-28	-0.811594253437219	0.336	0.469	7.85339053094834e-24	0	GRAMD1B
2.3477697890722e-28	-0.820802478220277	0.344	0.473	8.18996013219946e-24	0	COTL1
2.97275291029138e-28	0.404542194696801	0.921	0.885	1.03701512522605e-23	0	EXOC6B
3.05588317541823e-28	0.856031114290988	0.299	0.181	1.06601428691289e-23	0	DHRS3
3.07029020747929e-28	-0.546144962280801	0.476	0.605	1.07104003597707e-23	0	HDLBP
3.4988893665753e-28	-0.265943264467323	0.967	0.982	1.22055256663613e-23	0	ENSMMUG00000054038
4.11146364025028e-28	-0.941464029902771	0.201	0.333	1.43424297626491e-23	0	CD82
5.49962491776562e-28	0.654365314926168	0.471	0.35	1.91848915631336e-23	0	NDUFV2
6.19825953831938e-28	-0.649319055282262	0.372	0.514	2.16220085734733e-23	0	HK1
8.36623585084513e-28	-0.813588391286592	0.339	0.473	2.91847771420881e-23	0	RAB11FIP1
8.73881890978917e-28	-0.597691719996353	0.33	0.479	3.04844958849085e-23	0	NEDD4
9.30522440635512e-28	0.916079689367277	0.271	0.157	3.24603448191292e-23	0	DENND5A
9.43304365790543e-28	0.498598066985977	0.65	0.531	3.29062294962373e-23	0	RBL1
1.10560335806388e-27	-0.422455972368104	0.681	0.763	3.85678675427005e-23	0	MSN
1.11862164164885e-27	0.867328768020054	0.657	0.587	3.90219973472784e-23	0	GBP3
1.4208874597917e-27	0.483906826760446	0.665	0.556	4.95662381473738e-23	0	MAP3K1
1.53449902325789e-27	0.763121711762023	0.363	0.241	5.35294639273284e-23	0	CD2AP
2.3161226887399e-27	-0.546073463563132	0.4	0.554	8.07956238740028e-23	0	SCLT1
2.55144243490128e-27	1.15768276977819	0.319	0.211	8.90045178990964e-23	0	SPON1
2.57721991968886e-27	-1.07780054088464	0.232	0.36	8.99037396784262e-23	0	HIP1
3.30442117714634e-27	-0.458457340332529	0.551	0.676	1.15271428343573e-22	0	EWSR1
3.58332933808391e-27	-1.11188036547886	0.161	0.286	1.25000860629719e-22	0	MAP2K3
3.67527250997583e-27	-0.762704587443545	0.243	0.381	1.28208206237997e-22	0	HNRNPAB
3.75593551008083e-27	-0.670254385953505	0.32	0.46	1.3102205433366e-22	0	CD81
4.42954959876017e-27	1.00182593307063	0.297	0.184	1.5452040820315e-22	0	ARMC2
5.09997754812661e-27	0.523668083646238	0.565	0.458	1.77907616788849e-22	0	KDM2B
5.52937455320991e-27	-0.809488289656315	0.371	0.496	1.92886701914175e-22	0	ABCC1
6.80989582377737e-27	0.357299853879016	0.89	0.827	2.3755640591665e-22	0	RNF213
6.82269171269535e-27	1.06663327879542	0.255	0.147	2.38002777705664e-22	0	MAP4K3
7.74829948838382e-27	-0.631427502929566	0.38	0.513	2.70291679352781e-22	0	SURF4
9.24098185143745e-27	0.63403847799703	0.478	0.357	3.22362410905544e-22	0	SESN1
9.36690910362041e-27	-0.986070350093824	0.144	0.269	3.26755257170694e-22	0	ZYX
1.2847701877521e-26	0.582912344512585	0.536	0.425	4.48179232295442e-22	0	IFNAR1
1.78899443971612e-26	-1.38751389594727	0.167	0.291	6.2407282035057e-22	0	TGFBR3
1.96285246402888e-26	0.4596525478772	0.71	0.643	6.84721453551836e-22	0	LNPEP
2.24731348748855e-26	0.460139615590916	0.635	0.526	7.83952836975507e-22	0	RABGAP1
2.74243111598953e-26	0.410182773505761	0.754	0.663	9.56669670501787e-22	0	RPRD2
3.07557913103363e-26	-0.924685941897119	0.3	0.436	1.07288502406977e-21	0	REL
3.24829773236187e-26	0.540512991680665	0.594	0.479	1.13313618095712e-21	0	CEP295
3.2834265748835e-26	0.785075157714453	0.384	0.267	1.14539052638236e-21	0	RETREG1
4.7971947430157e-26	-0.608614999543309	0.372	0.508	1.6734534141536e-21	0	GALNT1
4.93759687362266e-26	-0.314603087473292	0.86	0.907	1.72243129339453e-21	0	UBE2D3
5.21390066747435e-26	0.46158565059206	0.651	0.546	1.81881710884175e-21	0	FGD3
7.41295596398269e-26	-0.681703669339702	0.257	0.394	2.58593555847572e-21	0	PDIA6
9.02659007227239e-26	-1.10433390720431	0.141	0.262	3.1488356808115e-21	0	SLA2
9.33331739915543e-26	-0.755664956673888	0.273	0.406	3.25583444152138e-21	0	WDR1
1.00498793957992e-25	0.715354668313883	0.386	0.274	3.5057999284306e-21	0	USP20
1.05586179291861e-25	0.352125814225201	0.864	0.801	3.68326827841728e-21	0	ZNF609
1.06243469836106e-25	-1.03176647423041	0.137	0.256	3.70619720176271e-21	0	MAPKAPK3
1.53762266761823e-25	-0.636221295348522	0.423	0.542	5.36384291371942e-21	0	ENSMMUG00000015783
1.58688754819105e-25	-0.532075765188421	0.45	0.571	5.53569852310966e-21	0	ARF1
1.73950025404709e-25	0.512869615699991	0.622	0.516	6.06807268621786e-21	0	TBC1D15
1.88423230632174e-25	-0.830541431822377	0.204	0.332	6.57295597737277e-21	0	ATP1B3
2.33515620032063e-25	-0.443564147164143	0.605	0.724	8.14595888919847e-21	0	UBE2H
2.91273995682283e-25	-0.450345958456987	0.554	0.666	1.01608020653808e-20	0	CAPZB
2.93528909852002e-25	-0.345024203804802	0.784	0.853	1.02394624912772e-20	0	CAPZA1
3.03569815269452e-25	-0.778530625505744	0.245	0.373	1.05897294358595e-20	0	EIF4A1
3.22142754639817e-25	-0.689117382812281	0.276	0.407	1.12376278528554e-20	0	PPP1R18
3.90712653737405e-25	0.389826831071218	0.849	0.805	1.36296202129756e-20	0	RHOH
4.20370583787142e-25	-0.579259156428042	0.278	0.372	1.46642074448307e-20	0	ENSMMUG00000051505
4.45646574840636e-25	-0.414065193347386	0.704	0.789	1.55459351167408e-20	0	OGT
4.72977850862448e-25	0.871468234950264	0.316	0.211	1.64993593494856e-20	0	AFDN
4.79646809849008e-25	0.78289038925416	0.347	0.235	1.67319993147728e-20	0	PDK1
4.82176944937927e-25	-0.515825727780893	0.336	0.408	1.68202605472147e-20	0	ENSMMUG00000054976
4.93648185663493e-25	0.780510587383612	0.382	0.27	1.72204233086853e-20	0	SERINC5
6.0389974817301e-25	-0.436772352255938	0.593	0.706	2.10664388152673e-20	0	TOP1
6.78241412318444e-25	0.852301732323018	0.373	0.261	2.36597734273166e-20	0	APP
7.17834939624925e-25	1.02817529777609	0.284	0.182	2.50409540338759e-20	0	GAB2
7.47642841883095e-25	-0.601546901360103	0.475	0.583	2.60807728962499e-20	0	OSTF1
8.38898595893748e-25	-0.452404177758942	0.629	0.716	2.92641386191575e-20	0	GNAI2
8.91493337032109e-25	-0.776325597299883	0.228	0.36	3.10988535690281e-20	0	HYCC1
1.02364960418453e-24	0.474918839701723	0.627	0.528	3.57089927923731e-20	0	TNKS2
1.04285080230758e-24	-0.334339909797176	0.821	0.876	3.63788073876977e-20	0	DOCK8
1.07321385132035e-24	-0.413921419659921	0.806	0.842	3.74379919894591e-20	0	CALM1
1.23448924273969e-24	0.400340063729382	0.804	0.747	4.30639227437312e-20	0	FBXL17
1.31621692718302e-24	0.387056799909818	0.659	0.544	4.59149112878523e-20	0	KCNAB2
2.37028280483181e-24	0.27961388010073	0.946	0.918	8.26849453637528e-20	0	KLF12
2.5255939453489e-24	-0.590895477914503	0.444	0.556	8.81028191895509e-20	0	ALDOA
2.5354403724066e-24	-0.584554467446494	0.325	0.466	8.84463019510317e-20	0	CCDC12
2.90114968237283e-24	-0.276622238270351	0.916	0.943	1.01203705519894e-19	0	HNRNPA2B1
2.93600366552117e-24	0.390403545705251	0.678	0.557	1.02419551868041e-19	0	SLFN5
3.13128117440929e-24	-0.453807878339708	0.562	0.662	1.09231612488094e-19	0	VCP
3.18063041194079e-24	-0.683603209997801	0.234	0.368	1.10953111290143e-19	0	FOCAD
4.03696972854553e-24	-0.586088468744714	0.435	0.559	1.40825652010582e-19	0	CD58
4.93650013328544e-24	-0.497540981002032	0.407	0.539	1.72204870649529e-19	0	CMTM6
5.0019616353905e-24	-0.411658691003778	0.768	0.829	1.74488429688962e-19	0	RESF1
5.93472111650154e-24	0.501191382401363	0.566	0.45	2.0702681142804e-19	0	TMEM245
6.05351006907218e-24	-0.676298212725487	0.175	0.261	2.11170645249514e-19	0	ENSMMUG00000056722
6.08974327555663e-24	0.28562644595462	0.772	0.647	2.12434604424518e-19	0	IKZF3
8.2710351107474e-24	-0.31906693948501	0.778	0.84	2.88526788803312e-19	0	ACTR3
9.91295765146097e-24	-0.516497363698187	0.608	0.698	3.45803614713564e-19	0	ENSMMUG00000051300
9.96682759946119e-24	-0.529792598739553	0.507	0.616	3.47682813979604e-19	0	ADGRG5
1.09204072419641e-23	-0.804815190909618	0.191	0.313	3.80947486228675e-19	0	S100A10
1.14776310851705e-23	-0.693768277556649	0.235	0.367	4.00385682775088e-19	0	GMIP
1.42557309650687e-23	-0.701381637621513	0.295	0.419	4.97296918985457e-19	0	CTNNA1
1.50757173449333e-23	0.548936601037448	0.52	0.411	5.25901323860654e-19	0	CEP120
1.70463709653189e-23	-0.305377814579504	0.921	0.943	5.94645604754183e-19	0	ZNF292
1.82039532898713e-23	-0.637264989016058	0.198	0.321	6.35026706563871e-19	0	ENSMMUG00000063859
1.91647033718278e-23	0.57442614784974	0.371	0.264	6.68541512422841e-19	0	PPFIBP1
1.99243601202081e-23	-0.804073337830427	0.228	0.351	6.95041378433339e-19	0	CLN3
2.38214011973163e-23	0.292327453426583	0.871	0.819	8.30985759367182e-19	0	PCM1
2.52043918823449e-23	0.425351652046865	0.646	0.546	8.79230006423718e-19	0	ZNF33A
2.66937835660236e-23	-0.676652296944921	0.358	0.481	9.31185945917166e-19	0	TXNRD1
3.10713257025493e-23	-0.703528543597828	0.25	0.376	1.08389212580773e-18	0	CSK
3.29925262126863e-23	-0.5547776186036	0.44	0.563	1.15091128440335e-18	0	ZBTB38
3.8335653893462e-23	0.253162411746449	0.767	0.636	1.33730095041953e-18	0	SCML4
4.23743452340802e-23	-0.519358655959322	0.441	0.559	1.47818665914565e-18	0	WDR13
4.62043109996595e-23	-0.645196432978684	0.307	0.437	1.61179118491212e-18	0	ATP5F1B
4.973931378808e-23	0.611507395868224	0.411	0.322	1.73510622218338e-18	0	ENSMMUG00000061959
5.30256195721631e-23	0.8547419073355	0.346	0.242	1.84974571315534e-18	0	EFCAB11
5.47067624788883e-23	0.411992928225421	0.683	0.583	1.90839070231354e-18	0	USP3
5.80306294891156e-23	-0.7602314114305	0.219	0.34	2.02434047909831e-18	0	GPR171
6.32505089708925e-23	0.57376616819401	0.458	0.348	2.20643075494061e-18	0	HELQ
6.84007934432607e-23	-0.722740352274172	0.445	0.55	2.3860932784747e-18	0	ATP6
7.97766641364865e-23	0.39168033129471	0.755	0.681	2.78292915173719e-18	0	DTNBP1
8.51314224790448e-23	0.351251581587328	0.862	0.807	2.969724541759e-18	0	FOXN3
8.95921944422802e-23	-0.795195503180473	0.321	0.435	3.1253341109245e-18	0	HIPK2
1.57936830074572e-22	0.646586309188082	0.407	0.297	5.50946838032138e-18	0	SLC44A2
2.17148657254614e-22	0.933374749543355	0.262	0.168	7.57501375966994e-18	0	HELLS
2.75423363997755e-22	-0.601576000640409	0.315	0.441	9.60786862969769e-18	0	PRKAR1A
2.90823964642147e-22	-0.423357042400431	0.63	0.715	1.01451031825766e-17	0	MCL1
3.39358935993046e-22	-0.555817132161274	0.33	0.46	1.18381971231814e-17	0	SMC6
3.53777696375378e-22	0.322320745303997	0.798	0.739	1.23411811603587e-17	0	CD46
4.23797953013674e-22	0.579729475707375	0.494	0.389	1.4783767792929e-17	0	ENSMMUG00000058532
4.25762579835951e-22	0.458620447012157	0.607	0.512	1.48523018349973e-17	0	MINDY3
4.53897941202932e-22	0.476453553547675	0.73	0.645	1.58337757809231e-17	0	AEBP2
4.67613579040903e-22	0.281933042241324	0.894	0.832	1.63122320912629e-17	0	ATP2B4
5.04868576358696e-22	-0.507498665912868	0.45	0.57	1.76118354176967e-17	0	ARHGAP30
5.59277634385237e-22	-0.78690141979087	0.288	0.416	1.95098409978946e-17	0	TSPAN5
5.78340476137051e-22	-0.324390543068378	0.859	0.907	2.01748291695649e-17	0	GLCCI1
6.9842896392357e-22	0.483807134804313	0.616	0.527	2.43639959775098e-17	0	SF1
7.61006934178821e-22	-0.598122819308752	0.371	0.501	2.6546965891894e-17	0	RRAS2
1.04561957201877e-21	0.301810064134466	0.869	0.821	3.64753931503026e-17	0	AKAP9
1.07899598877344e-21	-0.693835998102489	0.217	0.34	3.76396960723726e-17	0	AP2M1
1.14063895334252e-21	-0.468794373384204	0.56	0.665	3.97900492484004e-17	0	MAPK1
1.22014067965212e-21	0.5139732783714	0.523	0.419	4.25633874689847e-17	0	ENSMMUG00000054743
1.84831023985942e-21	0.740380470845856	0.333	0.231	6.44764544072559e-17	0	GNAQ
1.98510231652394e-21	0.747100903313005	0.357	0.248	6.9248309209621e-17	0	KIF16B
2.04601805941392e-21	0.735887133204376	0.392	0.294	7.13732939845953e-17	0	NRROS
2.05394107350116e-21	0.48466565122145	0.651	0.558	7.16496804080144e-17	0	RSU1
2.28463606813418e-21	-0.626298716909588	0.313	0.435	7.96972446007927e-17	0	MAP4K1
2.45825169466907e-21	-0.759406470121426	0.197	0.315	8.57536521168359e-17	0	LTV1
2.71753898989242e-21	0.402213608760861	0.712	0.628	9.47986301234072e-17	0	KDM3B
2.90499698423672e-21	-0.781284119439138	0.185	0.301	1.01337914798114e-16	0	CIB1
2.93122011711803e-21	-0.80269076461196	0.155	0.271	1.02252682565545e-16	0	CALM3
2.93863605470434e-21	-0.681304013199739	0.252	0.374	1.02511380132306e-16	0	SLC25A43
4.04632672685626e-21	-0.820514377273465	0.207	0.321	1.41152061539654e-16	0	LGALS3
4.18389214717709e-21	-0.328563286660695	0.728	0.789	1.45950893662126e-16	0	HNRNPK
4.55095739729068e-21	0.972538577594059	0.297	0.195	1.58755597847088e-16	0	PCDHGB5
4.72634390413018e-21	-0.510745755734607	0.515	0.614	1.64873780751677e-16	0	IL4R
5.89513710689377e-21	1.10163689722431	0.331	0.232	2.05645962836882e-16	0	PDE7B
6.41429987409556e-21	0.566156169816032	0.542	0.431	2.23756436807949e-16	0	PARP11
6.94607287362172e-21	-0.734513139383427	0.23	0.35	2.4230680612342e-16	0	RAN
7.09853275071626e-21	1.72465687791682	0.275	0.18	2.47625216475986e-16	0	RGS6
7.3519928346493e-21	-0.780378087836048	0.353	0.468	2.56466918043906e-16	0	IGF2R
8.61647153050323e-21	0.45034996282518	0.619	0.529	3.00576992870075e-16	0	DCAF8
9.19361417530506e-21	0.716935861618101	0.342	0.241	3.20710036891342e-16	0	ENSMMUG00000048888
1.27565972793147e-20	0.822564537455701	0.344	0.245	4.45001139491613e-16	0	ZCCHC14
1.30404700777364e-20	0.383286948873823	0.637	0.538	4.54903758191758e-16	0	CHIC2
1.35021966928265e-20	0.587337360586467	0.467	0.367	4.71010629432559e-16	0	MED21
1.41361123778796e-20	-0.754989335988768	0.163	0.273	4.93124144189952e-16	0	RRBP1
1.61241692751192e-20	0.62577645945847	0.427	0.329	5.62475520993258e-16	0	ZNF706
1.71639376607227e-20	-0.838820168488701	0.68	0.74	5.9874680135665e-16	0	ZFP36L1
1.80556156105817e-20	-0.460598686309906	0.444	0.564	6.29852094959533e-16	0	SECISBP2L
1.96399536395208e-20	0.673591287055563	0.354	0.25	6.85120142761043e-16	0	RETSAT
2.01577197692384e-20	-0.332556652691127	0.779	0.828	7.03181896430112e-16	0	TRIM72
2.07413990750247e-20	-0.758340433808491	0.19	0.289	7.23542965333162e-16	0	RGS3
2.16996137271844e-20	-0.724854567294842	0.251	0.367	7.569693252591e-16	0	CTSA
2.19260062132363e-20	0.359804283670674	0.739	0.665	7.64866800742534e-16	0	PHF14
2.2734817270226e-20	-0.661092414008045	0.256	0.374	7.93081365654562e-16	0	VWA8
2.55429201064279e-20	0.370051004373383	0.795	0.727	8.91039224992631e-16	0	SPIDR
3.00742735551714e-20	-0.586433831413129	0.325	0.449	1.0491109586986e-15	0	COMT
3.21456616469553e-20	0.797165747394951	0.311	0.215	1.12136926089239e-15	0	KLF7
3.34858778015489e-20	0.51445181799155	0.476	0.377	1.16812136122923e-15	0	ENSMMUG00000018687
4.5978759071907e-20	0.382651567057116	0.781	0.719	1.6039230314644e-15	0	SLC4A7
4.74107336595241e-20	0.445019991199352	0.71	0.635	1.65387603297884e-15	0	ZZEF1
4.78384564028996e-20	-0.409405903457517	0.663	0.725	1.66879671315875e-15	0	SFPQ
5.43173593605211e-20	0.416062835004383	0.734	0.671	1.89480676393242e-15	0	SMYD3
5.59155138628987e-20	-0.439337861148954	0.585	0.681	1.95055678559336e-15	0	ENSMMUG00000049151
6.09697115757569e-20	0.279483753417473	0.854	0.789	2.1268674186087e-15	0	BLTP1
6.23164273747322e-20	0.374943164249424	0.699	0.615	2.17384625254016e-15	0	ARID4A
6.68039508546483e-20	-0.640498648203226	0.264	0.382	2.33038902161355e-15	0	POC1B
8.17032286206883e-20	-0.546526082130563	0.492	0.589	2.85013542720409e-15	0	CHD4
8.41118929571588e-20	-0.757350339461095	0.201	0.313	2.93415927391753e-15	0	SEPHS2
8.79530335181375e-20	0.552011796479484	0.54	0.458	3.06815362124671e-15	0	SLC25A26
9.01896043817522e-20	0.762500693102964	0.318	0.221	3.14617415925304e-15	0	ARHGAP10
9.02613798252659e-20	-0.663869127810573	0.311	0.426	3.14867797382458e-15	0	SETD7
9.12762733702799e-20	-0.711551137259274	0.215	0.327	3.18408152024884e-15	0	ZFAND5
9.58625618170387e-20	0.778062762155619	0.298	0.199	3.34406960642558e-15	0	EFCC1
1.01590340423399e-19	0.457007806976915	0.562	0.462	3.54387743532985e-15	0	SLF2
1.40124659110527e-19	-0.557162771566693	0.35	0.47	4.88810860841163e-15	0	MTPN
1.40916546420217e-19	-0.639044663636565	0.285	0.405	4.91573280532285e-15	0	ATP2A3
1.65178789654267e-19	-0.851417130724946	0.26	0.363	5.76209689829946e-15	0	SNX9
1.6704439072859e-19	0.308701983462292	0.757	0.662	5.82717652617613e-15	0	CNOT6L
2.01936489268429e-19	-0.320144741193494	0.671	0.767	7.04435249163986e-15	0	FBXW7
2.12104512848597e-19	-0.379978922542389	0.57	0.684	7.39905382621047e-15	0	AGPS
2.2663196995265e-19	0.514729374530256	0.464	0.363	7.90582963982824e-15	0	PELI1
2.54397875174457e-19	0.417235727048116	0.662	0.572	8.87441547758577e-15	0	SLC12A6
2.72367262384688e-19	-0.457626407959251	0.621	0.707	9.50125958102747e-15	0	ND2
2.87029630894304e-19	0.681347360076331	0.298	0.2	1.00127416441169e-14	0	VWA5A
2.91933511501617e-19	-0.561330876852467	0.329	0.45	1.01838086152224e-14	0	PITRM1
3.08875385767494e-19	-0.785266100248051	0.232	0.339	1.07748089571133e-14	0	EHD4
3.31612169394987e-19	0.649746563223974	0.308	0.213	1.15679589171747e-14	0	RNF125
3.53202782937393e-19	-0.647085832664052	0.245	0.358	1.2321125879988e-14	0	CPEB4
4.01094629504767e-19	-0.288236754435689	0.824	0.853	1.39917850556443e-14	0	YWHAZ
4.65883746029676e-19	-0.557673072097428	0.33	0.444	1.62518885964992e-14	0	MLLT6
5.03582841399157e-19	-0.339823462223929	0.715	0.784	1.75669838393682e-14	0	CLTC
7.39371981189703e-19	0.272237882149805	0.845	0.799	2.57922521918216e-14	0	NSD3
7.86295105262115e-19	-0.78467950559119	0.279	0.384	2.74291184519636e-14	0	EGLN3
8.31680298827636e-19	-0.637081683015917	0.255	0.369	2.90123355443032e-14	0	SPOPL
8.46757611076435e-19	-0.4328337979118	0.461	0.579	2.95382925047903e-14	0	SLC6A6
1.14678047798305e-18	0.812726633800736	0.296	0.201	4.00042901939606e-14	0	SPTBN1
1.32020101469541e-18	0.314737382824767	0.771	0.707	4.60538921966346e-14	0	UVRAG
1.38092092402927e-18	0.634471730745179	0.36	0.265	4.81720455138369e-14	0	ALG13
1.67120432067067e-18	-0.718751461868689	0.237	0.346	5.82982915222757e-14	0	ATP6V1A
1.83571973682835e-18	0.747124459765835	0.308	0.215	6.40372472995202e-14	0	ENSMMUG00000062545
2.06200193747397e-18	-0.615160998029917	0.279	0.39	7.19308755868421e-14	0	ATP1A1
2.10502429910827e-18	-0.687423732198857	0.26	0.366	7.34316676500928e-14	0	ENSMMUG00000063198
2.15725428355355e-18	0.495645449716273	0.611	0.532	7.5253658427482e-14	0	CAMK1D
2.18689990111787e-18	0.291737403373904	0.889	0.83	7.62878161505958e-14	0	RERE
2.47047038542741e-18	-0.507981734264664	0.277	0.398	8.61798889252497e-14	0	EXT1
2.76823035440881e-18	0.320081339488635	0.856	0.801	9.65669476831971e-14	0	TRPS1
2.96931292382785e-18	-0.623677487137753	0.335	0.451	1.03581512034811e-13	0	CLEC2B
3.21811918237822e-18	0.557939981819413	0.456	0.36	1.12260869558082e-13	0	KIAA0319L
3.41329581961538e-18	0.552455457945178	0.445	0.355	1.19069411371463e-13	0	HACE1
3.47721474464149e-18	0.722851409975673	0.269	0.182	1.21299159152074e-13	0	TSPYL2
3.55691651562356e-18	-0.375992797949691	0.607	0.707	1.24079475731012e-13	0	CCDC88C
3.64111440808254e-18	0.330890977143603	0.766	0.706	1.27016635011551e-13	0	GIT2
3.8808855548523e-18	-1.04801394251474	0.357	0.459	1.35380811695467e-13	0	HSPD1
4.22970037852171e-18	-0.713016748082361	0.184	0.285	1.47548868004351e-13	0	PTPRE
4.72016159370155e-18	-0.611907631744691	0.252	0.367	1.64658117034685e-13	0	CCT3
5.53265860616343e-18	0.304327466149782	0.801	0.741	1.93001262817405e-13	0	CREBBP
6.58001619306347e-18	0.526823579433507	0.469	0.377	2.29537284878826e-13	0	GPRASP3
6.61216591015594e-18	0.811422639330916	0.29	0.202	2.3065879560988e-13	0	ENSMMUG00000057691
6.70668044499611e-18	0.39054473369329	0.584	0.489	2.33955840643244e-13	0	GIMAP6
6.8456368914074e-18	-0.779921121263666	0.236	0.34	2.38803197319856e-13	0	ENSMMUG00000028701
6.95263627646165e-18	-0.373500469617716	0.623	0.693	2.42535763868088e-13	0	ENSMMUG00000038373
7.09440755683068e-18	-0.510279618965323	0.337	0.458	2.47481313212482e-13	0	TARS1
7.77131671814196e-18	0.256578558057331	0.865	0.816	2.71094612395664e-13	0	PAN3
8.47987395185283e-18	-0.381133087652748	0.674	0.746	2.95811922936434e-13	0	WSB1
8.6637182829687e-18	-0.557169569618772	0.688	0.733	3.0222514858308e-13	0	THEMIS
8.66399003451261e-18	0.311492635191695	0.841	0.804	3.02234628363938e-13	0	IFI16
9.13041395086837e-18	-0.5347834151125	0.283	0.401	3.18505360262092e-13	0	PSMA1
1.05845838581784e-17	0.575528628075032	0.461	0.372	3.69232623308694e-13	0	FOXO3
1.41998406426158e-17	0.711075479018507	0.307	0.218	4.95347240977008e-13	0	MGAT4A
1.63525313060029e-17	0.294646765633766	0.795	0.735	5.70441702078606e-13	0	MLLT10
1.68216466500633e-17	-0.673452864664	0.181	0.284	5.86806321740809e-13	0	LARP1B
1.74430983929386e-17	-0.61179191744245	0.248	0.354	6.08485044339269e-13	0	CLOCK
1.76917175715094e-17	-0.672533483244337	0.214	0.313	6.17157875764534e-13	0	SNTB1
1.7793403497124e-17	0.489856094503151	0.421	0.324	6.20705087593674e-13	0	RPRD1A
2.02887263478868e-17	0.454455543054206	0.55	0.463	7.07751929919682e-13	0	RSC1A1
2.16238253548275e-17	-0.775583722252649	0.158	0.254	7.54325523677802e-13	0	UBE2J1
2.27002928186054e-17	-0.4940415723709	0.404	0.516	7.9187701468423e-13	0	UEVLD
2.39132703688962e-17	0.576838522643181	0.402	0.311	8.34190523548576e-13	0	NTAN1
2.40583707795497e-17	-0.531882262514755	0.329	0.442	8.39252206273812e-13	0	RPN2
2.86544427729941e-17	0.618772283817101	0.362	0.271	9.99581581693127e-13	0	PLEKHG1
3.33285425371732e-17	0.699309664316024	0.256	0.168	1.16263287786675e-12	0	TSNARE1
3.49396716224607e-17	-0.696945409925471	0.162	0.262	1.21883550487792e-12	0	AK2
3.68922112483777e-17	-0.407191933960676	0.68	0.737	1.28694789718841e-12	0	HNRNPLL
3.83695270256032e-17	0.568237359433791	0.489	0.398	1.33848258076114e-12	0	ITPKB
4.67824173798009e-17	0.871616743772913	0.257	0.17	1.63195784787698e-12	0	PARVB
4.70059069061343e-17	0.458071752398026	0.532	0.442	1.63975405651359e-12	0	ENSMMUG00000020751
4.84604118581147e-17	0.595627706342974	0.368	0.279	1.69049300725847e-12	0	RARS2
5.08377673986536e-17	0.70791291432247	0.342	0.256	1.77342467793463e-12	0	FBXW8
5.30761506889404e-17	0.377366187681492	0.696	0.621	1.851508440633e-12	0	XPO6
5.34526627562653e-17	-0.534397844690846	0.308	0.418	1.86464268758956e-12	0	SLC7A6
5.55132731585094e-17	0.65869190710453	0.279	0.193	1.93652502086144e-12	0	PCMTD2
5.85833689636666e-17	-0.585201481193851	0.211	0.318	2.04362224292855e-12	0	INTS7
5.87440208756362e-17	0.592435728039677	0.364	0.273	2.04922642422569e-12	0	EOLA2
5.90722473461075e-17	-0.515207001737051	0.626	0.695	2.06067627642161e-12	0	ND4
6.10429465459396e-17	0.626222527883149	0.343	0.252	2.12942214730856e-12	0	ZFP30
6.11595595055633e-17	-0.411002707934441	0.458	0.562	2.13349007379207e-12	0	PSMD1
6.25503653822637e-17	0.49648736041823	0.514	0.427	2.18200694599489e-12	0	CSPP1
7.48146787492734e-17	0.606257706579385	0.377	0.29	2.60983525348965e-12	0	PARP15
7.56551359049878e-17	0.51484641821829	0.542	0.467	2.63915376090959e-12	0	PRMT2
7.65442242846718e-17	-0.482359181419775	0.389	0.497	2.67016871994649e-12	0	ANKRD28
8.05444387759542e-17	0.670288791645679	0.343	0.255	2.80971220226039e-12	0	EZH1
8.12128447299709e-17	0.731514431888415	0.258	0.176	2.8330288755603e-12	0	ENSMMUG00000054828
8.93816463061035e-17	-0.594652316947015	0.359	0.466	3.11798934974211e-12	0	DGKZ
1.01462188338233e-16	0.411735088844456	0.569	0.48	3.53940697799092e-12	0	CRLF3
1.27402007553093e-16	0.2505902427198	0.855	0.801	4.44429163148211e-12	0	RSF1
1.30201370178147e-16	-0.686403141291797	0.243	0.342	4.54194459729447e-12	0	IRAG2
1.35531678139208e-16	0.489273192058347	0.483	0.395	4.72788706020812e-12	0	MFN1
1.61414323346691e-16	-0.392835283521043	0.545	0.646	5.63077725562596e-12	0	GBF1
1.84820094299021e-16	-0.521706060308999	0.374	0.479	6.44726416952705e-12	0	HSPA9
1.85569342166157e-16	-0.620437608227201	0.244	0.348	6.4734009321242e-12	0	CD3G
1.85789199868138e-16	0.50506789350665	0.469	0.378	6.48107044820012e-12	0	DIPK1A
1.87718763879175e-16	0.434312732921146	0.482	0.405	6.54838135916114e-12	0	ZNF33B
1.95725361787197e-16	0.580844713123027	0.391	0.303	6.82768352058458e-12	0	ENSMMUG00000017400
2.0917839327529e-16	-0.730151463997924	0.163	0.259	7.29697907101521e-12	0	TNIP2
2.21667248997086e-16	-0.641928125381996	0.214	0.315	7.73264031401434e-12	0	TBC1D10C
2.35101679730971e-16	0.488845432972521	0.468	0.382	8.20128699573519e-12	0	ZNF160
2.48901970702526e-16	0.781034703286213	0.252	0.173	8.68269634598691e-12	0	ZYG11B
2.52114066386028e-16	0.46825264272772	0.488	0.405	8.7947470918102e-12	0	FBXO21
2.79665881383988e-16	0.322759629910163	0.711	0.659	9.75586460619905e-12	0	CRTC3
2.82870687807765e-16	-0.475888854435145	0.426	0.528	9.86766107348609e-12	0	PTPN9
2.96903347113424e-16	-0.820089615362134	0.183	0.278	1.03571763607047e-11	0	CD74
3.18134373907506e-16	-0.68795751560101	0.19	0.291	1.10977994993894e-11	0	ARSB
3.44873353232171e-16	-0.544204651419554	0.668	0.731	1.20305620541511e-11	0	SATB1
3.51096736245203e-16	0.53372693224879	0.403	0.311	1.22476585471777e-11	0	RTTN
3.62130211983847e-16	-0.61067837872059	0.173	0.272	1.26325503148445e-11	0	RAB1B
3.9378727563717e-16	-0.510438299177321	0.358	0.459	1.3736875323327e-11	0	CCDC69
3.98394896141294e-16	0.674412003800314	0.346	0.252	1.38976075569929e-11	0	ENSMMUG00000037794
4.65028032087316e-16	0.672346224130752	0.256	0.178	1.62220378713339e-11	0	NDRG1
4.74332028019775e-16	-0.754373329251344	0.161	0.252	1.65465984654418e-11	0	TMEM164
4.78871063172599e-16	-0.336538006275785	0.55	0.648	1.67049381677129e-11	0	SEPTIN2
4.94289857589975e-16	0.497553340815057	0.447	0.353	1.72428073921687e-11	0	UBL3
5.53406938070127e-16	0.369861085667891	0.602	0.526	1.93050476276383e-11	0	PJA2
6.076579809089e-16	0.378520886203874	0.53	0.437	2.11975410060261e-11	0	HBP1
6.19466596444587e-16	-0.317585322637866	0.803	0.855	2.1609472750373e-11	0	ST8SIA4
6.81241436489101e-16	0.445609288579749	0.555	0.474	2.37644262704858e-11	0	TNRC6C
6.89023036174775e-16	0.620600697767856	0.257	0.173	2.40358795939209e-11	0	PGGHG
7.08851535054058e-16	-0.594824361252603	0.294	0.397	2.47275769488258e-11	0	FBXO7
7.50879038859084e-16	0.665765854481723	0.311	0.227	2.61936643915603e-11	0	TAF1D
7.52839517057487e-16	-0.551651906574135	0.244	0.352	2.62620537130334e-11	0	DERL1
7.57172156089507e-16	0.255167962808172	0.806	0.741	2.64131934930264e-11	0	NKTR
7.95799952767820e-16	-0.523284222415765	0.258	0.363	2.77606855523526e-11	0	MAPRE1
8.35872026519677e-16	0.465676162692579	0.478	0.383	2.91585597731124e-11	0	N4BP2L1
9.16914007280017e-16	0.473820763043097	0.586	0.515	3.19856282299561e-11	0	NXPE3
9.6206170403881e-16	-0.815792409293089	0.189	0.28	3.35605604836899e-11	0	DGKD
9.87362759351643e-16	0.33128403608363	0.697	0.634	3.44431624972227e-11	0	CCDC82
1.19177863635529e-15	0.268554204078217	0.796	0.735	4.15740059506178e-11	0	ZNF451
1.24473507654188e-15	0.681287049307484	0.255	0.176	4.34213384100869e-11	0	ENSMMUG00000060545
1.35466716856119e-15	0.252445800432697	0.845	0.801	4.72562095080886e-11	0	N4BP2L2
1.40141396419853e-15	-0.293805532508689	0.86	0.899	4.88869247271017e-11	0	TANK
1.54155027852773e-15	0.517631256642579	0.431	0.341	5.37754399161615e-11	0	STAT6
1.60174332538404e-15	0.410558874135888	0.68	0.612	5.58752141626967e-11	0	PHACTR2
1.70747572736573e-15	-0.438817398533234	0.429	0.527	5.95635832734261e-11	0	ANXA11
1.71233844469369e-15	-0.54495882510871	0.392	0.488	5.97332143046947e-11	0	RBM17
2.09068506763971e-15	0.257515340916408	0.877	0.837	7.29314578995436e-11	0	ACAP2
2.21646290775299e-15	-0.292861926654595	0.618	0.717	7.73190920740554e-11	0	HIVEP1
2.37818312650412e-15	0.735716420656197	0.273	0.194	8.29605401849698e-11	0	PNPLA7
2.64927506506537e-15	0.351462136123731	0.574	0.486	9.24173113697404e-11	0	SNRK
2.80753698153058e-15	-0.614867157520415	0.343	0.437	9.79381200637129e-11	0	ENSMMUG00000005593
2.92189163908877e-15	-0.511371933874744	0.264	0.37	1.01927267937973e-10	0	SAE1
3.02497389112177e-15	0.328385485253971	0.661	0.588	1.05523189217892e-10	0	ZNF28
3.05704628281007e-15	-0.348935684976632	0.529	0.62	1.06642002529546e-10	0	HNRNPL
3.20390413228644e-15	0.502600785612484	0.33	0.239	1.1176499175068e-10	0	FAM118A
3.73496214231794e-15	-0.601322229214376	0.249	0.345	1.30290419372619e-10	0	SASH3
3.83732303434209e-15	0.463211205748659	0.487	0.406	1.3386117672999e-10	0	RUFY1
4.17262825001212e-15	-0.60903840184702	0.265	0.367	1.45557963873423e-10	0	EIF3C
4.28899406044871e-15	0.369686315365717	0.662	0.593	1.49617268804693e-10	0	DARS1
4.34097525600033e-15	0.301970538393833	0.728	0.653	1.51430580830316e-10	0	CUX1
4.90678677137301e-15	-0.547678122193729	0.589	0.673	1.71168349732576e-10	0	SPAG9
5.06571499105438e-15	0.583060368798516	0.331	0.243	1.76712401747941e-10	0	TLE4
5.95991142816416e-15	-0.428293747825665	0.455	0.562	2.07905550260079e-10	0	OPA1
6.84224771960755e-15	0.297151413899825	0.744	0.677	2.3868496945079e-10	0	FRYL
7.85097371276685e-15	-0.469416352881561	0.393	0.495	2.73873366996159e-10	0	DUSP18
8.23996287239879e-15	0.605592465620607	0.337	0.251	2.87442864840759e-10	0	GARRE1
8.56747185765522e-15	0.552934156749112	0.38	0.295	2.98867688282445e-10	0	LYPLAL1
9.50058078949352e-15	-0.451791119754681	0.312	0.418	3.31418260260692e-10	0	ELL2
9.56880181743221e-15	-0.501128251810705	0.336	0.437	3.33798082599305e-10	0	CCT4
9.89224545418881e-15	0.571224299685693	0.322	0.235	3.45081090423922e-10	0	SFI1
1.04225651173517e-14	-0.622293389263795	0.236	0.329	3.63580761553697e-10	0	SYT11
1.04795695341581e-14	-0.311810840404679	0.696	0.772	3.65569303629572e-10	0	CARD11
1.07175203934427e-14	0.419340642725327	0.599	0.531	3.73869981404854e-10	0	FARS2
1.10210056957375e-14	0.58550578213202	0.314	0.236	3.84456762690106e-10	0	KYAT3
1.19760047712046e-14	0.333516435978776	0.713	0.654	4.17770950438701e-10	0	ZZZ3
1.38104301740489e-14	0.473115062898215	0.454	0.367	4.81763046191521e-10	0	BTRC
1.44839552446644e-14	0.345456868534995	0.673	0.6	5.05258294754873e-10	0	CWF19L2
1.45538168182918e-14	-0.57444673501853	0.225	0.321	5.0769534588929e-10	0	PPP1CA
1.6244066591899e-14	-0.319900296036696	0.759	0.813	5.66658018991803e-10	0	HUWE1
1.68583946574957e-14	-0.265825422777471	0.736	0.803	5.88088239232079e-10	0	ASCC3
1.76996921831327e-14	-0.430016357043118	0.371	0.472	6.17436062116401e-10	0	EIF4H
1.7719850485834e-14	-0.333108805215316	0.583	0.68	6.18139264347833e-10	0	SOS2
1.81008670115285e-14	-0.297050999965403	0.736	0.804	6.3143064483016e-10	0	PPP1R16B
1.90258219463681e-14	-0.570217859212572	0.37	0.46	6.63696772777105e-10	0	SLC20A1
1.94083616330878e-14	-0.573816646749884	0.228	0.326	6.77041287208636e-10	0	ERGIC1
1.96138323347306e-14	-0.3278472744342	0.58	0.678	6.84208927164741e-10	0	MAN1A2
1.99204138695794e-14	0.442088542442961	0.548	0.477	6.94903717426409e-10	0	DOCK9
2.02852415056308e-14	0.654688927903405	0.267	0.191	7.07630364682426e-10	0	RPS16
2.03474770632301e-14	0.733715358562824	0.265	0.185	7.0980138987372e-10	0	CDR2
2.18228459322353e-14	0.288304121608921	0.756	0.693	7.61268157500095e-10	0	PM20D2
2.20180550348736e-14	-0.344726646873133	0.51	0.609	7.6807783183653e-10	0	G3BP2
2.47064681007681e-14	-0.457801420624226	0.396	0.492	8.61860433227193e-10	0	ENSMMUG00000006965
2.71550700337519e-14	-0.25981175395283	0.772	0.824	9.47277463057401e-10	0	YWHAB
2.84929886962671e-14	-0.413039398340667	0.435	0.536	9.93949417680583e-10	0	CSGALNACT2
3.14482418240242e-14	0.250929500217885	0.81	0.763	1.09704046778926e-09	0	FNBP4
3.16928652452708e-14	-0.651101064362542	0.201	0.295	1.10557391121603e-09	0	ERMP1
3.59438244838063e-14	-0.379218076132245	0.565	0.635	1.2538643732931e-09	0	YBX1
3.81171152448504e-14	-0.381148023713417	0.566	0.629	1.32967744820136e-09	0	SERBP1
4.16202207051743e-14	-0.56856796064501	0.183	0.275	1.4518797790793e-09	0	ANO10
4.2569131058295e-14	-0.752500826343943	0.202	0.292	1.48498156783756e-09	0	IRF4
4.51295145167435e-14	-0.480263377587149	0.289	0.39	1.57429798440208e-09	0	P4HB
4.64317028379377e-14	0.303261963904916	0.639	0.567	1.61972352179862e-09	0	CASP8
4.97122530202494e-14	0.406998824341416	0.6	0.529	1.73416223435838e-09	0	EPC2
5.04279115172274e-14	-0.619721832375946	0.183	0.273	1.75912726536696e-09	0	IDH2
5.18830568831506e-14	-0.526257650369915	0.295	0.399	1.80988855631182e-09	0	WDR59
5.40120355698436e-14	-0.447030800719112	0.28	0.38	1.88415584881842e-09	0	SKAP2
5.76436634096139e-14	-0.431868470262206	0.432	0.534	2.01084155438097e-09	0	LRPPRC
5.97042388362639e-14	0.372504644961307	0.528	0.446	2.08272266756423e-09	0	HERPUD2
6.17409903033185e-14	0.733227461264735	0.272	0.194	2.15377270574096e-09	0	SLC44A1
6.61613124824042e-14	-0.577710198662526	0.187	0.279	2.30797122463619e-09	0	MLEC
7.19118170218309e-14	0.542834865773289	0.39	0.306	2.50857182498955e-09	0	ZBTB44
7.27509740358647e-14	0.578226783448366	0.343	0.265	2.5378449782671e-09	0	ZNF493
8.31056905117574e-14	0.510300949880159	0.501	0.419	2.89905890781215e-09	0	BBS9
8.55370573833716e-14	0.339278848931278	0.653	0.59	2.98387470976154e-09	0	HP1BP3
9.1758013659841e-14	0.652152323909979	0.269	0.194	3.20088654850989e-09	0	TMEM65
9.46238425458344e-14	0.696688964676057	0.252	0.178	3.30085812336889e-09	0	METTL8
9.58959370040912e-14	-0.564326540996824	0.261	0.357	3.34523386645072e-09	0	ARL3
1.03475578515431e-13	-0.376310408352946	0.342	0.451	3.6096420809323e-09	0	PRSS55
1.03813505554964e-13	0.455001040519467	0.416	0.335	3.62143032777937e-09	0	ZNF107
1.11170783468558e-13	0.391339024099271	0.674	0.61	3.87808161051718e-09	0	SYTL3
1.14618345848818e-13	-0.471219133372388	0.284	0.385	3.99834637659018e-09	0	GALNT7
1.15735931331949e-13	-0.507356044661912	0.483	0.58	4.03733222858371e-09	0	MDM2
1.16032177529499e-13	0.309610913520255	0.839	0.813	4.04766648093904e-09	0	SLC38A1
1.31309500767079e-13	-0.356038969262085	0.479	0.577	4.58060062475879e-09	0	OLA1
1.35330440706612e-13	-0.559903784741142	0.197	0.288	4.72086709360945e-09	0	SVIL
1.47081233685629e-13	0.312498987305039	0.633	0.552	5.13078175588948e-09	0	RFX3
1.53125286469107e-13	0.44693601993034	0.426	0.341	5.34162249318834e-09	0	RSBN1
1.60838098252275e-13	-0.474115061460429	0.212	0.304	5.61067621943238e-09	0	NIPA2
1.62895990368248e-13	-0.32296133280479	0.508	0.608	5.68246372800596e-09	0	NAA50
1.71639218725617e-13	-0.589978678671444	0.18	0.27	5.98746250602443e-09	0	TYW5
1.82883857041799e-13	-0.795749719413928	0.249	0.336	6.37972046904612e-09	0	TIGAR
1.91589239169102e-13	0.340520380675201	0.652	0.576	6.68339901917495e-09	0	PLCL2
1.93834118657075e-13	0.263858307633552	0.809	0.777	6.7617093952334e-09	0	CELF1
1.97716566176299e-13	0.66314725165474	0.288	0.21	6.89714469449402e-09	0	FOXK1
1.99101540426432e-13	-0.43069158119624	0.359	0.458	6.94545813623567e-09	0	ABCF1
2.04787423568135e-13	-0.411172894149545	0.579	0.658	7.14380448375081e-09	0	RLF
2.27123300778389e-13	-0.34551647454449	0.612	0.711	7.92296922435334e-09	0	CMAH
2.29772960255229e-13	-0.395606050695618	0.492	0.578	8.01539994554341e-09	0	CANX
2.69919564368478e-13	-0.463557605288676	0.264	0.362	9.41587408342998e-09	0	ARHGDIA
2.75855011313109e-13	0.326598442369847	0.695	0.643	9.62292621464651e-09	0	TBC1D22A
2.89929336427712e-13	0.406345332597866	0.48	0.402	1.01138949719443e-08	0	PHF12
2.92671788697948e-13	0.559460397470206	0.337	0.248	1.02095626769392e-08	0	HNMT
3.04655324623003e-13	0.727862945275667	0.306	0.229	1.06275963441488e-08	0	SLC25A13
3.3372944588711e-13	-0.605883380984724	0.242	0.337	1.1641817990326e-08	0	CRY1
3.41566949735499e-13	-0.278289863850759	0.351	0.465	1.19152214745732e-08	0	NRIP1
3.471315570417e-13	-0.281875937216641	0.719	0.765	1.21093372358427e-08	0	RHOA
3.50822269694152e-13	0.616314058705439	0.299	0.226	1.22380840560108e-08	0	FTH1
3.6870562388855e-13	-0.421205626480959	0.367	0.465	1.28619269837282e-08	0	VRK1
4.08527946388287e-13	0.538251374959128	0.343	0.264	1.4251088881809e-08	0	KLF8
4.32212613315617e-13	0.376987557334447	0.514	0.435	1.5077304802902e-08	0	DENND6A
4.40937545902496e-13	0.507018873954127	0.49	0.421	1.53816653512627e-08	0	EPSTI1
4.44048839821647e-13	-0.333331513298925	0.57	0.651	1.54901997283383e-08	0	EIF5
4.56609059916419e-13	-0.452995106044102	0.246	0.345	1.59283504461243e-08	0	NOL10
4.57292619823943e-13	-0.393915552916226	0.458	0.536	1.59521957499384e-08	0	PCBP1
4.93023785099663e-13	-0.665409248507971	0.177	0.26	1.71986417194166e-08	0	TENT5C
4.99150134345667e-13	-0.435263233358925	0.386	0.476	1.74123532865142e-08	0	HSPA4
5.42693875675959e-13	-0.305276321962262	0.648	0.727	1.89313331590802e-08	0	SDHAF4
5.85396583066554e-13	-0.48025081333826	0.24	0.334	2.04209744036937e-08	0	ETF1
5.87929273414346e-13	0.257356470134501	0.794	0.751	2.0509324773786e-08	0	GATAD2B
5.93020297780272e-13	-0.430613957332728	0.357	0.457	2.0686920067767e-08	0	PIK3R1
6.04013563715e-13	-0.518664641490105	0.23	0.322	2.1070409156634e-08	0	VDAC3
6.34524626601429e-13	0.628681713293817	0.288	0.213	2.21347570743642e-08	0	SLC49A4
6.49498669022827e-13	-0.399080584118279	0.412	0.506	2.26571115701923e-08	0	ELL
6.55492516915731e-13	0.403433811128619	0.507	0.442	2.28662009600884e-08	0	ELOVL5
6.60001017196087e-13	0.272068281871816	0.793	0.76	2.30234754838683e-08	0	ATXN2
6.67320403501255e-13	-0.393735785480215	0.571	0.651	2.32788049557378e-08	0	ENSMMUG00000022874
7.62193819473745e-13	0.308132084099954	0.699	0.632	2.65883691985221e-08	0	CD47
7.73947543958876e-13	0.332185235404315	0.68	0.62	2.69983861234614e-08	0	RBM6
7.96787223292216e-13	0.560176944990277	0.333	0.256	2.77951254973257e-08	0	MYO6
8.0430563347901e-13	-1.01276676471487	0.248	0.326	2.80573977182818e-08	0	ANXA1
8.33981072420666e-13	0.34815542056287	0.602	0.53	2.90925957303225e-08	0	ENSMMUG00000063877
8.61278725993866e-13	-0.605471325509452	0.169	0.254	3.004484707757e-08	0	NMRK1
8.66763720106813e-13	-0.27429245997721	0.742	0.783	3.02361856122061e-08	0	ARPC1A
8.73536673692291e-13	-0.416640713144274	0.374	0.467	3.04724533250819e-08	0	RASAL3
8.75912332494557e-13	-0.539324346193043	0.223	0.315	3.05553258067401e-08	0	USP38
8.80212195187386e-13	-0.378851206663269	0.497	0.59	3.07053222169168e-08	0	FOXN2
8.84036800089949e-13	0.347195737799652	0.651	0.588	3.08387397343378e-08	0	TANGO6
8.98180274864398e-13	-0.368501890406387	0.714	0.758	3.13321207083697e-08	0	TRERF1
9.16953251163043e-13	-0.425931112406682	0.282	0.381	3.19869972135716e-08	0	UBE2N
1.09704677406884e-12	0.600986515056175	0.339	0.268	3.82693796666174e-08	0	NABP1
1.10418391914751e-12	-0.428152199811326	0.292	0.387	3.85183518355418e-08	0	MAEA
1.13534454001274e-12	0.52330643449977	0.481	0.411	3.96053589338046e-08	0	TASP1
1.14165390863694e-12	-0.459233208133144	0.2	0.29	3.98254549488911e-08	0	PSMC1
1.18385402360884e-12	-0.582563319066318	0.21	0.304	4.12975637595709e-08	0	AKIRIN2
1.22151538578157e-12	-0.519335512612514	0.203	0.293	4.26113427176045e-08	0	ENSMMUG00000022770
1.27672688907941e-12	0.459273454138852	0.444	0.369	4.4537340798646e-08	0	NUP210
1.31611904184865e-12	-0.514621198383356	0.233	0.325	4.59114966558482e-08	0	PSMA7
1.47231156502243e-12	-0.401919967368187	0.363	0.453	5.13601166342425e-08	0	WDR43
1.47843781878247e-12	-0.304669214597996	0.622	0.691	5.15738248704077e-08	0	DDX3X
1.6016400802118e-12	-0.354260183672214	0.512	0.609	5.58716125581086e-08	0	NEDD4L
1.61015802087086e-12	-0.301525599325561	0.835	0.851	5.6168752400059e-08	0	PRKCQ
1.65037037816996e-12	0.4117042748006	0.628	0.565	5.7571520272081e-08	0	CEP170
1.71939796450755e-12	0.341442766071261	0.573	0.499	5.99794785938813e-08	0	IP6K1
1.72766840809149e-12	-0.454836368769879	0.327	0.418	6.02679847478634e-08	0	SRP72
1.93202456776663e-12	-0.41394024173169	0.336	0.43	6.73967450219711e-08	0	PITPNB
2.2443132967141e-12	-0.389392908193046	0.467	0.553	7.82906250425747e-08	0	ERBB3
2.28534084337792e-12	-0.413817470060553	0.231	0.326	7.97218299803954e-08	0	LPCAT3
2.30126574771434e-12	-0.738853470148149	0.246	0.329	8.02773543432669e-08	0	PPP1R15A
2.57390524726321e-12	-0.35062076431944	0.441	0.544	8.97881106455297e-08	0	RIOK3
3.03103283765789e-12	0.580897641128222	0.318	0.241	1.05734549508858e-07	0	UBXN2A
3.1706980121723e-12	-0.536388675240271	0.504	0.571	1.10606629456619e-07	0	COX3
3.63333156271207e-12	0.36272550715623	0.521	0.45	1.26745138233648e-07	0	ENSMMUG00000052802
3.66082471304433e-12	0.546664033054056	0.275	0.203	1.27704209289839e-07	0	SH2B3
4.57139664181912e-12	-0.36161432622801	0.44	0.527	1.59468600453218e-07	0	PRR13
4.61799831984196e-12	0.392002977961207	0.516	0.449	1.61094253389367e-07	0	TCF20
4.72270063110536e-12	0.463022702417308	0.468	0.392	1.64746688815479e-07	0	MAPK8
4.79819076408921e-12	0.300504928606446	0.694	0.646	1.67380086614488e-07	0	SPG11
4.85763898753711e-12	-0.411752900244722	0.37	0.456	1.69453878441245e-07	0	SRGAP2
4.86402683965108e-12	-0.437048775815865	0.349	0.442	1.69676712274388e-07	0	TMEM181
5.37699433253567e-12	-0.279702026695635	0.619	0.702	1.87571070296174e-07	0	NEDD9
5.52022676675158e-12	0.34547367901637	0.475	0.388	1.92567590531362e-07	0	GRK5
5.55348138997097e-12	0.358950729794237	0.566	0.502	1.93727644807747e-07	0	MRPS31
5.650835835225e-12	-0.510986230183403	0.293	0.383	1.97123757275989e-07	0	P4HA1
5.83080088309349e-12	-0.491996863115359	0.2	0.287	2.03401658005833e-07	0	HSD17B12
5.87066946888201e-12	0.440116663019231	0.431	0.36	2.0479243375248e-07	0	AKAP17A
5.97905389932027e-12	0.35224891743019	0.569	0.5	2.08573316223888e-07	0	ENSMMUG00000039874
6.10506174134891e-12	0.456094663091542	0.464	0.39	2.12968973785215e-07	0	ARHGEF7
6.36783003684158e-12	-0.300403986975248	0.865	0.886	2.22135383005182e-07	0	CD44
6.48208766838919e-12	-0.479867816326606	0.283	0.376	2.26121146224089e-07	0	NAMPT
6.65284259795988e-12	0.265912740251429	0.742	0.685	2.32077761187232e-07	0	RBMS1
7.34784566902454e-12	0.321934657247512	0.667	0.607	2.56322248318252e-07	0	FUT8
7.79250002956242e-12	-0.448687981683568	0.271	0.36	2.71833571031255e-07	0	NAB1
8.73650841821396e-12	-0.400477392734816	0.418	0.507	3.04764359660976e-07	0	ANP32A
8.96547068873671e-12	-0.569783832082954	0.172	0.252	3.12751479505891e-07	0	UCKL1
9.41763845024696e-12	0.424461981565518	0.478	0.412	3.28524899698415e-07	0	SMAD4
9.46370673332974e-12	-0.434522720543265	0.264	0.355	3.30131945685475e-07	0	FLII
1.0127945382163e-11	0.495634883072128	0.32	0.247	3.53303246711373e-07	0	ZC3H6
1.01785173995222e-11	0.437794588979165	0.621	0.56	3.55067400964932e-07	0	NBEAL1
1.09596889931602e-11	-0.525201979065709	0.185	0.267	3.82317790837402e-07	0	ARFIP1
1.12758624973898e-11	0.386302172017746	0.512	0.455	3.93347187358946e-07	0	INTS8
1.31180890489407e-11	-0.607393308738467	0.267	0.353	4.57611418383247e-07	0	ENSMMUG00000065373
1.58335965447285e-11	0.411523596118153	0.448	0.378	5.52339181866309e-07	0	MFNG
1.61452555964302e-11	0.378959607829002	0.534	0.471	5.63211096225871e-07	0	ARHGAP35
1.67879029902439e-11	-0.268012146380098	0.815	0.841	5.85629207911667e-07	0	LCK
1.69557196271853e-11	-0.500316596399542	0.27	0.363	5.91483323474731e-07	0	RMND5A
2.00513259544832e-11	-0.426216567585385	0.353	0.44	6.99470454596192e-07	0	SMARCE1
2.03458756760645e-11	0.663451058918974	0.337	0.269	7.09745527083834e-07	0	GPHN
2.13141015584589e-11	0.376245836627387	0.494	0.419	7.43521118765279e-07	0	FANCC
2.29586579363758e-11	-0.571860665638829	0.177	0.254	8.00889823452534e-07	0	PROSER1
2.44346289796448e-11	0.55515144423767	0.33	0.259	8.5237759732593e-07	0	STAT2
2.44991490916743e-11	-0.605420445328853	0.221	0.306	8.54628316913966e-07	0	CLIC4
2.49483227762839e-11	-0.493773187270055	0.297	0.386	8.70297291727888e-07	0	FAM53B
2.64253672111676e-11	-0.365494863685853	0.344	0.437	9.21822509794372e-07	0	YWHAG
2.85423654608996e-11	-0.640649463242061	0.178	0.254	9.95671876738022e-07	0	CDK2AP2
3.0543272164551e-11	0.314476215965843	0.577	0.513	1.0654715061882e-06	0	RNF145
3.06103636399371e-11	-0.440826072407408	0.26	0.346	1.06781192521557e-06	0	MAGT1
3.34623259072956e-11	0.306533527647143	0.632	0.58	1.1672997769501e-06	0	CLINT1
3.40602492597079e-11	0.577671205710979	0.269	0.2	1.18815773517565e-06	0	MFSD11
3.44840620042374e-11	-0.837695525736085	0.261	0.331	1.20294201895582e-06	0	CTSL
3.76004599947838e-11	0.325450060522719	0.691	0.635	1.31165444645804e-06	0	TAF3
3.99681841650029e-11	0.499555673522484	0.326	0.257	1.39425013641196e-06	0	CCDC50
4.00612685426611e-11	-0.352318278788735	0.49	0.568	1.39749729184219e-06	0	SYNCRIP
4.10324971256895e-11	-0.478019687631834	0.219	0.304	1.43137762973255e-06	0	CEP78
4.14576754017555e-11	-0.32127264863287	0.452	0.543	1.44620954871484e-06	0	LRRFIP2
4.43624303375025e-11	-0.563955755229742	0.183	0.267	1.54753901989344e-06	0	MTMR12
4.48657029952656e-11	0.274592966929992	0.677	0.612	1.56509518328685e-06	0	RPL13A
4.55777053847673e-11	0.37934598063972	0.483	0.416	1.58993267464222e-06	0	FBXO33
4.59127732124979e-11	-0.284555485678816	0.596	0.662	1.60162118074478e-06	0	BLM
4.59454543694408e-11	-0.331062007204635	0.405	0.495	1.60276123022357e-06	0	ENSMMUG00000054261
4.94834707042816e-11	0.498062039221117	0.344	0.278	1.72618139204816e-06	0	SCAMP1
4.95592508244308e-11	-0.363641384992957	0.402	0.485	1.72882490575945e-06	0	EIF4G1
5.00627751201958e-11	-0.441935879719033	0.246	0.332	1.74638984729291e-06	0	ENSMMUG00000010236
5.224504635485e-11	-0.606296196117954	0.304	0.386	1.82251619704259e-06	0	CYTB
5.4103832373469e-11	-0.448593320151386	0.281	0.368	1.88735808851609e-06	0	STIP1
5.45121691363697e-11	-0.445592842381609	0.198	0.282	1.90160250815312e-06	0	U2AF2
5.51383491917155e-11	0.551522683986527	0.273	0.207	1.92344617320381e-06	0	ENSMMUG00000059497
5.64769505024431e-11	0.334538906825	0.454	0.378	1.97014194132722e-06	0	GLIPR1L2
5.72966714461058e-11	-0.305234974319079	0.636	0.696	1.99873708672595e-06	0	PPIH
5.92809361053817e-11	0.284864226838047	0.625	0.555	2.06795617510014e-06	0	SLCO3A1
6.08995447101544e-11	-0.402016672747888	0.559	0.619	2.12441971766902e-06	0	ENSMMUG00000015781
6.31399100011394e-11	0.34738771582636	0.564	0.496	2.20257262047975e-06	0	ERCC6L2
6.84513477755244e-11	-0.412271693859026	0.351	0.439	2.38785681580139e-06	0	RASSF5
6.92735092080103e-11	-0.353086478720576	0.417	0.498	2.41653709521223e-06	0	ATG5
7.81583377262417e-11	-0.363767206770353	0.309	0.399	2.72647545324222e-06	0	COPB2
7.8206819486432e-11	0.564070417585715	0.278	0.211	2.72816669096469e-06	0	SLFN13
7.84998888412822e-11	-0.280584986552239	0.472	0.563	2.73839012233929e-06	0	ENSA
8.27383566680049e-11	-0.282443739066352	0.63	0.691	2.88624483400668e-06	0	RPL4
8.29171155023263e-11	0.651704932153593	0.297	0.236	2.89248065718315e-06	0	LGALS14
8.29696079264582e-11	-0.393065943917424	0.433	0.522	2.89431180290657e-06	0	DNAJC3
8.3748981313676e-11	0.401415580881805	0.524	0.462	2.92149946414627e-06	0	UXS1
8.81071476272022e-11	0.419208840260433	0.496	0.437	3.07352973782732e-06	0	CHD3
8.90799149666635e-11	-0.407785763665955	0.267	0.354	3.10746375369709e-06	0	RPN1
9.40929815809174e-11	-0.316038623275551	0.493	0.574	3.28233956946872e-06	0	ATP2A2
9.47188632991495e-11	-0.497572113028302	0.201	0.27	3.30417282732753e-06	0	ACAP1
9.57887889371555e-11	-0.462970306134613	0.277	0.363	3.34149611328373e-06	0	DYNC2I1
1.01305177202651e-10	-0.294604237101517	0.542	0.628	3.53392980153729e-06	0	GLMN
1.0140249500026e-10	-0.477683649074373	0.241	0.329	3.53732463558907e-06	0	JAKMIP2
1.06848764318063e-10	0.330802994438288	0.63	0.565	3.72731229447129e-06	0	EEF1G
1.12192743496365e-10	0.336872112692099	0.777	0.746	3.91373166412721e-06	0	THADA
1.13577437356322e-10	-0.334135838284821	0.603	0.681	3.96203532473793e-06	0	CDK17
1.14827362185074e-10	-0.591835872632335	0.305	0.385	4.00563770246411e-06	0	ENSMMUG00000054167
1.14827362185074e-10	-0.591835872632335	0.305	0.385	4.00563770246411e-06	0	ENSMMUG00000054416
1.21287530614758e-10	0.351416397331627	0.51	0.449	4.23099421796521e-06	0	SMURF2
1.26070145839473e-10	0.301233767870188	0.63	0.568	4.39783096746419e-06	0	MORC3
1.2873697348689e-10	-0.358682263147949	0.366	0.456	4.49086058311668e-06	0	MACROH2A1
1.4258438462578e-10	0.330632931780016	0.525	0.468	4.9739136732857e-06	0	NPAT
1.46176812338902e-10	-1.02334023026963	0.332	0.399	5.09923192163027e-06	0	UBASH3B
1.49065463983865e-10	0.545001304362679	0.354	0.29	5.19999964561315e-06	0	ZNF701
1.55061755945115e-10	-0.331446439510971	0.587	0.666	5.40917429438939e-06	0	SND1
1.55322275703581e-10	-0.281362961319698	0.534	0.622	5.41826226564371e-06	0	KLF6
1.56415520955875e-10	-1.03357724082541	0.178	0.252	5.45639903302476e-06	0	GAS7
1.60570664852847e-10	0.521418327254012	0.281	0.221	5.60134707272671e-06	0	GPR137B
1.62210167611696e-10	0.492892051697971	0.332	0.264	5.6585394869664e-06	0	TRDMT1
1.66933315595094e-10	0.27486525979392	0.602	0.525	5.82330178121927e-06	0	SP140
1.70674770913374e-10	0.523813391451976	0.343	0.278	5.95381870854214e-06	0	PRDM10
1.71306992634085e-10	0.837273514523501	0.267	0.171	5.97587313104741e-06	0	UMAD1
1.75294997006061e-10	0.577977141166125	0.262	0.195	6.11499067555942e-06	0	FAXDC2
1.91012144880199e-10	0.459375231272904	0.326	0.253	6.66326766200085e-06	0	JMY
1.9124925697154e-10	0.514122485512635	0.263	0.203	6.67153908019519e-06	0	ACAD10
2.03505146783008e-10	0.568098061340203	0.329	0.266	7.09907354037844e-06	0	LACTB
2.07783990708495e-10	0.47168206452441	0.418	0.355	7.24833673187515e-06	0	WDPCP
2.11643560006478e-10	-0.443117376826439	0.284	0.367	7.38297394726599e-06	0	SEC24D
2.26835623093167e-10	0.529357813673965	0.326	0.259	7.91293387598205e-06	0	CLIP4
2.27476207410825e-10	-0.431198456774996	0.343	0.421	7.93528001931923e-06	0	SIRPG
2.3933287954834e-10	-0.450123730090405	0.293	0.377	8.34888817016429e-06	0	HDGF
2.50559704877612e-10	-0.477804587219362	0.242	0.32	8.74052474495062e-06	0	OTULIN
2.62974054684345e-10	-0.34936291973276	0.404	0.494	9.17358692360868e-06	0	ARNTL
2.70798026609578e-10	-0.40659616601109	0.396	0.475	9.44651836024851e-06	0	GIMAP4
2.82477514002437e-10	0.534695792773572	0.299	0.235	9.85394559846103e-06	0	MOV10
2.83680249019199e-10	-0.304884400323317	0.5	0.578	9.89590180678572e-06	0	SLC25A3
2.8442167882055e-10	0.250792296833652	0.672	0.622	9.92176584397608e-06	0	STRN3
2.93561663319496e-10	-0.365595844684994	0.37	0.459	1.02406050632373e-05	0	TBC1D2B
3.0081372365735e-10	-0.441983397940074	0.344	0.429	1.0493585936063e-05	0	TET2
3.02535500601632e-10	0.262852247180727	0.687	0.63	1.05536484029873e-05	0	PHF20
3.0927802758106e-10	0.346324192413224	0.505	0.44	1.07888547141377e-05	0	EDEM1
3.18616433742144e-10	-0.471096651167584	0.291	0.374	1.1114615674661e-05	0	FMNL1
3.30211386930333e-10	-0.395592008131357	0.302	0.389	1.15190940216777e-05	0	BICD1
3.45582156397832e-10	-0.376291609359598	0.403	0.482	1.2055287943782e-05	0	PSMD12
3.57216648271249e-10	-0.297695990840362	0.389	0.481	1.24611455582942e-05	0	TBK1
3.60737000861804e-10	0.514093168886752	0.435	0.379	1.25839495380632e-05	0	EFCAB2
3.61110841751063e-10	-0.341366383400401	0.343	0.428	1.25969906036441e-05	0	BTBD1
3.90596857513453e-10	-0.447240971665847	0.312	0.396	1.36255807774993e-05	0	DNAJA1
4.4496259947341e-10	-0.612865257401849	0.288	0.359	1.55220753200304e-05	0	CKLF
4.49726401013766e-10	0.556323287258604	0.347	0.273	1.56882557729642e-05	0	AFF3
4.74185671913426e-10	0.324840118946443	0.72	0.686	1.6541492979028e-05	0	BTBD9
4.87434386272636e-10	0.479621602172425	0.359	0.292	1.70036611307346e-05	0	ATP11C
5.02237459890309e-10	-0.434114442054775	0.273	0.353	1.75200515508135e-05	0	VASP
5.08135485635038e-10	0.479455536147417	0.407	0.349	1.77257982808927e-05	0	C1H1orf159
5.08768039010784e-10	-0.350239857129038	0.504	0.579	1.77478642728522e-05	0	VPS4A
5.37854860424656e-10	-0.389429161287219	0.361	0.442	1.87625289510537e-05	0	ARCN1
5.42807575705131e-10	0.51021838997307	0.253	0.19	1.89352994708978e-05	0	KIAA0040
5.46810904276457e-10	0.336660746326585	0.549	0.501	1.90749515847799e-05	0	ANKFY1
6.52211257753299e-10	-0.566626090657062	0.198	0.278	2.27517375154661e-05	0	SELENOI
6.52804069123093e-10	-0.325098898860518	0.494	0.57	2.277241714729e-05	0	ARHGDIB
7.23036136801027e-10	0.46739985496918	0.343	0.282	2.5222392596167e-05	0	PHF10
7.35451047973843e-10	-0.449926069590262	0.236	0.317	2.56554743575195e-05	0	GLT1D1
7.39549205054465e-10	-0.396638780767136	0.313	0.403	2.57984344691199e-05	0	GAK
7.40458228090525e-10	-0.397076676791041	0.284	0.362	2.58301448287099e-05	0	SPCS2
7.59542573664595e-10	-0.353004437016629	0.264	0.348	2.64958831397157e-05	0	CAPNS1
8.27828479150376e-10	-0.477646091007371	0.197	0.276	2.88779686666817e-05	0	VDAC2
8.34450314726349e-10	0.301306233609019	0.604	0.558	2.91089647789139e-05	0	PI4K2B
8.93687603426155e-10	0.451912750606717	0.428	0.371	3.1175398357918e-05	0	DGCR2
9.67856895451646e-10	0.29207868023875	0.732	0.702	3.37627199409352e-05	0	MAN2A1
9.78775035855761e-10	0.43067632078804	0.452	0.398	3.41435883507924e-05	0	WDFY1
9.80809779987356e-10	-0.392690067241255	0.231	0.314	3.42145683650789e-05	0	KCTD9
9.81877988096745e-10	0.413726123927977	0.419	0.353	3.42518317367668e-05	0	SKIL
1.11951745216805e-09	-0.390739345727774	0.219	0.3	3.90532468014304e-05	0	PDLIM2
1.11972311595522e-09	0.459608040220001	0.298	0.228	3.9060421176982e-05	0	ABCC10
1.13563598926362e-09	-0.386879475982086	0.235	0.316	3.96155258494719e-05	0	SLC35D1
1.15817405974658e-09	-0.555164553211954	0.212	0.286	4.04017439001999e-05	0	PIK3C2B
1.16609154003619e-09	0.510410776725175	0.386	0.327	4.06779372826224e-05	0	CEMIP2
1.19456628701353e-09	-0.367602421152063	0.29	0.368	4.167125035618e-05	0	SH2D3C
1.21320793195891e-09	-0.392434244387508	0.23	0.312	4.23215454984546e-05	0	PLAA
1.28489849100142e-09	-0.291026924671237	0.489	0.57	4.48223989600934e-05	0	TRAM1
1.35302891758948e-09	0.39900772051672	0.405	0.343	4.71990607611916e-05	0	SEC61A2
1.39817611535034e-09	-0.401143839028451	0.452	0.532	4.87739756078812e-05	0	RAB8B
1.40502105192934e-09	-0.3821104550381	0.357	0.43	4.90127543755031e-05	0	NLRC3
1.40965893815302e-09	-0.338074660633124	0.324	0.408	4.91745423985298e-05	0	PSMD2
1.41109233344581e-09	0.302524046091688	0.54	0.481	4.92245449599236e-05	0	UBXN7
1.47378902189253e-09	-0.431783287072621	0.189	0.262	5.1411656239699e-05	0	PSD4
1.51182133260515e-09	-0.514476505717366	0.191	0.268	5.2738375366598e-05	0	VDAC1
1.57444244980024e-09	0.428944508374432	0.344	0.279	5.49228504188314e-05	0	ENSMMUG00000019944
1.59562342056014e-09	-0.443285206379215	0.269	0.339	5.56617274028201e-05	0	EZH2
1.61998442937185e-09	-0.250743851006513	0.591	0.667	5.65115368342075e-05	0	XRN2
1.65064185582137e-09	-0.400285408511593	0.228	0.308	5.75809904984728e-05	0	ENSMMUG00000051239
1.68156776079043e-09	0.330217443349738	0.43	0.364	5.86598097674132e-05	0	MADD
1.68702051733348e-09	0.515661721843422	0.356	0.29	5.8850023726661e-05	0	SMIM14
1.75942127044179e-09	-0.433683076390753	0.208	0.281	6.13756515980916e-05	0	ILK
1.81696159579581e-09	-0.304456175397568	0.343	0.43	6.33828883077409e-05	0	CDC5L
1.9188784050232e-09	-0.34400979828911	0.272	0.357	6.69381542808295e-05	0	SAMD9L
1.97331988265644e-09	0.387255134548348	0.522	0.472	6.88372907865871e-05	0	MCM9
2.00972068520419e-09	0.423224654577369	0.541	0.483	7.01070963826628e-05	0	SNX29
2.01627707411249e-09	-0.262931019006184	0.526	0.605	7.033580945334e-05	0	NUMB
2.02867806559769e-09	-0.29025415349259	0.417	0.502	7.07684056403098e-05	0	RAB18
2.12410335759478e-09	0.285034450884789	0.582	0.525	7.40972215263363e-05	0	MBTD1
2.18065467081109e-09	0.294736450128302	0.503	0.438	7.6069957536574e-05	0	DDX24
2.254748072408e-09	-0.265046104711398	0.412	0.502	7.86546317578808e-05	0	NPTN
2.38009438583945e-09	0.343705497278351	0.472	0.416	8.30272125556233e-05	0	FAM120B
2.57531691167878e-09	0.496499282367574	0.288	0.232	8.98373551470026e-05	0	BRD3
2.58994457199264e-09	-0.42163362428306	0.243	0.317	9.03476264493912e-05	0	SZRD1
2.64478523212718e-09	-0.467931443971863	0.204	0.275	9.22606880375244e-05	0	RAVER1
2.66723400639335e-09	0.390444576878574	0.524	0.478	9.30437910790256e-05	0	CLYBL
2.6755466942235e-09	-0.460742378018005	0.216	0.293	9.33337708812925e-05	0	NUDC
2.68071339790271e-09	0.333979968037894	0.538	0.484	9.35140061724381e-05	0	TBCK
2.74876677880931e-09	-0.381475323236547	0.209	0.283	9.58879803119841e-05	0	PSMC2
2.95181753802309e-09	-0.322914805093258	0.388	0.473	0.000102971202996397	0	KLHL2
3.08959079629809e-09	0.438720245957559	0.37	0.31	0.000107777285338063	0	SFXN1
3.09765523688196e-09	0.460021138802384	0.421	0.352	0.00010805860528339	0	ENSMMUG00000049962
3.19395254728677e-09	-0.383918804549336	0.522	0.573	0.000111417840659552	0	KIFBP
3.19579838411716e-09	-0.406285160731085	0.198	0.273	0.000111482230831543	0	UBA5
3.23944803136406e-09	-0.41784729719982	0.27	0.35	0.000113004905126104	0	ZNF326
3.25241697431668e-09	-0.389617797572524	0.266	0.351	0.000113457313732063	0	RAC1
3.40250793479348e-09	-0.32213860802903	0.511	0.587	0.000118693086797336	0	ARHGEF6
3.56157077047968e-09	0.330245069250192	0.495	0.431	0.000124241834757413	0	CEP135
3.76997206319242e-09	0.520837140801886	0.266	0.209	0.000131511705452404	0	PHF1
4.40691979796592e-09	-0.402996261839814	0.341	0.414	0.000153730990232243	0	SLC41A1
4.44219947430415e-09	0.260565054172579	0.584	0.524	0.000154961686461626	0	STK24
4.45112713412131e-09	-0.334892644384112	0.368	0.445	0.000155273118946688	0	CCT2
4.45526058902818e-09	0.301631310781332	0.581	0.528	0.000155417310387659	0	LPIN1
4.56250261846811e-09	-0.370868475362847	0.213	0.289	0.000159158341342641	0	NME1
4.96282833294353e-09	-0.385527491648438	0.177	0.252	0.000173123303566402	0	SEC23B
5.13324661183611e-09	-0.360465061101284	0.318	0.394	0.000179068174807291	0	RBBP7
5.6163219513208e-09	-0.319540359310384	0.271	0.357	0.000195919774949875	0	SLC35E1
5.67110996052669e-09	-0.301842200205807	0.765	0.78	0.000197830999863013	0	NCL
5.75673833219331e-09	0.370364541383201	0.429	0.37	0.000200818059980231	0	TMEM260
5.80293328794115e-09	0.507956678292788	0.269	0.207	0.000202429524816539	0	DST
5.8511482172104e-09	-0.359619470234765	0.312	0.392	0.000204111454409168	0	PARD3
5.91842498646257e-09	0.331658511411107	0.434	0.371	0.00020645833722776	0	ENO2
6.17802155895176e-09	-0.283611471901396	0.553	0.624	0.000215514104062473	0	NF1
6.31688328593966e-09	-0.514810485917032	0.234	0.306	0.000220358156546719	0	SDCBP
6.53161564714537e-09	-0.413272362147566	0.424	0.496	0.000227848880235019	0	GPI
6.54471812938382e-09	0.279130867615121	0.643	0.589	0.000228305947225425	0	RPL13
6.68902889200803e-09	-0.340676542485934	0.434	0.515	0.000233340083868808	0	ZNRF2
6.90582584636101e-09	0.289819946775707	0.539	0.485	0.000240902828824458	0	ZNF681
6.9367543157865e-09	0.285095591759354	0.555	0.492	0.000241981737551896	0	APC
7.01104652423877e-09	-0.350438512641808	0.378	0.448	0.000244573346951545	0	TBC1D10B
7.0191206467314e-09	0.363178507046632	0.434	0.375	0.000244855004640578	0	MBTPS1
7.1692318801891e-09	-0.462424691691723	0.597	0.651	0.000250091484908516	0	PTEN
7.35706381960225e-09	0.383778907866551	0.417	0.358	0.000256643814283005	0	PEX1
7.6744206623997e-09	-0.323815160061564	0.42	0.499	0.000267714490387151	0	ENSMMUG00000060923
7.91023749468156e-09	0.336725842590313	0.503	0.437	0.000275940724764471	0	TEC
7.98534232868304e-09	-0.419096311353574	0.478	0.538	0.000278560681793779	0	CERK
8.33488491318121e-09	0.452467715974911	0.407	0.347	0.000290754125311413	0	NR1D2
8.62819778671348e-09	-0.271489047427777	0.486	0.567	0.000300986051591713	0	ERO1A
8.726267175142e-09	0.318275887759993	0.651	0.614	0.000304407104137654	0	AFG2A
8.85732048719265e-09	0.337167052876188	0.51	0.464	0.000308978767875228	0	MARK2
9.06079279394784e-09	-0.419715149544026	0.225	0.296	0.000316076695824077	0	MORF4L2
9.11051226552884e-09	-0.339158150098702	0.435	0.509	0.000317811109870708	0	NSD2
9.51602782859463e-09	0.592995967528437	0.267	0.204	0.000331957114772695	0	GRAMD2B
9.54070425251956e-09	0.37562114766274	0.604	0.557	0.000332817927144892	0	DENND1A
1.04290994180741e-08	-0.324738651499911	0.284	0.369	0.000363808704100097	0	EIF2A
1.10423235472316e-08	0.518798402115004	0.257	0.2	0.000385200414621627	0	ATG14
1.15601196955715e-08	0.38980286648835	0.412	0.348	0.000403263215460316	0	ZNF528
1.17972114402826e-08	-0.294009110402294	0.412	0.492	0.000411533923882819	0	SAMHD1
1.20270308869218e-08	-0.382593650391094	0.24	0.314	0.000419550945459379	0	ASL
1.23515508191311e-08	-0.26832269261551	0.283	0.367	0.000430871498774569	0	ATP5PB
1.24310501585811e-08	-0.498132408122565	0.187	0.256	0.000433644753731943	0	GARS1
1.2480203758796e-08	0.361170357159682	0.434	0.377	0.000435359427921839	0	RNMT
1.27844955132124e-08	-0.445843330022436	0.214	0.285	0.000445974341482902	0	PLIN2
1.31884346171376e-08	0.68065714025267	0.406	0.346	0.000460065353184229	0	CTNNA3
1.39420437071475e-08	0.264006703043871	0.562	0.508	0.000486354252680132	0	ENSMMUG00000016009
1.42244599101753e-08	0.294098663778891	0.525	0.462	0.000496206059506555	0	MTIF2
1.43576869726882e-08	0.400298697923708	0.367	0.305	0.000500853552355256	0	NUB1
1.47155206647559e-08	0.385960378180924	0.324	0.263	0.000513336222869346	0	ETAA1
1.55395943537295e-08	0.471125378450552	0.279	0.221	0.000542083209435501	0	TRPC1
1.56418240030974e-08	-0.436224318656676	0.201	0.274	0.000545649388524051	0	SRP14
1.56857906606164e-08	0.369084318797227	0.472	0.41	0.000547183121404942	0	DPH6
1.68372115074767e-08	0.32235167082763	0.43	0.368	0.000587349286226819	0	BANP
1.7048184678943e-08	0.326683860195295	0.467	0.413	0.000594708874340249	0	RSBN1L
1.78895616965271e-08	0.389425953896306	0.399	0.339	0.000624059470221652	0	SLF1
1.83437006119861e-08	0.333456865649358	0.486	0.43	0.000639901652148522	0	ARFGEF2
1.84866804165101e-08	0.379313764252148	0.515	0.458	0.00064488935964954	0	PPFIA1
1.87925362254293e-08	-0.391113800663274	0.27	0.341	0.000655558833687876	0	SSR3
1.88637257469134e-08	-0.431459762689915	0.324	0.39	0.000658042208955326	0	AHRR
1.90518277855113e-08	-0.395971305232737	0.382	0.459	0.000664603960469775	0	ENSMMUG00000022075
1.92864776783513e-08	0.41378164441015	0.318	0.255	0.000672789487331608	0	STMN3
1.94580862005135e-08	0.311029013571898	0.527	0.477	0.000678775879018714	0	TRRAP
1.96919724106997e-08	-0.324426335106568	0.409	0.481	0.000686934765574847	0	ATF4
2.00638025450712e-08	-0.401931750821308	0.276	0.344	0.000699905687982264	0	ENSMMUG00000048644
2.07259445389406e-08	0.403418233223351	0.351	0.295	0.000723003849296404	0	MTMR14
2.07514300871126e-08	0.263943271176738	0.634	0.585	0.000723892887158836	0	TRIM22
2.16479710730814e-08	0.527746644324957	0.283	0.233	0.00075516782291337	0	ATP6V1C1
2.23572782664595e-08	-0.346707880291106	0.257	0.333	0.000779911295047174	0	CCT8
2.27270161445045e-08	0.759129057119505	0.255	0.195	0.000792809231184893	0	UBE2E2
2.37380581710934e-08	-0.408645688921586	0.574	0.622	0.000828078421240424	0	ENSMMUG00000053089
2.39819239533392e-08	-0.261964175713037	0.426	0.507	0.000836585435188285	0	ENSMMUG00000056043
2.67566335838236e-08	0.383076066730731	0.367	0.3	0.000933378405938104	0	SINHCAF
2.74948887791644e-08	0.35991463201276	0.426	0.37	0.000959131700172371	0	TSPAN14
2.76658493626094e-08	0.272886019213055	0.602	0.56	0.000965095489165266	0	ATOSA
2.87598228973986e-08	0.533023897669751	0.27	0.214	0.00100325766195285	0	SKI
2.93882975271053e-08	0.376182319943839	0.428	0.362	0.00102518137093554	0	SMURF1
3.30362829262313e-08	0.573891875796692	0.277	0.223	0.00115243769359865	0	ODF2L
3.31059548871877e-08	0.387927197201094	0.529	0.486	0.00115486813028466	0	OXR1
3.31380378896441e-08	-0.377380503157341	0.241	0.317	0.00115598731374234	0	EIF1AX
3.38871653755916e-08	-0.380701395342182	0.345	0.421	0.00118211987696214	0	TGFBR1
3.6214336911217e-08	0.442097784230178	0.325	0.27	0.00126330092881089	0	WIPI2
3.62545124308134e-08	-0.348489025104824	0.275	0.352	0.00126470241163649	0	KBTBD2
3.67801424295104e-08	0.4841073519918	0.325	0.273	0.00128303848851104	0	C6H5orf34
3.71016990852069e-08	-0.486839569537138	0.67	0.706	0.00129425567088836	0	RNF19A
3.74793761889392e-08	0.552846530688671	0.292	0.235	0.00130743055897495	0	TRIM44
3.84919384546693e-08	0.252003595852779	0.595	0.542	0.00134275278105268	0	CTDSPL2
3.8748284007636e-08	-0.342296946989965	0.229	0.302	0.00135169513932238	0	LARP7
3.9441608429794e-08	0.449698987893138	0.266	0.213	0.00137588106846494	0	GLCE
4.0702740211954e-08	-0.406479529769777	0.225	0.293	0.0014198743895538	0	SNX5
4.24541937855969e-08	-0.643366532694566	0.199	0.265	0.00148097209601676	0	PAK3
4.3883430524024e-08	-0.296098179968016	0.304	0.381	0.00153082959040005	0	ENSMMUG00000062941
4.42790715708137e-08	-0.365005290003766	0.206	0.275	0.00154463113267627	0	PSMA4
4.6798820244124e-08	0.31044842344977	0.426	0.364	0.00163253004539602	0	MAP3K3
4.87858742163165e-08	-0.415316579715158	0.207	0.275	0.00170184643616198	0	PSMD11
4.879903227753e-08	-0.551120488905286	0.33	0.394	0.00170230544196935	0	ECE1
5.09080611241672e-08	-0.286913978853171	0.268	0.347	0.00177587680425545	0	PSMD7
5.19529269918393e-08	0.36866998498616	0.392	0.341	0.00181232590518332	0	EMSY
5.20661042054956e-08	0.264824433224718	0.458	0.394	0.00181627397910451	0	PDZD8
5.27981185988338e-08	-0.421029232446373	0.227	0.297	0.00184180956920172	0	DDOST
5.35636462058667e-08	-0.384040873690348	0.218	0.285	0.00186851423424546	0	PSMB9
5.52480959292625e-08	-0.309946129728046	0.216	0.287	0.00192727457839639	0	ZNHIT6
5.94738477273709e-08	0.310099289265471	0.585	0.545	0.00207468570412161	0	ZMYM4
6.06240968296089e-08	0.287276013385118	0.497	0.442	0.00211481099380408	0	ARHGAP45
6.27972239963079e-08	-0.348503465672012	0.325	0.4	0.0021906183618872	0	PREP
6.3475392638126e-08	0.53602190136595	0.272	0.219	0.00221427559678839	0	AGA
6.39728715272299e-08	-0.383448668433099	0.224	0.292	0.00223162965035589	0	TSEN54
7.11078091371495e-08	0.394522603453778	0.342	0.284	0.00248052481394032	0	ENSMMUG00000060576
7.50657295107602e-08	0.48210511596064	0.309	0.255	0.00261859290825336	0	TERB1
7.52662359518075e-08	-0.302816215596419	0.492	0.552	0.00262558737494285	0	EIF5B
7.67157744260318e-08	-0.344493724194659	0.249	0.32	0.00267615307507769	0	TALDO1
8.07890565264642e-08	-0.576398599271773	0.201	0.261	0.00281824544786918	0	GNL3
8.08997834549893e-08	-0.364491879127341	0.245	0.314	0.00282210804604385	0	CDV3
8.49035509811078e-08	0.333931955791724	0.434	0.372	0.00296177547242496	0	NCLN
8.55853883065039e-08	-0.397199349622497	0.197	0.264	0.00298556068568408	0	ACBD5
8.67065613962375e-08	-0.399793808241664	0.204	0.272	0.00302467168774635	0	MAPK6
8.98965469113755e-08	0.351410001980502	0.42	0.37	0.00313595114245642	0	TP53BP1
9.07742815570452e-08	-0.256805547436183	0.268	0.344	0.00316657003783596	0	PSMA6
9.23228320032335e-08	-0.401208286523819	0.207	0.274	0.0032205896716008	0	PPP4C
9.29155124005892e-08	-0.358029766456417	0.198	0.266	0.00324126473458215	0	PTTG1IP
9.34870913164212e-08	-0.280462588802927	0.397	0.468	0.00326120369348204	0	GSPT1
9.63738799432432e-08	0.562345976607734	0.255	0.204	0.0033619064279401	0	RARRES1
9.9883107315342e-08	0.445690315802509	0.365	0.315	0.00348432231558839	0	LEPROT
1.00137034353217e-07	0.279594515906508	0.64	0.6	0.00349318030637761	0	ELF2
1.02368723099042e-07	-0.271780197369441	0.452	0.53	0.00357103053658696	0	PPP6R1
1.03763884582305e-07	-0.339548545973694	0.203	0.274	0.00361969934976913	0	IRF2BP2
1.05136680886125e-07	0.525709880175395	0.27	0.22	0.0036675879760316	0	ZNF346
1.12125029659562e-07	-0.396342382487997	0.306	0.375	0.00391136953464416	0	CCDC6
1.12623150760481e-07	-0.478195010134808	0.347	0.409	0.00392874599112861	0	DNMT3A
1.15995528184276e-07	-0.278336256119762	0.71	0.739	0.00404638800518027	0	HMGB1
1.1942253156459e-07	-0.350398198129031	0.237	0.305	0.00416593559109916	0	RNF146
1.23193672945001e-07	-0.251225423974717	0.418	0.499	0.0042974880870134	0	ATL3
1.27299508044246e-07	-0.355645980872255	0.298	0.366	0.00444071603861546	0	C14H11orf58
1.319952088209e-07	-0.355860768124938	0.241	0.315	0.00460452086450829	0	SARS1
1.33134264061116e-07	-0.375321506878468	0.283	0.354	0.00464425566750799	0	DOP1A
1.3986100516568e-07	0.29469325376414	0.461	0.408	0.00487891130419957	0	ATG13
1.42797011480948e-07	0.28520434801347	0.573	0.524	0.00498133094850138	0	RTN3
1.50834489513372e-07	0.54804463420748	0.319	0.27	0.00526171033218446	0	AMMECR1
1.52885742892719e-07	-0.427194335503651	0.23	0.296	0.00533326625506961	0	ARHGAP4
1.54838301376237e-07	0.276679314768614	0.528	0.475	0.00540137930520867	0	RNF13
1.55306794274683e-07	0.397032574999962	0.356	0.297	0.00541772221147805	0	MAP3K4
1.55967992907562e-07	-0.756586345202263	0.194	0.251	0.0054407874645874	0	HMGB2
1.58721286704145e-07	-0.293433922559825	0.604	0.639	0.00553683336538738	0	CD2
1.60452754837312e-07	0.273932022789056	0.558	0.507	0.00559723389974478	0	HGSNAT
1.6068255380196e-07	-0.406458015401774	0.254	0.323	0.00560525020682759	0	RILPL2
1.61991059499293e-07	-0.329498186399303	0.225	0.297	0.00565089611957334	0	SMNDC1
1.69868455382473e-07	-0.269533968944072	0.365	0.44	0.00592569119756218	0	DDB1
1.7416941404472e-07	-0.279592431087929	0.496	0.556	0.00607572583953601	0	DHX15
1.79679984949256e-07	-0.26296637360699	0.301	0.377	0.00626795659496984	0	SFMBT1
1.79707479254423e-07	-0.323493776677037	0.313	0.383	0.00626891570631129	0	GLRX3
1.81347145127922e-07	-0.290984145792872	0.766	0.792	0.00632611381064243	0	CLEC2D
1.94713802452219e-07	0.416539023953654	0.297	0.245	0.00679239628474322	0	GGPS1
1.95313500348072e-07	0.454934895259173	0.363	0.313	0.00681331614614216	0	URGCP
2.11635674686894e-07	-0.272233085646265	0.457	0.527	0.00738269887577762	0	IWS1
2.14311353433606e-07	0.310553059632576	0.316	0.256	0.00747603725317791	0	LBH
2.16023528012668e-07	0.454528427328938	0.336	0.281	0.00753576475119392	0	PWWP2A
2.33062099041443e-07	-0.371503563759807	0.201	0.265	0.0081301382629617	0	WDR36
2.39016544261604e-07	0.462328737819	0.314	0.258	0.00833785313002179	0	FBXO25
2.50202084145282e-07	0.270439404327785	0.528	0.486	0.00872804950332402	0	CPSF6
2.55507251184635e-07	0.526164796480444	0.251	0.203	0.0089131149503248	0	ZNF354C
2.56037575505824e-07	-0.331733104652947	0.378	0.453	0.00893161478394517	0	EIF3J
2.71240657877804e-07	-0.298648188483198	0.194	0.259	0.0094619591094093	0	DNAJC21
2.76063581139024e-07	-0.294737457957172	0.273	0.345	0.00963020196445373	0	GNB2
2.77667675071771e-07	0.349483644431718	0.363	0.311	0.00968615917720367	0	ATG2B
2.89451329948341e-07	-0.381079960941844	0.253	0.319	0.0100972201939179	0	SBNO2
2.96288045740667e-07	-0.311009063407072	0.42	0.498	0.0103357121876174	0	ADAM23
3.3726085002069e-07	0.317423283813259	0.408	0.353	0.0117650074921218	0	XPC
3.4058659204435e-07	-0.369960807541816	0.464	0.542	0.0118810226768751	0	MDFIC
3.45497686992782e-07	-0.308281543644374	0.37	0.434	0.0120523413130562	0	ENSMMUG00000061128
3.59582539128011e-07	0.401040679470234	0.344	0.288	0.0125436772949415	0	PARP9
3.69375696274168e-07	-0.302064660443541	0.342	0.412	0.0128853017888281	0	UBE2Q2
3.88581914148279e-07	0.533051638450926	0.307	0.255	0.0135552914931486	0	MBOAT1
3.94197840870529e-07	0.46290845715488	0.316	0.26	0.0137511974809275	0	ABI2
3.94626543870275e-07	-0.481739917008401	0.656	0.682	0.0137661523563707	0	BIRC3
4.09710968507711e-07	-0.327185584215795	0.266	0.332	0.014292357425423	0	IPO5
4.15432411647771e-07	-0.296335701464001	0.353	0.424	0.0144919442479208	0	MYL12B
4.17072216561838e-07	0.389246676891663	0.518	0.48	0.0145491472025431	0	DENND4A
4.23965604152212e-07	0.341165688921892	0.461	0.406	0.0147896161352458	0	KIAA1671
4.27733214384671e-07	-0.334989921379737	0.272	0.34	0.0149210454505949	0	PNRC2
4.42008187926871e-07	0.389172595159575	0.277	0.224	0.015419013627641	0	ZNF224
4.52038392289445e-07	-0.290682429990791	0.283	0.352	0.015768907276625	0	TMEM30A
4.69847249856747e-07	0.590916397528594	0.261	0.215	0.0163901514640028	0	IGF1R
4.84876750307176e-07	0.298429884790578	0.585	0.545	0.0169144405577155	0	RBMX
4.90559219083344e-07	0.379547052776038	0.502	0.451	0.0171126677985034	0	SIPA1L3
5.08167499545036e-07	-0.358494977579648	0.202	0.263	0.017726915054129	0	TFE3
5.11601143181722e-07	0.289885915664593	0.451	0.397	0.0178466942787512	0	RBM41
5.38442631829479e-07	-0.349048690701693	0.231	0.298	0.0187830327687395	0	STK40
5.4647442420525e-07	-0.354153211192043	0.19	0.252	0.0190632138139759	0	NFYA
5.6254679622829e-07	-0.30295952192469	0.249	0.316	0.0196238824396277	0	CARS1
5.75461742102778e-07	-0.250955142187294	0.506	0.564	0.0200744074115133	0	ATP5F1A
5.82457253756006e-07	-0.275820018141558	0.362	0.434	0.0203184388400245	0	HAPSTR1
5.9096218750764e-07	-0.335972290072699	0.237	0.299	0.0206151249490165	0	ELF4
6.12745949464619e-07	0.371201382066992	0.346	0.294	0.0213750297011238	0	TRIM14
6.12886332843152e-07	0.473395486311936	0.324	0.272	0.0213799268349005	0	PCNX4
6.17138698144386e-07	-0.251310582599323	0.229	0.297	0.0215282663460688	0	PSMB7
6.20544032925117e-07	-0.373549327214105	0.227	0.292	0.0216470580445598	0	AACS
6.32029885778945e-07	0.384191071378581	0.314	0.26	0.0220477305355127	0	MTM1
7.27484570830132e-07	0.439297883898355	0.311	0.258	0.0253775717688383	0	TPK1
7.28268174118852e-07	0.304953523123555	0.454	0.406	0.025404906985962	0	ROS1
7.672535224408e-07	0.387893142840943	0.351	0.301	0.0267648718768249	0	CHIC1
7.70865902720248e-07	0.322565606351407	0.367	0.312	0.0268908861504931	0	ATP8B2
7.81141052011152e-07	0.282532783718519	0.593	0.559	0.027249324458357	0	CUL4A
7.9258286529313e-07	-0.256254504386821	0.308	0.376	0.0276484606728855	0	UBE2L3
7.94078025807309e-07	-0.397077947032573	0.598	0.645	0.0277006178522622	0	SMC4
8.04924560674041e-07	0.387853504605902	0.318	0.27	0.0280789883745533	0	ANKRD26
8.32363438431823e-07	0.31883340801442	0.553	0.517	0.0290361661862557	0	CCPG1
8.65033735092841e-07	-0.285302377681236	0.826	0.842	0.0301758368149787	0	ATXN1
8.75309235457742e-07	0.277699751550546	0.616	0.569	0.0305342873697079	0	EXOC6
8.99652653816145e-07	0.367898591068331	0.364	0.313	0.0313834831757224	0	FLCN
9.22269229771957e-07	-0.265933499428307	0.513	0.579	0.032172439811365	0	FBXW11
9.34616079864143e-07	-0.255955384924977	0.348	0.419	0.0326031473299808	0	SCFD2
9.66980671033411e-07	-0.251694898596679	0.34	0.414	0.0337321537283295	0	CALU
9.72245718083409e-07	0.400437518289945	0.349	0.295	0.0339158196296216	0	ZNF93
1.00067439234999e-06	0.285613772332324	0.438	0.39	0.034907525502737	0	ZNF44
1.02144325587061e-06	-0.453563386885639	0.198	0.256	0.0356320265377903	0	ELOC
1.0437531117574e-06	-0.329284960420992	0.541	0.598	0.0364102835505452	0	PTPN4
1.05136050837075e-06	-0.42647197248988	0.253	0.31	0.0366756599740053	0	FNDC3B
1.05411971222319e-06	-0.271314859946003	0.393	0.46	0.0367719120411936	0	REST
1.07039038422554e-06	-0.340909112165697	0.257	0.323	0.0373394981633236	0	MSMO1
1.09241850348615e-06	-0.266389677649447	0.513	0.576	0.0381079270756108	0	CALCOCO2
1.13506227244145e-06	0.328391196871461	0.37	0.317	0.0395955123118475	0	ABHD3
1.16485491902757e-06	0.331776628977318	0.536	0.49	0.0406347989953576	0	CHN2
1.17017140751806e-06	0.4578536482575	0.263	0.212	0.04082025937986	0	TRIM23
1.21136763063789e-06	0.43620190927643	0.368	0.318	0.042257348427172	0	CNNM2
1.26313621986964e-06	0.305091862999903	0.361	0.308	0.0440632438939326	0	KLHDC2
1.29833019633586e-06	0.344817434253334	0.407	0.363	0.0452909505689801	0	DBNL
1.38572101063348e-06	-0.342254350676129	0.343	0.405	0.0483394917349383	0	COX1
1.43108856186993e-06	0.396062635631801	0.315	0.263	0.0499220933922705	0	CRBN
1.45970975013791e-06	0.426620784653253	0.273	0.23	0.0509205149238107	0	RMDN1
1.50773982415957e-06	0.453066376638454	0.294	0.245	0.0525959960259823	0	RETREG3
1.52801854684949e-06	-0.287875963412058	0.256	0.322	0.0533033989882975	0	STX11
1.55924238517123e-06	0.29851800708022	0.497	0.451	0.0543926113643131	0	PRKAA1
1.58198448664835e-06	-0.261801028456006	0.419	0.485	0.055185946832241	0	USP12
1.65263297349702e-06	0.309167517823494	0.396	0.348	0.0576504486474702	0	SAP130
1.68026202016094e-06	-0.327798402289361	0.326	0.392	0.0586142603112941	0	DDX10
1.77038208589115e-06	0.435743994537566	0.322	0.283	0.0617580086842268	0	ZNF600
1.77941317955855e-06	0.441880473101051	0.3	0.253	0.0620730493557206	0	N6AMT1
1.7937053508445e-06	-0.358797843783121	0.193	0.25	0.0625716174588595	0	ABHD17A
1.85514946149947e-06	0.545337453754295	0.28	0.22	0.0647150338149476	0	PIGL
1.87853188136993e-06	-0.260825136143341	0.281	0.351	0.0655307061497087	0	EIF3M
1.94860078821646e-06	-0.31466271921585	0.208	0.269	0.0679749898961431	0	ANXA5
1.98513465999463e-06	0.425682581294588	0.291	0.237	0.0692494374792525	0	ZNF627
1.99584118108179e-06	-0.386186335986602	0.267	0.334	0.0696229237608572	0	HMGCS1
2.00395155985608e-06	0.338959084321381	0.42	0.373	0.0699058462140196	0	SUFU
2.09746010503848e-06	-0.352512563899466	0.232	0.291	0.0731677983041624	0	SLC25A12
2.10482284128865e-06	-0.26934475151107	0.411	0.471	0.0734246399955132	0	JPT1
2.27274875109017e-06	-0.300024553305108	0.323	0.385	0.0792825674330296	0	TCP1
2.32212148481488e-06	-0.327007388662397	0.245	0.302	0.0810048858762823	0	ULK2
2.32318884336043e-06	0.356989324660054	0.322	0.273	0.0810421196117853	0	BRD8
2.32740498697104e-06	0.354061316609883	0.389	0.34	0.0811891955654977	0	C4H6orf89
2.39253324885275e-06	0.363669899767976	0.327	0.282	0.0834611298529794	0	MANBA
2.43537870715346e-06	-0.430588842099073	0.21	0.261	0.0849557508203412	0	ENSMMUG00000051317
2.44461752153598e-06	-0.272775408278091	0.281	0.349	0.0852780376212611	0	DDX52
2.4948786044897e-06	-0.278379149647723	0.377	0.44	0.0870313452390187	0	DNAJC2
2.50535150843149e-06	-0.306386076644039	0.305	0.366	0.087396682020124	0	MIDEAS
2.52132561132267e-06	-0.259385059217901	0.349	0.419	0.08795392262538	0	ENSMMUG00000015208
2.64579736578319e-06	-0.324048455255627	0.259	0.322	0.0922959953079807	0	SDF4
2.66128025415201e-06	-0.489056485553004	0.199	0.254	0.0928361003858387	0	COX2
2.82910458270581e-06	-0.341822156166551	0.198	0.256	0.0986904842631094	0	PTDSS1
2.8331293667624e-06	-0.33728104409587	0.299	0.36	0.0988308848301397	0	LMAN2
2.87832333281277e-06	-0.544781514174049	0.29	0.338	0.100407431141841	0	UBASH3A
3.02966220179446e-06	0.512773531138464	0.255	0.21	0.105686736247398	0	ASNSD1
3.12548467559309e-06	-0.802400002078841	0.395	0.444	0.109029407423389	0	JARID2
3.209920726454e-06	-0.337280318013476	0.231	0.283	0.111974874621621	0	ENSMMUG00000028941
3.24787002063478e-06	-0.264124025709554	0.5	0.553	0.113298697799824	0	HNRNPR
3.47845388187392e-06	-0.381207466769078	0.204	0.26	0.12134238521529	0	MAST3
3.62775502460288e-06	-0.319409344400459	0.364	0.427	0.126550606278247	0	HM13
3.63387644841852e-06	0.28014572296738	0.547	0.51	0.126764146026632	0	CNST
3.70575248375044e-06	-0.264618103149786	0.209	0.269	0.12927146964315	0	TOMM70
4.06527527694674e-06	0.53010982164938	0.319	0.279	0.14181306276101	0	SBF2
4.1026198315822e-06	-0.272085849899301	0.889	0.841	0.143115790204913	0	PAG1
4.25839439318572e-06	0.344159328329108	0.278	0.23	0.148549830011891	0	IL16
4.32553459992349e-06	0.339701188248794	0.415	0.369	0.150891948983731	0	ENSMMUG00000017270
4.35920114666563e-06	0.400522801031828	0.347	0.299	0.152066372800284	0	ENSMMUG00000022964
4.45903515499393e-06	0.361878799906904	0.39	0.35	0.155548982346808	0	ZNF43
4.6576255002423e-06	1.1849723548924	0.312	0.264	0.162476607950452	0	SDK1
4.68038425592953e-06	0.356651625124962	0.379	0.328	0.163270524383846	0	CYorf15A
4.697125764125e-06	0.378074092007038	0.47	0.435	0.163854535155736	0	ENSMMUG00000061756
4.76954850818398e-06	-0.272303228900687	0.786	0.778	0.16638093015949	0	RUNX1
4.80699897271617e-06	0.379434415120712	0.288	0.233	0.167687352164231	0	DDIT4
5.0295069855572e-06	-0.252702645477995	0.239	0.299	0.175449321684178	0	SNU13
5.06725382473558e-06	0.279144381653522	0.552	0.519	0.176766082422076	0	EXOC1
5.47067316959001e-06	0.333148030462092	0.322	0.276	0.190838962847978	0	FBXL3
5.76368073365301e-06	-0.451934181250778	0.292	0.345	0.201060238712752	0	MTHFD1L
5.79211653989207e-06	0.34239351856899	0.252	0.206	0.202052193377595	0	HMGA1
5.992099902007e-06	-0.348095404556113	0.26	0.314	0.209028412981612	0	RAB35
6.34187628361114e-06	-0.269306754091228	0.288	0.351	0.221230012277491	0	CYB5B
6.34851301731526e-06	0.29850821812381	0.455	0.412	0.221461528096026	0	GALK2
6.80305179634278e-06	0.342538380214977	0.358	0.312	0.237317658863622	0	TDRD7
6.82527018547963e-06	0.722153439537714	0.27	0.221	0.238092725150271	0	SUGCT
7.11200952666352e-06	0.308080339069514	0.467	0.43	0.24809534032813	0	TCF25
7.18787922691887e-06	-0.361289903736945	0.2	0.257	0.250741978951838	0	DFFA
7.88712428163262e-06	-0.27401346868076	0.374	0.436	0.275134443440472	0	FAM91A1
8.08189088167358e-06	0.385866108406073	0.323	0.279	0.281928681516301	0	BROX
8.25990390602249e-06	0.468405168043541	0.312	0.267	0.288138487857688	0	ENOX2
8.61499029519868e-06	-0.287927433464828	0.208	0.268	0.300525321457711	0	NAE1
8.81564015191736e-06	-0.285698377233599	0.288	0.351	0.307524791059485	0	METAP2
8.82499848146e-06	0.365483388269088	0.252	0.208	0.30785124702725	0	NIF3L1
9.07969168737445e-06	0.275213146505799	0.483	0.444	0.31673596482237	0	DOP1B
9.23550646754776e-06	-0.478577745160105	0.277	0.333	0.322171407613936	0	TRAF5
9.67597098033232e-06	0.279971499629361	0.463	0.428	0.337536571677913	0	ZMYND8
9.77027054670239e-06	0.341861561747873	0.299	0.25	0.340826117751166	0	APBB1
1.0340109738799e-05	-0.289569250298577	0.318	0.377	0.360704388128266	0	OTUD4
1.07494228713499e-05	-0.284162931790769	0.256	0.312	0.374982867444171	0	TP53BP2
1.11527604166872e-05	-0.329292322275936	0.225	0.278	0.389052894375715	0	ABHD16A
1.17737838136476e-05	0.377144650172846	0.288	0.245	0.410716674555283	0	GNPDA2
1.23695846294619e-05	0.259044983607064	0.435	0.39	0.431500590214149	0	LRRC58
1.23840410676537e-05	-0.25770569144257	0.297	0.352	0.432004888604033	0	ACLY
1.29474518867806e-05	-0.321312247138502	0.244	0.3	0.451658911618453	0	HCFC2
1.29692186974046e-05	0.423490087095802	0.379	0.333	0.452418225040263	0	PDLIM5
1.30382732429218e-05	0.362280113876597	0.288	0.239	0.454827123806086	0	SCARF2
1.35917599869984e-05	0.42687005594195	0.391	0.347	0.474134955386452	0	PRKN
1.37737961670559e-05	0.255426411808153	0.536	0.497	0.480485105491578	0	RPTOR
1.3827449088069e-05	-0.299124267980336	0.217	0.274	0.482356733988201	0	SRPRA
1.38381245035777e-05	-0.317400800554963	0.236	0.293	0.482729135182806	0	POLR3A
1.42394533811104e-05	0.348716486188718	0.313	0.272	0.496729091746657	0	MTRR
1.44261327325559e-05	0.473024544658507	0.262	0.219	0.50324121424248	0	CFI
1.52615503982563e-05	-0.267730452233258	0.207	0.258	0.532383924092771	0	CHMP4B
1.54513177521229e-05	0.419708632683489	0.256	0.209	0.539003768465056	0	AMN1
1.55808025462844e-05	0.285658741406432	0.42	0.379	0.543520716024585	0	CEP57
1.58148862630106e-05	0.279611435988309	0.585	0.555	0.551686492398861	0	TMCC1
1.619851587994e-05	-0.433631416420056	0.255	0.307	0.565069027955826	0	MAT2A
1.65425451934575e-05	0.273036482559787	0.434	0.388	0.577070146528573	0	RPS3A
1.66746063994458e-05	-0.288271269651135	0.207	0.263	0.581676969638269	0	MED8
1.69884118093685e-05	0.261541011181803	0.431	0.38	0.592623757558009	0	GRAMD1A
1.7067119234984e-05	-0.257891558358781	0.21	0.266	0.595369387393181	0	ARRDC3
1.71982162514602e-05	0.347939392283995	0.356	0.316	0.599942575715937	0	CEP162
1.8124075262391e-05	-0.306155878429773	0.234	0.29	0.632240241453246	0	DLST
1.82174439821494e-05	-0.271787988131107	0.245	0.302	0.6354973158733	0	RBM15
1.84794589330972e-05	-0.320337974844276	0.308	0.365	0.644637445422163	0	TMEM14B
1.92976138986809e-05	0.574591043130308	0.268	0.225	0.673177963241586	0	DOCK3
1.94031377883224e-05	-0.262030848927582	0.328	0.392	0.67685905860784	0	SERINC3
2.10348242720901e-05	-0.325636858048819	0.297	0.355	0.733778809907593	0	SDF2L1
2.17554290181545e-05	-0.281426412792676	0.312	0.365	0.758916385869302	0	TRPV2
2.24677166413517e-05	0.57426231437785	0.281	0.243	0.783763827316914	0	SHLD1
2.30397449998693e-05	0.310242551918009	0.347	0.306	0.803718464575442	0	CHD1L
2.30936436848413e-05	-0.357560286500876	0.708	0.738	0.805598666302004	0	BABAM2
2.33876511113611e-05	0.325387336838119	0.363	0.316	0.815854821368722	0	RPS20
2.35331485262785e-05	0.333674189319755	0.261	0.218	0.820930353190698	0	MCCC1
2.39367930131377e-05	-0.391941501532206	0.367	0.414	0.835011087470295	0	ANKRD6
2.43573185268806e-05	-0.255277503704786	0.235	0.29	0.849680699491704	0	EXOG
2.49513528127554e-05	0.269609432390016	0.47	0.423	0.870402991520161	0	MICU1
2.51721746637002e-05	-0.273369771989841	0.389	0.451	0.878106140968519	0	DNAJB6
2.61297415262216e-05	-0.276617001665814	0.401	0.456	0.911509903400716	0	GOLPH3
2.6232302704129e-05	0.295317050611134	0.471	0.429	0.915087647530835	0	CBFA2T2
2.80728885627644e-05	0.327677512362946	0.272	0.23	0.979294644623474	0	ENSMMUG00000008396
2.97078229392148e-05	-0.316516933552549	0.23	0.288	1	0	BCAP29
2.99816623700539e-05	-0.280518652877545	0.219	0.272	1	0	PAXIP1
3.07576687115796e-05	-0.257484011118837	0.225	0.276	1	0	KDM4A
3.17169475019183e-05	-0.285365156280714	0.218	0.273	1	0	RNASEH2B
3.25003536291379e-05	0.265233647215416	0.485	0.447	1	0	ME2
3.30820128045643e-05	0.258801064639916	0.479	0.442	1	0	ASXL1
3.33999169675691e-05	0.291764507115432	0.361	0.317	1	0	RAB11FIP3
3.372779227629e-05	0.313621260494013	0.278	0.235	1	0	SAMD9
3.3850775929828e-05	0.280826173536718	0.459	0.425	1	0	KLHL28
3.43788655813485e-05	-0.253935464172188	0.323	0.382	1	0	HEATR1
3.49228322306894e-05	-0.277081768276546	0.238	0.289	1	0	PRKD2
3.53810160707254e-05	0.426035092497386	0.286	0.244	1	0	RNF24
3.6358263400241e-05	-0.31965527887379	0.242	0.294	1	0	ENSMMUG00000060229
3.66888485845859e-05	0.461813334408564	0.27	0.233	1	0	KIF26B
3.68993500783187e-05	-0.305998023966716	0.224	0.272	1	0	NCOR2
3.69396288345417e-05	0.334856045949508	0.363	0.324	1	0	COMMD7
3.7087532012459e-05	-0.33057106020106	0.603	0.646	1	0	ANKRD10
3.80228939689058e-05	-0.266874854121229	0.279	0.338	1	0	DNMT1
3.93414527621371e-05	-0.255323226804091	0.2	0.252	1	0	TXLNA
3.96600410912174e-05	0.345700405472395	0.296	0.253	1	0	STX7
4.05329970418555e-05	0.324261531928186	0.427	0.393	1	0	FBXO9
4.07851870177738e-05	0.513268059981257	0.252	0.215	1	0	ENSMMUG00000008199
4.12632469542683e-05	0.325590344552656	0.295	0.253	1	0	TMEM106B
4.33340004115373e-05	0.2613236744461	0.477	0.446	1	0	ENSMMUG00000021539
4.34426962038702e-05	-0.267929147472177	0.28	0.339	1	0	TRIR
4.66311471690318e-05	-0.27481282201102	0.281	0.339	1	0	EIF3B
4.96325752724678e-05	0.331012762898447	0.378	0.34	1	0	AXIN1
6.07415954036971e-05	-0.25165034792877	0.308	0.36	1	0	VPS36
6.31258431163601e-05	0.387018577196714	0.259	0.218	1	0	PECR
6.61967743020164e-05	-0.281684370538656	0.233	0.284	1	0	PSMB4
6.62862662356236e-05	0.429789275728039	0.3	0.261	1	0	NUBPL
7.51338456989011e-05	0.343684026794608	0.264	0.226	1	0	GRK6
7.59121430579048e-05	0.333350743211457	0.282	0.242	1	0	DAAM1
7.62157026554447e-05	0.250657502763415	0.274	0.228	1	0	PTGER4
7.73945233186803e-05	-0.3059015463067	0.242	0.289	1	0	PCSK7
7.89460757309566e-05	0.411926802543983	0.349	0.31	1	0	AMY2B
8.25617683520567e-05	0.378885021111375	0.376	0.34	1	0	VPS50
8.25947816553771e-05	0.25195310059522	0.526	0.499	1	0	SPOP
8.26747444688218e-05	0.425783267367296	0.273	0.238	1	0	SLC20A2
8.36300200873766e-05	-0.291144514339645	0.311	0.37	1	0	TULP4
8.53969169751244e-05	0.339392183238314	0.332	0.29	1	0	RIGI
9.00391108569447e-05	0.274184638214596	0.371	0.327	1	0	MTA3
9.21637982530666e-05	-0.275640140082837	0.305	0.36	1	0	IL27RA
9.42101785551347e-05	0.519867042403698	0.26	0.229	1	0	ENSMMUG00000022345
9.69382437170804e-05	-0.309268056551899	0.201	0.25	1	0	PHF6
9.75134850000355e-05	-0.277172964562363	0.218	0.268	1	0	ENSMMUG00000017890
9.89104585199676e-05	0.283650252022351	0.357	0.317	1	0	TCAIM
9.98605740441268e-05	-0.263186163534627	0.277	0.331	1	0	SRSF10
0.000100239528811698	0.282179810464178	0.419	0.383	1	0	KDM3A
0.000108865243819614	0.251146939952072	0.52	0.494	1	0	BRD7
0.00011505143452373	0.346624584947536	0.265	0.223	1	0	CAMK2G
0.000118329066762563	0.36803745682675	0.311	0.274	1	0	QSER1
0.000120426280341465	-0.259206964564665	0.225	0.275	1	0	DNAJC10
0.000124541296153502	-0.284711590803874	0.247	0.294	1	0	GTPBP4
0.000127314694002132	-0.307465760949802	0.313	0.365	1	0	PDE6D
0.000129958250435305	-0.322048187197414	0.232	0.277	1	0	ENSMMUG00000006206
0.000131245742666227	0.326172705546097	0.333	0.294	1	0	TUBGCP3
0.000136796790498744	0.316673015196672	0.282	0.241	1	0	LRRC28
0.00013930821871652	0.421042036375563	0.27	0.232	1	0	DIS3L
0.00014161148592042	0.311761633178176	0.384	0.347	1	0	SNRPN
0.000166716242125447	0.435590255325234	0.286	0.252	1	0	ERAP2
0.000170991316418754	0.292803972502854	0.31	0.269	1	0	GMFG
0.000181631051926736	0.352949940122525	0.259	0.226	1	0	TNK2
0.000207239697557158	0.356521334640087	0.284	0.246	1	0	BFAR
0.000207856921239203	-0.289716774620072	0.323	0.371	1	0	NCAPD3
0.000210834914281755	0.256313888012252	0.363	0.323	1	0	AMHR2
0.00021602669834189	0.274497951491927	0.322	0.285	1	0	ZNF251
0.000226636790522915	0.258710963329546	0.418	0.389	1	0	REXO2
0.000251992017708933	0.356166551919966	0.3	0.266	1	0	ASPH
0.00025643422307054	0.275821479607199	0.311	0.275	1	0	PPWD1
0.000270893471779882	0.349495720377807	0.287	0.256	1	0	MRE11
0.000276385062384844	-0.325278524857155	0.295	0.34	1	0	EVI2B
0.000318316929580791	0.298493502597131	0.404	0.384	1	0	PAIP1
0.000322748826441302	0.333796963631676	0.339	0.3	1	0	MGMT
0.000337119065466921	0.252910960517765	0.423	0.387	1	0	DDX42
0.00037768262886766	-0.431690462341778	0.286	0.333	1	0	KIAA1217
0.000390895227596882	0.367553463302487	0.269	0.234	1	0	ENSMMUG00000041183
0.000409743975565663	-0.314291431152728	0.228	0.271	1	0	ZDHHC18
0.000461419891118908	0.254202101120783	0.361	0.331	1	0	ENSMMUG00000055211
0.000472007898133269	-0.258815179645735	0.207	0.252	1	0	COPG1
0.000476802010341921	0.334260150140741	0.326	0.298	1	0	NOP53
0.0004768987046707	-0.281008978894326	0.218	0.261	1	0	COPG2
0.00049241523141803	0.300258787261453	0.326	0.295	1	0	RPL27A
0.000496780378131854	0.317425300515167	0.321	0.286	1	0	CCDC90B
0.000504447362841122	0.307368984339316	0.278	0.243	1	0	ZER1
0.000511838935553818	0.332028048594259	0.33	0.301	1	0	HIBCH
0.000513313600735729	0.251086976327064	0.471	0.449	1	0	SDCCAG8
0.000527463618323467	0.38256167924983	0.316	0.29	1	0	ERICH1
0.000598258071201391	0.347443874396146	0.385	0.362	1	0	TAF13
0.000603300128464721	0.354712565543957	0.517	0.5	1	0	ALPK1
0.000641155772649545	-0.424949320864554	0.354	0.395	1	0	STAT5A
0.000669294476489215	-0.301615707035199	0.222	0.265	1	0	KCNA3
0.00068711225669303	0.321282633385249	0.26	0.226	1	0	ISG20
0.00071799897806609	-0.268415824741798	0.248	0.294	1	0	SLC12A2
0.000738824732472517	0.260091146517479	0.374	0.344	1	0	DROSHA
0.000774218892246111	0.281192157710559	0.413	0.392	1	0	LRIF1
0.000863402866112998	0.255587879097303	0.422	0.391	1	0	PARN
0.000948072569071867	0.324126023337951	0.274	0.245	1	0	TFB1M
0.000961297263931187	-0.392392943542744	0.378	0.331	1	0	TNFSF8
0.0009903462701649	0.253739368626411	0.338	0.307	1	0	KDSR
0.00100949520542285	0.40291232224239	0.256	0.227	1	0	SLC25A40
0.0010129850733067	0.300380086115897	0.417	0.393	1	0	ALMS1
0.00109222063161398	-0.323572091541875	0.384	0.418	1	0	SLC9A7
0.00113097179941479	-0.26184926086315	0.39	0.43	1	0	AGO2
0.00114540056729158	0.279001437549837	0.434	0.405	1	0	BMPR2
0.00115312987425584	0.309650873932356	0.596	0.589	1	0	MEMO1
0.00116887630700267	-0.253378677422826	0.626	0.596	1	0	AHI1
0.00118468083451348	0.291161102242939	0.356	0.325	1	0	DSTYK
0.00118890867732772	0.287406923744009	0.25	0.216	1	0	CASP12
0.00119434345880374	0.272141557412676	0.361	0.329	1	0	TTC7A
0.00119686800142157	0.337241288715758	0.308	0.276	1	0	ORC4
0.00122495212393424	-0.282269133972653	0.4	0.441	1	0	LARGE1
0.00123601575311448	-0.273486115471183	0.248	0.289	1	0	RDX
0.00124255811365827	0.346316138305205	0.266	0.236	1	0	TFAM
0.00134238272934397	0.279276660063983	0.391	0.356	1	0	CDK19
0.00136201711224035	0.382009330943994	0.297	0.261	1	0	TESK2
0.00139580867936195	0.303688881762517	0.346	0.323	1	0	CIR1
0.00147989171000738	0.28524203157176	0.346	0.317	1	0	NT5C3A
0.0015665887193447	0.265734404364726	0.269	0.235	1	0	CARD19
0.00160051284176958	0.279391238719064	0.28	0.253	1	0	TP73
0.00162680683201612	0.363622916670555	0.294	0.262	1	0	WDTC1
0.00163605051619085	0.29482849792323	0.26	0.23	1	0	TLCD4
0.00171455123314098	0.268204352331097	0.412	0.386	1	0	TSNAX
0.00175506672760563	0.627669908145215	0.252	0.221	1	0	MTSS1
0.00179484407900076	-0.257206925571785	0.345	0.393	1	0	ADAM17
0.00181191791909658	0.298467028120536	0.426	0.404	1	0	BAZ2B
0.00183737496945578	0.261708686131551	0.331	0.304	1	0	GTF2E2
0.00187651726369168	0.281127871210002	0.329	0.298	1	0	AGPAT3
0.00192327625701917	0.328994625285724	0.298	0.273	1	0	SDHA
0.00230462693837695	0.287675229347727	0.251	0.232	1	0	ENSMMUG00000053761
0.00239951463225694	-0.292633878877712	0.234	0.273	1	0	S100PBP
0.00243782002129616	0.295201579827526	0.41	0.386	1	0	PDE8A
0.00268731004438658	0.33024993020974	0.251	0.223	1	0	KCTD18
0.00298107806599546	0.356064699130391	0.253	0.227	1	0	TBC1D14
0.00304474862756836	0.27466155414472	0.448	0.425	1	0	VPS35L
0.00314155000899754	0.288530950662883	0.324	0.294	1	0	CYB5R4
0.00378736946586037	0.299204773337452	0.322	0.293	1	0	NASP
0.00420670473189364	0.293954212703702	0.294	0.269	1	0	SLC25A42
0.00441457073132865	0.295934354577118	0.256	0.232	1	0	ACSL3
0.004530062422484	0.32007897823081	0.272	0.243	1	0	RNF20
0.0045979015367455	0.302189875844242	0.27	0.242	1	0	NARS2
0.00462468427127799	0.270584095223687	0.507	0.494	1	0	NAA15
0.00514419703527873	0.32762690267628	0.301	0.276	1	0	PLA2G6
0.00547028831970678	0.28407742730902	0.277	0.255	1	0	MTR
0.00550491000379575	0.311804013864163	0.253	0.226	1	0	NOL7
0.00554661462334187	0.308941088181628	0.251	0.223	1	0	DPY19L4
0.00571633072061529	-0.34647881033325	0.229	0.265	1	0	CCSER1
0.005772185420942	0.266223217547161	0.307	0.281	1	0	ZBTB4
0.00676415134012743	0.277170442403253	0.26	0.238	1	0	MMS19
0.00679590392636861	0.27239721969237	0.254	0.232	1	0	RPS5
0.00781029655909177	0.301112421382627	0.309	0.286	1	0	KIAA0586
0.00787258621480917	0.386592487441309	0.252	0.227	1	0	PRKCE
0.00796436105514824	0.297578916005407	0.313	0.296	1	0	TRAFD1
0.00800579242107471	0.303459901593982	0.263	0.24	1	0	ATP7A
0.008029988179819	0.283225399969515	0.31	0.28	1	0	SSBP3
0.00805922591220593	0.32689820978781	0.301	0.281	1	0	DISP1
0.00837728744353347	0.34879025926703	0.277	0.252	1	0	HIBADH
0.00878872058503326	0.261689569915382	0.274	0.252	1	0	ZNF483
0.0088641438274634	0.389371649836665	0.801	0.817	1	0	STAT1
2.39839871433772e-292	1.35351940026842	0.951	0.685	8.36657407509571e-288	1	RORA
1.53750667820029e-272	1.58918496012417	0.785	0.344	5.3634382962339e-268	1	DAPK2
4.26395617324653e-265	1.6678657594435	0.777	0.36	1.48743847147532e-260	1	ADAM12
1.40725019207504e-264	-3.1794697851311	0.209	0.663	4.90905157003459e-260	1	TOX
7.84854116661911e-201	1.19371083959767	0.829	0.46	2.73788510056341e-196	1	ZNRF1
1.60873700660145e-196	1.79475543902395	0.583	0.235	5.6119181738285e-192	1	GLT1D1
7.50852591482047e-184	0.905356654726759	0.971	0.791	2.61927418012597e-179	1	PARP8
1.11991373865679e-182	0.886979840445842	0.957	0.724	3.90670708593035e-178	1	ANTXR2
2.26209800790036e-159	0.816785264167949	0.991	0.931	7.8911026907596e-155	1	SOS1
1.66297188096469e-158	1.33270185893421	0.764	0.471	5.80111110955723e-154	1	CERK
7.86491078435808e-155	0.899309887696943	0.92	0.736	2.74359547801547e-150	1	TC2N
6.89687694560601e-152	0.901840313489578	0.906	0.684	2.4059065537052e-147	1	XYLT1
3.21653611684654e-149	-1.57675541320281	0.453	0.723	1.12205645900075e-144	1	IKZF3
1.06532705430425e-143	1.0918170669515	0.804	0.517	3.71628689623493e-139	1	IL7R
1.36677236861889e-140	-2.26178894362951	0.175	0.507	4.76784873069014e-136	1	PAM
7.15496351736682e-139	1.46144169567494	0.652	0.371	2.49593747339824e-134	1	RYR2
3.12254457187338e-137	1.1555286726312	0.727	0.417	1.08926844845231e-132	1	PPP2R2B
1.7939650858541e-132	-4.02564577508152	0.104	0.411	6.25806780549343e-128	1	IKZF2
4.4938786300109e-129	1.81509916307475	0.4	0.149	1.567644621293e-124	1	SH3RF2
1.9128190459881e-128	1.28173562611845	0.613	0.327	6.67267796002489e-124	1	HOPX
1.00241391133115e-121	0.667655524799411	0.971	0.892	3.49682068828759e-117	1	FYB1
1.61082417976013e-117	0.592392175166987	0.976	0.865	5.61919906867525e-113	1	MGAT5
4.04260064539685e-113	0.771317447384824	0.886	0.687	1.41022080914024e-108	1	GRAP2
8.9026080134594e-111	0.817099779907482	0.677	0.353	3.10558577941518e-106	1	IL23R
3.8827977422395e-109	0.794055189314357	0.772	0.465	1.35447516440283e-104	1	DPP4
2.05554233270411e-108	0.691275050311151	0.894	0.662	7.17055387340502e-104	1	PCNX2
3.88173316840151e-107	0.611571423396857	0.961	0.825	1.35410379846518e-102	1	PAG1
2.78169943205788e-106	1.21907907715749	0.608	0.355	9.70368029879071e-102	1	SETD7
4.79863563485072e-106	0.7806050015071	0.809	0.546	1.67395605486133e-101	1	EMB
3.77836615654047e-102	1.06574224631207	0.748	0.522	1.31804525004758e-97	1	SH3BP5
2.96804399302932e-100	-2.98975082050107	0.08	0.342	1.03537246652835e-95	1	IPCEF1
1.03038203632146e-99	0.681248167146932	0.884	0.688	3.5943846955038e-95	1	HNRNPLL
1.14670140084093e-99	0.736459669361835	0.69	0.385	4.00015316669351e-95	1	ADAM19
1.45102431925628e-99	0.787863262882789	0.894	0.781	5.06175323529361e-95	1	BLTP1
7.860683186049e-99	0.439970734894845	1	1	2.74212072262133e-94	1	ENSMMUG00000054358
1.50449127874528e-93	1.09907834130791	0.593	0.342	5.24826737677505e-89	1	CD28
4.20689390970836e-93	0.812096819340298	0.677	0.404	1.46753287146266e-88	1	ADTRP
1.16733771255387e-85	1.14574635291149	0.61	0.386	4.07214087647293e-81	1	CLEC2B
1.99795592514218e-85	-3.63458556534941	0.07	0.296	6.96966944926597e-81	1	ST6GALNAC5
2.02891953233648e-85	0.586065697164091	0.939	0.822	7.07768289660259e-81	1	ATP2B4
1.04438011823872e-83	1.52164451975955	0.354	0.156	3.64321560446395e-79	1	GDE1
2.04421901126533e-82	0.897464368585948	0.643	0.397	7.13105359889796e-78	1	GAB3
2.18844191459172e-82	0.797990201119223	0.709	0.476	7.63416077486177e-78	1	CHD7
1.72375691534592e-81	1.44601567276608	0.436	0.228	6.0131536234927e-77	1	JUN
3.22469964509794e-78	0.69396503175542	0.723	0.489	1.12490422419597e-73	1	JAML
9.62459977312171e-78	-0.893348940467219	0.83	0.883	3.35744538485578e-73	1	RIPOR2
3.83767982500543e-76	1.78234866912694	0.343	0.144	1.33873623015489e-71	1	DCHS2
1.76075671286425e-75	0.611596903241526	0.89	0.757	6.14222371715564e-71	1	ENO1
2.78815325283479e-72	0.821859516739759	0.691	0.503	9.7261938071889e-68	1	ZBTB38
4.61567799291335e-72	0.402371719989709	0.985	0.955	1.61013311104789e-67	1	CELF2
1.00481586572829e-71	1.27828679441034	0.401	0.201	3.50519966600657e-67	1	KLRB1
1.63461055641032e-71	-1.93732521706442	0.138	0.353	5.70217546498177e-67	1	RIN3
4.78094608006148e-71	-1.0657547397619	0.416	0.636	1.66778523056865e-66	1	NFKB1
1.22131776374224e-69	1.06583091557162	0.455	0.249	4.26044488703843e-65	1	PLXNC1
4.99163698837591e-69	0.750159302175319	0.712	0.523	1.74128264702505e-64	1	ERN1
7.58176240393256e-69	0.99657911859033	0.468	0.259	2.64482199698784e-64	1	GALNT3
1.06173791750503e-68	-0.80813690735328	0.792	0.873	3.70376655142456e-64	1	ZBTB20
1.19442768690076e-68	0.540759528358735	0.908	0.819	4.1666415429846e-64	1	LCK
6.18008311225505e-68	0.489876565891719	0.947	0.863	2.15586019287905e-63	1	ITGA4
2.13251804032561e-66	0.675258713096576	0.805	0.639	7.43907593187185e-62	1	HIF1A
5.4847579488299e-66	-1.69708943403334	0.111	0.325	1.91330296286982e-61	1	NKG2D
6.71805778669268e-66	0.631589813546033	0.823	0.709	2.34352727830987e-61	1	RNF149
1.32681445713016e-65	0.537579778831673	0.903	0.802	4.62845955225284e-61	1	NEK7
9.83594698524586e-65	-1.63814036657819	0.35	0.545	3.43117174633317e-60	1	BCL2
1.33531556876666e-64	-2.22955111150618	0.074	0.269	4.65811483008561e-60	1	KLRD1
1.62792904740499e-64	0.798021302322298	0.661	0.47	5.67886768896758e-60	1	SPOCK2
2.53281302884682e-64	0.341411349119792	0.996	0.988	8.83546496982925e-60	1	FNBP1
2.55868809999467e-64	0.628451124796319	0.881	0.786	8.92572756802141e-60	1	FOXO1
7.40200146369109e-64	0.603656441388399	0.81	0.636	2.582114190594e-59	1	GPRIN3
1.14964910354079e-63	0.398319997432192	0.989	0.957	4.01043593279168e-59	1	IKZF1
1.48677167776117e-63	0.462296588004961	0.938	0.835	5.18645432070205e-59	1	ITK
2.62823378196352e-63	0.743225944061082	0.698	0.537	9.16833072500153e-59	1	KCNAB2
2.7950516410038e-63	0.470042029420282	0.936	0.82	9.75025814447765e-59	1	CAMK2D
3.93418635553768e-63	0.593601603173645	0.868	0.774	1.37240156826576e-58	1	TUT7
8.51248129081121e-63	-2.3783903220551	0.094	0.288	2.96949397348658e-58	1	GNAQ
1.45651251017397e-62	0.719584258434733	0.72	0.549	5.08089824049087e-58	1	CD6
1.76713099362767e-60	0.527686129034051	0.704	0.483	6.16445975817077e-56	1	MAST4
8.43479279913564e-60	0.520075683766644	0.764	0.552	2.94239312005048e-55	1	RUNX2
3.62734448006117e-59	1.05614772562527	0.359	0.181	1.26536284842454e-54	1	CCR6
6.32288141179361e-59	0.536884926293111	0.861	0.777	2.20567395169008e-54	1	HELZ
7.06706364482744e-59	0.74440937496305	0.546	0.34	2.46527448186161e-54	1	SOX5
4.85878679620881e-58	0.597904073739253	0.803	0.658	1.69493918598948e-53	1	SMARCA2
1.05554343109811e-57	1.42798911715232	0.261	0.11	3.68215770504265e-53	1	HLF
1.25982314028089e-57	-1.12862334961594	0.334	0.538	4.39476704255586e-53	1	ERC1
2.12249245021889e-57	-1.85267402761987	0.179	0.369	7.40410266334359e-53	1	NBEA
3.14547162182399e-57	0.348963315484213	0.857	0.686	1.09726632055708e-52	1	SATB1
3.66886872095516e-57	0.831476951353182	0.536	0.342	1.279848164618e-52	1	SFMBT2
8.72025615958548e-57	1.71658622266457	0.306	0.143	3.0419741587098e-52	1	ARHGAP21
9.7792327053411e-57	0.836429922698018	0.558	0.365	3.41138753693119e-52	1	TRAT1
4.32573439175293e-56	0.959965488536411	0.439	0.253	1.50898918521909e-51	1	F2R
1.00979879609111e-55	-1.38138379312167	0.204	0.403	3.52258212028422e-51	1	GPR174
2.36619802885408e-55	0.714754870154824	0.524	0.325	8.25424520385459e-51	1	EGLN3
1.23690615741862e-54	0.683965611836328	0.722	0.564	4.3148234395391e-50	1	ADGRG5
1.3580279373417e-54	0.493273852925362	0.882	0.775	4.73734465662279e-50	1	STK39
1.74102133567004e-54	-1.85982514751584	0.241	0.42	6.07337882735138e-50	1	UBASH3B
3.39856253522417e-54	0.561162271989263	0.859	0.773	1.1855545547876e-49	1	CCM2
6.71939431454538e-53	0.956828456885953	0.466	0.275	2.34399351268601e-48	1	JAKMIP2
9.52800120175025e-53	0.806397276342591	0.339	0.168	3.32374793921856e-48	1	COL5A3
1.38152918521536e-52	0.478934714421937	0.866	0.722	4.81932640970526e-48	1	TRERF1
2.98574569675478e-52	1.5192055084398	0.44	0.28	1.04154752885594e-47	1	ANXA1
3.75724034807622e-52	-1.60101796181243	0.395	0.552	1.31067572302291e-47	1	LDLRAD4
1.12886371834167e-51	0.792355006502685	0.615	0.457	3.93792819506307e-47	1	ELL
1.3890191740746e-51	0.907816357049301	0.479	0.305	4.84545448684183e-47	1	ARL3
1.58716305530626e-51	-1.62089725497208	0.125	0.305	5.53665960213036e-47	1	MYO6
5.25701374530308e-51	0.551266579750121	0.846	0.737	1.83385667491153e-46	1	HERC1
1.82688406604603e-50	0.625692379122282	0.711	0.564	6.37290237599496e-46	1	EEIG1
5.88076290486322e-50	0.386211053119649	0.684	0.445	2.05144533173249e-45	1	FURIN
5.98197311429648e-50	0.644404703933686	0.593	0.399	2.08675150119118e-45	1	ENSMMUG00000018421
9.46724089056725e-50	0.569593027172086	0.779	0.665	3.30255231226548e-45	1	SEPTIN9
1.13272739064492e-49	0.756902603809367	0.534	0.346	3.95140622952573e-45	1	CD109
2.74948488634098e-49	0.411132798229095	0.875	0.746	9.59130307751188e-45	1	SLC9A9
5.44636485933891e-49	0.305506070169216	0.999	0.997	1.89990991753178e-44	1	MBNL1
6.55646492068278e-48	0.534991474895604	0.824	0.728	2.28715722293098e-43	1	ARHGAP25
1.8886520340524e-47	0.912940767406151	0.466	0.3	6.58837375558839e-43	1	EVI2B
8.73859166153251e-47	0.401524119239628	0.814	0.627	3.048370315209e-42	1	SCML4
1.65964923007077e-46	-0.806266641335263	0.507	0.65	5.78952037417887e-42	1	TUBA1A
1.94648517095685e-46	0.506596459224023	0.873	0.803	6.79011887036589e-42	1	RESF1
3.48789713366525e-46	-1.36374197433961	0.174	0.353	1.21671803610779e-41	1	TIGAR
1.03688155286952e-45	0.485672116820943	0.78	0.648	3.61705760903003e-41	1	AIM2
1.90219311527519e-45	0.618187932962652	0.679	0.537	6.63561046332597e-41	1	SNX25
2.23262809598911e-45	-2.58047775227466	0.102	0.256	7.78829985004843e-41	1	MTSS1
2.42324803529621e-45	0.64527938144153	0.68	0.534	8.4532584463273e-41	1	OSTF1
2.73192236960849e-45	1.14422557770835	0.409	0.248	9.53003799414227e-41	1	SLC4A10
5.2593819130403e-45	0.31170459181845	0.85	0.756	1.83468278654498e-40	1	FAM107B
6.09885795913391e-45	0.467571241745447	0.892	0.81	2.12752561046427e-40	1	TMSB4X
1.89424634298592e-44	-1.46590043255475	0.167	0.337	6.6078889428721e-40	1	NKG7
6.00625944963761e-44	0.76626869396304	0.414	0.247	2.09522354641158e-39	1	CD4
2.87973466935291e-42	0.346546428407128	0.967	0.921	1.00456664205707e-37	1	TRAC
7.18608255708433e-42	0.605573680542831	0.827	0.763	2.5067930392133e-37	1	TPT1
7.28370326387235e-42	0.333357409462312	0.86	0.692	2.54084704656923e-37	1	THEMIS
7.59003588070565e-42	0.57323044549946	0.986	0.978	2.64770811662536e-37	1	ENSMMUG00000065362
1.21967401610829e-41	0.350124214291967	0.472	0.31	4.25471083779216e-37	1	TNFSF8
1.78154891149727e-41	-0.95793305906646	0.33	0.504	6.21475522286707e-37	1	TUBB
2.53991016171688e-41	-1.3038136782316	0.201	0.366	8.86022260813315e-37	1	CD84
4.85654388978982e-41	0.49102358245159	0.812	0.707	1.69415677051428e-36	1	AKNA
1.63342616614826e-40	0.801873103983021	0.537	0.397	5.69804383799158e-36	1	TMEM181
1.68857498829514e-40	0.429880553760552	0.853	0.754	5.89042498916876e-36	1	SORL1
5.81307211666624e-40	0.446254882844428	0.827	0.736	2.02783207717785e-35	1	PIK3CD
9.17936419661193e-40	-1.26581086259084	0.168	0.327	3.20212940634611e-35	1	PIK3AP1
2.95469778619368e-39	0.978907007438945	0.345	0.204	1.0307167757358e-34	1	RGS14
7.43506245454623e-39	-0.804715785823927	0.293	0.472	2.59364718664391e-34	1	RELB
1.68613490261714e-38	0.813465141570211	0.526	0.384	5.88191299428962e-34	1	HECA
2.2066116431004e-38	1.02072823317893	0.496	0.354	7.69754405579143e-34	1	TNFAIP3
5.82680760159543e-38	0.602393542232277	0.57	0.397	2.03262356374055e-33	1	SETBP1
1.05926236774768e-37	0.443254584946422	0.787	0.655	3.695130843651e-33	1	NFATC2
1.09178515797814e-37	0.61841475226642	0.572	0.418	3.80858334509093e-33	1	COTL1
6.66836587698283e-37	-0.859931453932002	0.357	0.515	2.32619275252669e-32	1	IL2RB
6.87874101174687e-37	0.762707265706098	0.543	0.424	2.39958001453778e-32	1	REST
1.30935006016315e-36	-0.926970067772879	0.227	0.391	4.56753674987312e-32	1	SKAP2
1.33635188999299e-36	0.606770092091724	0.61	0.456	4.66172993305154e-32	1	GALM
2.32673023611201e-36	0.78515481046674	0.482	0.332	8.11656575565312e-32	1	CD69
4.0221409641441e-36	0.281695154882939	0.357	0.215	1.40308365393203e-31	1	RGCC
5.91112691680766e-36	0.803391582191098	0.515	0.385	2.06203751365918e-31	1	GLB1
1.43459550259337e-35	-1.39619081498031	0.229	0.381	5.00444295124671e-31	1	VAV3
2.41712266898102e-35	0.442269985910988	0.805	0.708	8.4318907184734e-31	1	RPS6KA5
2.60471995563015e-35	0.804797836254843	0.425	0.284	9.0863050932202e-31	1	SYT11
2.72246967065706e-35	-1.07883549560357	0.278	0.423	9.49706319912008e-31	1	ENSMMUG00000055209
4.0527218701994e-35	0.418247276836355	0.813	0.717	1.41375149720036e-30	1	RASGRP1
5.68375077409821e-35	0.930245466341914	0.347	0.212	1.98271962003642e-30	1	NMRK1
8.94813673298679e-35	0.91631878365265	0.511	0.389	3.12146801793511e-30	1	HIPK2
1.02845889290314e-34	0.353327324843387	0.694	0.521	3.5876760020033e-30	1	CD96
1.17083802454855e-34	1.00396500888445	0.428	0.293	4.08435136483516e-30	1	CRY1
1.70414225692356e-34	1.12618084724112	0.275	0.154	5.94472984905215e-30	1	SNX30
6.12561225019413e-34	0.624136496997339	0.534	0.4	2.13685857735772e-29	1	VOPP1
1.13078277803117e-33	0.45566261793262	0.695	0.565	3.94462264288393e-29	1	NEDD4L
1.32566121821494e-33	-2.2646951568964	0.152	0.284	4.62443659362099e-29	1	GZMB
3.198040145141e-33	0.360057485217198	0.936	0.903	1.11560432423099e-28	1	MPZL1
4.39473019399321e-33	0.962707865952688	0.285	0.161	1.53305768087259e-28	1	ENSMMUG00000055690
7.5051351236149e-33	0.347339162390077	0.651	0.479	2.61809133652182e-28	1	SYTL2
9.9061285616634e-33	0.814279657002167	0.395	0.262	3.45565388745066e-28	1	TOX2
9.93835814719463e-33	-0.990712433287837	0.283	0.434	3.46689685606738e-28	1	GRK5
1.26889623914059e-32	1.02082697420906	0.264	0.148	4.42641764061803e-28	1	NCF4
2.18818883725348e-32	0.59163331961886	0.494	0.344	7.63327793987503e-28	1	SIPA1L2
2.20193315082895e-32	0.603124221986304	0.727	0.618	7.6812236033517e-28	1	SLC2A3
3.38423113204138e-32	0.869736604902675	0.368	0.239	1.18055518810132e-27	1	SEMA4B
3.50914354321032e-32	-0.827778201524762	0.364	0.508	1.22412963361349e-27	1	RUNX3
4.67349755364866e-32	0.912091560132787	0.28	0.16	1.6303028866148e-27	1	S100A4
6.21683207181419e-32	-1.93540329906641	0.172	0.308	2.16867969993166e-27	1	GPHN
9.23761316328981e-32	0.360488077073085	0.854	0.745	3.22244897588202e-27	1	GTDC1
1.11687702874769e-31	-1.27524785687353	0.166	0.305	3.89611382708345e-27	1	PRKAG2
1.57521801979642e-31	0.401957938149042	0.835	0.752	5.49499054025785e-27	1	FLI1
2.28465109563688e-31	0.391967675868187	0.998	0.998	7.96977688201971e-27	1	ENSMMUG00000052127
3.81719681059803e-31	0.315770584055226	0.92	0.86	1.33159093540902e-26	1	LCP1
3.82926536471654e-31	0.444066722809403	0.789	0.679	1.33580092982772e-26	1	PPP3CA
5.4864301837814e-31	-0.971936091961754	0.154	0.291	1.9138863053103e-26	1	CD2AP
9.03133621214968e-31	0.517406541962782	0.415	0.269	3.15049132424629e-26	1	ENSMMUG00000063859
1.47091717719813e-30	0.746295842190709	0.339	0.208	5.13114748093796e-26	1	SPON1
1.75808005117974e-30	0.447841176340123	0.783	0.695	6.1328864505354e-26	1	SDHAF4
2.27313967734489e-30	-0.981180619932682	0.362	0.492	7.92962045044991e-26	1	ATP8A1
2.8226112330295e-30	0.612906197216427	0.515	0.392	9.84639702530011e-26	1	NLRC3
3.29353039404058e-30	0.637193872625148	0.518	0.394	1.14891514265711e-25	1	PBXIP1
5.49197366232294e-30	0.55435606722846	0.58	0.452	1.91582009236473e-25	1	ARNTL
7.15658413106371e-30	-0.419281980430686	0.87	0.909	2.49650280828026e-25	1	MYCBP2
8.30563971401183e-30	-1.25700672446182	0.327	0.459	2.89733935783589e-25	1	JARID2
1.05945424015427e-29	-0.363616249747429	0.9	0.928	3.69580017135415e-25	1	NCOA3
1.11944913297356e-29	0.293838897233959	0.763	0.601	3.90508635546495e-25	1	SAMSN1
1.74402797572014e-29	-1.46417599574072	0.182	0.312	6.08386719050214e-25	1	SBF2
1.79929576371793e-29	0.386391440768181	0.786	0.691	6.27666334215363e-25	1	TGFBR2
3.68024833281869e-29	0.78253095600014	0.3	0.178	1.28381782842047e-24	1	CSF1
7.13179225586869e-29	-0.623999584796224	0.564	0.678	2.48785441053723e-24	1	LNPEP
9.82097124865789e-29	-1.10191441797298	0.151	0.285	3.42594761038182e-24	1	CD74
1.10457983261901e-28	0.300786962790625	0.916	0.871	3.85321628810815e-24	1	MBP
1.17428701598488e-28	-0.879511236384453	0.239	0.382	4.09638282656166e-24	1	RUFY3
1.952770911554e-28	0.418324194864506	0.797	0.682	6.81204604786498e-24	1	MAP3K5
2.0090182701749e-28	0.470517674053121	0.807	0.764	7.00825933367812e-24	1	WDR7
2.48515808342338e-28	0.430589013988422	0.746	0.687	8.66922545821412e-24	1	MCL1
3.14379897287761e-28	0.265036260452297	0.957	0.935	1.09668283369862e-23	1	ZNF292
4.41136390810617e-28	0.905683205095648	0.373	0.248	1.53886018570376e-23	1	ABCG2
5.86890215287248e-28	1.06196353706414	0.364	0.248	2.04730782700804e-23	1	EEF2K
9.48512904580644e-28	-0.966131031668834	0.239	0.371	3.30879241633912e-23	1	MARCHF3
1.00574530572525e-27	0.265702019344126	0.868	0.768	3.50844192449195e-23	1	CLEC2D
1.81941576245636e-27	0.303545174472153	0.808	0.713	6.34684994575275e-23	1	SLC4A7
4.02057665502371e-27	0.723172720231909	0.476	0.353	1.40253796033847e-22	1	PARD3
8.21640237250456e-27	0.455313225911836	0.553	0.416	2.86620980362449e-22	1	GRAMD1B
2.22024483322665e-26	0.451019500858388	0.705	0.629	7.74510207622785e-22	1	CAPZB
2.25341051178064e-26	-0.848697333646242	0.378	0.507	7.86079722929557e-22	1	RAPGEF2
2.32286849750487e-26	-0.45083711169809	0.852	0.901	8.103094466696e-22	1	EXOC6B
2.70687869001074e-26	-0.436822170609239	0.644	0.767	9.44267562223348e-22	1	TUT4
2.87034719614838e-26	0.54213717174472	0.6	0.48	1.0012919159044e-21	1	ALPK1
3.17027735700127e-26	-0.372562477595224	0.949	0.951	1.10591955321632e-21	1	UTRN
3.40673471061854e-26	-0.820359327944452	0.277	0.418	1.18840533645217e-21	1	PDE8A
4.88700096536319e-26	-2.04428492920484	0.157	0.273	1.7047814167573e-21	1	PDE7B
5.73297174787466e-26	0.507469373907866	0.421	0.293	1.9998898645286e-21	1	IL18R1
7.18736622678221e-26	-1.00902371960688	0.157	0.285	2.50724083455071e-21	1	CHSY1
7.2471656974873e-26	0.585322992632716	0.51	0.387	2.52810128191147e-21	1	MAP4K1
1.40892186808346e-25	0.606574247633328	0.515	0.395	4.91488304462234e-21	1	KDM5B
6.28828424560886e-25	0.617913863951285	0.468	0.355	2.1936050762382e-20	1	FBXO7
8.80482317622746e-25	-1.39033534872136	0.149	0.266	3.07147451679519e-20	1	DSCAML1
9.58152390902513e-25	0.668936318140783	0.419	0.304	3.34241880042433e-20	1	SASH3
1.05433953871865e-24	0.435102476169198	0.737	0.659	3.67795804686614e-20	1	SYNRG
1.59721779000038e-24	0.419884695685994	0.769	0.701	5.57173453863733e-20	1	ZFAND6
1.6862442917956e-24	0.549837338897324	0.523	0.415	5.88229458749976e-20	1	UCP2
2.03528633070068e-24	0.476666807824279	0.635	0.533	7.09989283601624e-20	1	TTC13
2.8914396037361e-24	-1.04981861664538	0.216	0.344	1.0086497913673e-19	1	MCTP2
3.16358571145766e-24	0.92123235210756	0.282	0.17	1.10358523958489e-19	1	RNF157
3.69925840553975e-24	0.386339731929544	0.763	0.686	1.29044930218849e-19	1	UBE2H
5.58622236640169e-24	-0.48002393411745	0.651	0.751	1.94869781029557e-19	1	TRAF3
6.0393458958729e-24	-0.848212891284203	0.455	0.563	2.1067654223163e-19	1	ARID5B
1.2259793539117e-23	-1.19709310519371	0.232	0.347	4.27670637818558e-19	1	FRMD4B
1.30456258049075e-23	0.347058096597366	0.787	0.72	4.55083610578394e-19	1	HMGB1
2.45478257377544e-23	-0.443471135311772	0.887	0.906	8.56326353035823e-19	1	SSH2
2.50530449898037e-23	0.441355262202653	0.449	0.322	8.73950421424314e-19	1	ITGA1
2.74855869707526e-23	-1.49689010453323	0.313	0.423	9.58807215887734e-19	1	ZEB2
3.69208652751141e-23	-1.6262467729914	0.191	0.31	1.28794746425708e-18	1	AFF3
5.06480185657817e-23	-0.835940582268043	0.26	0.382	1.76680547964873e-18	1	TULP4
5.49931062544588e-23	-0.793536476465354	0.239	0.365	1.91837951858054e-18	1	SLC16A7
6.63105592936712e-23	0.629045756554844	0.476	0.367	2.31317755040043e-18	1	B4GALT1
6.99745394669503e-23	-1.05456767316307	0.225	0.341	2.44099183476509e-18	1	DNM3
8.49198283521284e-23	0.559740799247507	0.495	0.384	2.96234329223565e-18	1	SIRPG
8.751480637801e-23	-0.738042573357823	0.283	0.408	3.0528665056905e-18	1	ZNF827
9.06486698322409e-23	0.361656610774614	0.815	0.762	3.16218819842789e-18	1	OGT
1.55305343759905e-22	-1.02648377712575	0.141	0.253	5.41767161172052e-18	1	AFDN
1.76395260921149e-22	0.684741558342562	0.337	0.224	6.15337228197338e-18	1	ZFYVE28
2.33408241148616e-22	-0.982857512107038	0.174	0.285	8.14221308422834e-18	1	ZCCHC14
2.42630852174536e-22	-1.51795099409666	0.15	0.257	8.4639346472565e-18	1	LTA
2.53068401412835e-22	-0.791846589134566	0.208	0.335	8.82803811488534e-18	1	LPIN2
2.63256224323625e-22	0.295235388409023	0.87	0.796	9.18343012930534e-18	1	ITGAL
2.90219131602123e-22	-0.832526584850338	0.187	0.309	1.01240041868084e-17	1	SSBP3
3.29378590225632e-22	-0.727398304779896	0.193	0.314	1.14900427414309e-17	1	PGAP1
3.88021342835179e-22	-0.47225785362483	0.552	0.663	1.35357365234624e-17	1	EXOC2
5.29519642318089e-22	0.577513002037496	0.347	0.244	1.84717632026242e-17	1	ENSMMUG00000040343
7.23975028379128e-22	-0.762763635425578	0.647	0.705	2.52551448899775e-17	1	MAML2
8.992073599589e-22	-0.43362368203864	0.441	0.575	3.13679495448063e-17	1	YWHAE
1.24509085841465e-21	-0.858644591494361	0.241	0.356	4.34337495049367e-17	1	MTHFD1L
1.33114156329012e-21	0.648316525035864	0.473	0.376	4.64355422938127e-17	1	RPL23A
1.49624362039165e-21	0.704589631896892	0.331	0.224	5.21949624537424e-17	1	MAP2K6
1.54651561991361e-21	-0.50904755152347	0.609	0.701	5.39486508850663e-17	1	SMYD3
1.73929557561246e-21	0.385366599144932	0.289	0.179	6.0673586859665e-17	1	GLUL
1.76200984042012e-21	0.428721640354007	0.651	0.559	6.14659512732154e-17	1	ANXA2
1.8630863066251e-21	0.503018363942473	0.424	0.308	6.49919027203098e-17	1	ENSMMUG00000057079
2.34225512970029e-21	0.469823692779885	0.582	0.481	8.17072279444651e-17	1	CFAP92
2.37305194270359e-21	0.428145124709354	0.632	0.526	8.27815439692719e-17	1	CMIP
3.50125467649919e-21	-1.13286982675974	0.176	0.286	1.22137768134998e-16	1	HNMT
5.51170811938445e-21	0.439128104716837	0.67	0.589	1.92270426036607e-16	1	KLF6
6.56082316045476e-21	-0.566280099749439	0.33	0.458	2.28867755129304e-16	1	FANCC
7.60643768949109e-21	-0.619486144508636	0.51	0.612	2.65342972360207e-16	1	IMMP2L
8.09586097509192e-21	-0.831116376645181	0.156	0.267	2.82416014255106e-16	1	TRIM44
8.87543455441082e-21	-0.697927856403709	0.549	0.636	3.09610658996067e-16	1	CCND3
1.14723195040259e-20	0.304077160655565	0.834	0.771	4.0020039357844e-16	1	LAPTM5
1.29564150906157e-20	0.473969953532726	0.547	0.434	4.51971584021038e-16	1	HBP1
1.47430909354302e-20	-0.6635564117855	0.335	0.456	5.14297984191546e-16	1	LARGE1
1.63666490356547e-20	0.398900515331326	0.54	0.409	5.70934184959778e-16	1	ENSMMUG00000052229
1.77742388220167e-20	-0.739316829670012	0.267	0.388	6.2003654706723e-16	1	L3MBTL3
1.87781417082982e-20	0.690113542216966	0.337	0.237	6.55056695352273e-16	1	KCNA3
2.07535660496834e-20	-0.704152298311848	0.297	0.42	7.23967398077156e-16	1	DNMT3A
2.17784101243895e-20	0.687293999356276	0.37	0.268	7.59718058779202e-16	1	CEP78
2.70936740474153e-20	0.326750988522147	0.778	0.683	9.45135725470034e-16	1	GAPDH
4.69087620366528e-20	-0.613336546849321	0.341	0.464	1.6363652548866e-15	1	GPD2
6.03894293551992e-20	0.459766272793774	0.626	0.541	2.10662485362677e-15	1	REPS1
6.35525186795291e-20	-0.5653978086064	0.379	0.503	2.21696606161669e-15	1	IARS1
[truncated: 15,696 more rows]
