# Supplementary material for: Mycobacterium tuberculosis peptide-specific T cells in pulmonary granulomas display broad effector functions
Source: iScience. 2025 Nov 12;28(12):114034. doi: 10.1016/j.isci.2025.114034 (PMC12721174; doi:10.1016/j.isci.2025.114034)
Supplement: Data S2. Rhesus macaque granuloma T cell differentially expressed genes stim vs. unstim [file mmc3.csv]

cluster_label	gene	p_val	avg_log2FC	pct.1	pct.2	p_val_adj	group_comparison
Cluster_1	ND4	7.42E-28	-0.973291307	0.545	0.786	2.59E-23	Unstim_vs_Stim
Cluster_1	ENSMMUG00000061125	1.02E-25	-0.785759313	0.878	0.963	3.56E-21	Unstim_vs_Stim
Cluster_1	ENSMMUG00000052127	4.05E-23	-0.675412834	0.998	0.998	1.41E-18	Unstim_vs_Stim
Cluster_1	CYTB	4.43E-19	-1.186783693	0.203	0.381	1.55E-14	Unstim_vs_Stim
Cluster_1	ENSMMUG00000054167	4.97E-19	-1.195798857	0.203	0.381	1.73E-14	Unstim_vs_Stim
Cluster_1	ENSMMUG00000054416	4.97E-19	-1.195798857	0.203	0.381	1.73E-14	Unstim_vs_Stim
Cluster_1	ATP6	1.14E-16	-0.697355713	0.432	0.654	3.97E-12	Unstim_vs_Stim
Cluster_1	ENSMMUG00000028699	9.60E-16	-0.948824118	0.501	0.653	3.35E-11	Unstim_vs_Stim
Cluster_1	SLK	2.14E-15	-0.722143866	0.598	0.745	7.46E-11	Unstim_vs_Stim
Cluster_1	TC2N	1.65E-14	-0.465373346	0.882	0.934	5.77E-10	Unstim_vs_Stim
Cluster_1	COX3	4.88E-14	-0.760491937	0.411	0.594	1.70E-09	Unstim_vs_Stim
Cluster_1	SOS1	4.45E-13	0.424401345	0.993	0.99	1.55E-08	Unstim_vs_Stim
Cluster_1	ND1	9.04E-13	-1.190626388	0.215	0.369	3.15E-08	Unstim_vs_Stim
Cluster_1	CHST11	8.14E-12	0.490518624	0.949	0.897	2.84E-07	Unstim_vs_Stim
Cluster_1	HSP90AA1	4.10E-10	0.745113579	0.94	0.885	1.43E-05	Unstim_vs_Stim
Cluster_1	ENSMMUG00000011408	5.91E-10	4.867393002	0.032	0.002	2.06E-05	Unstim_vs_Stim
Cluster_1	JUN	6.95E-10	0.729910269	0.547	0.396	2.42E-05	Unstim_vs_Stim
Cluster_1	ITK	7.24E-10	-0.358803606	0.901	0.951	2.53E-05	Unstim_vs_Stim
Cluster_1	COX2	1.66E-09	-1.185364761	0.166	0.31	5.80E-05	Unstim_vs_Stim
Cluster_1	BCL2	2.14E-09	0.938417658	0.453	0.313	7.47E-05	Unstim_vs_Stim
Cluster_1	ND2	2.80E-09	-0.571986605	0.568	0.712	9.76E-05	Unstim_vs_Stim
Cluster_1	TMSB4X	4.43E-09	-0.373404698	0.861	0.903	0.000154426	Unstim_vs_Stim
Cluster_1	FYB1	6.56E-09	-0.306226213	0.954	0.978	0.000228809	Unstim_vs_Stim
Cluster_1	ENSMMUG00000058325	1.05E-08	-0.331280201	0.681	0.87	0.000365798	Unstim_vs_Stim
Cluster_1	ENSMMUG00000051300	1.08E-08	-0.627928803	0.635	0.733	0.000376013	Unstim_vs_Stim
Cluster_1	ZBTB38	2.73E-08	-0.472825966	0.619	0.717	0.000951267	Unstim_vs_Stim
Cluster_1	ADAM19	3.80E-08	0.534507797	0.783	0.656	0.001324544	Unstim_vs_Stim
Cluster_1	EPB41	4.26E-08	-0.425606181	0.804	0.854	0.001484971	Unstim_vs_Stim
Cluster_1	ENSMMUG00000060590	4.42E-08	0.753821003	0.018	0.013	0.001543376	Unstim_vs_Stim
Cluster_1	CTSC	4.63E-08	0.841624867	0.386	0.251	0.001615603	Unstim_vs_Stim
Cluster_1	KDM4C	6.26E-08	0.314709544	0.924	0.881	0.002185071	Unstim_vs_Stim
Cluster_1	ENSMMUG00000065362	7.38E-08	-0.364111749	0.972	0.991	0.002573084	Unstim_vs_Stim
Cluster_1	TCF7	1.26E-07	-1.715094971	0.051	0.145	0.004391119	Unstim_vs_Stim
Cluster_1	MGAT5	1.29E-07	0.309140445	0.982	0.974	0.004498216	Unstim_vs_Stim
Cluster_1	TRIM72	1.32E-07	0.347508024	0.855	0.768	0.004604542	Unstim_vs_Stim
Cluster_1	BACH2	1.52E-07	-0.623720833	0.383	0.517	0.005317618	Unstim_vs_Stim
Cluster_1	RESF1	1.54E-07	-0.360762703	0.836	0.887	0.005358883	Unstim_vs_Stim
Cluster_1	FGD3	2.91E-07	-0.547191102	0.45	0.579	0.010135286	Unstim_vs_Stim
Cluster_1	HDAC4	3.82E-07	0.769848232	0.418	0.306	0.013341214	Unstim_vs_Stim
Cluster_1	CASP8AP2	4.48E-07	-0.485417487	0.418	0.556	0.015616932	Unstim_vs_Stim
Cluster_1	AHNAK	6.52E-07	-0.553338649	0.531	0.633	0.022734481	Unstim_vs_Stim
Cluster_1	RBPMS	6.59E-07	1.871584105	0.199	0.107	0.023005794	Unstim_vs_Stim
Cluster_1	TNFRSF8	7.08E-07	0.823419606	0.323	0.209	0.024697691	Unstim_vs_Stim
Cluster_1	TRAC	8.65E-07	-0.194771884	0.942	0.976	0.030188379	Unstim_vs_Stim
Cluster_1	CD6	1.44E-06	-0.436287029	0.681	0.734	0.050209332	Unstim_vs_Stim
Cluster_1	IL7R	2.00E-06	-0.489126546	0.79	0.809	0.06974563	Unstim_vs_Stim
Cluster_1	ENSMMUG00000063859	2.12E-06	0.457307355	0.513	0.38	0.074101324	Unstim_vs_Stim
Cluster_1	JUND	2.22E-06	0.487954172	0.637	0.533	0.077271214	Unstim_vs_Stim
Cluster_1	CTDSP2	2.25E-06	-1.009470006	0.129	0.236	0.078393566	Unstim_vs_Stim
Cluster_1	ERN1	2.32E-06	-0.29142842	0.651	0.734	0.080929334	Unstim_vs_Stim
Cluster_1	SPACA7	2.61E-06	4.178973578	0.03	0.002	0.091098365	Unstim_vs_Stim
Cluster_1	ENSMMUG00000054038	2.94E-06	0.264183348	0.972	0.968	0.102528879	Unstim_vs_Stim
Cluster_1	HSPH1	3.03E-06	0.918870021	0.527	0.425	0.105649156	Unstim_vs_Stim
Cluster_1	SLCO3A1	4.82E-06	0.471297367	0.619	0.496	0.168169693	Unstim_vs_Stim
Cluster_1	ENSMMUG00000058497	4.88E-06	-6.146100828	0	0.044	0.170274758	Unstim_vs_Stim
Cluster_1	ITGAL	4.91E-06	-0.308303768	0.829	0.884	0.171332243	Unstim_vs_Stim
Cluster_1	STAT4	5.02E-06	0.440362225	0.751	0.667	0.175276858	Unstim_vs_Stim
Cluster_1	MMD	5.49E-06	1.023942466	0.182	0.107	0.191590702	Unstim_vs_Stim
Cluster_1	ENSMMUG00000054853	5.98E-06	2.401991886	0.048	0.012	0.208699237	Unstim_vs_Stim
Cluster_1	GMDS	6.51E-06	0.422944057	0.748	0.669	0.226943482	Unstim_vs_Stim
Cluster_1	ANKRD11	6.98E-06	-0.272662731	0.928	0.938	0.243615641	Unstim_vs_Stim
Cluster_1	LAPTM5	8.11E-06	-0.318832529	0.799	0.846	0.282806038	Unstim_vs_Stim
Cluster_1	SLC2A3	1.02E-05	0.541286986	0.762	0.714	0.357174434	Unstim_vs_Stim
Cluster_1	HSPA5	1.09E-05	0.567616321	0.57	0.486	0.379066374	Unstim_vs_Stim
Cluster_1	COX1	1.15E-05	-0.604714331	0.286	0.397	0.402526249	Unstim_vs_Stim
Cluster_1	ENSMMUG00000050761	1.26E-05	0.080338356	0.018	0.022	0.440011109	Unstim_vs_Stim
Cluster_1	MBP	1.31E-05	-0.263886061	0.878	0.929	0.458386822	Unstim_vs_Stim
Cluster_1	STAT1	1.33E-05	0.261464267	0.908	0.873	0.464067921	Unstim_vs_Stim
Cluster_1	AKIRIN2	1.58E-05	-0.555080434	0.27	0.377	0.549727102	Unstim_vs_Stim
Cluster_1	ENSMMUG00000041076	1.58E-05	1.09359671	0.238	0.154	0.552517373	Unstim_vs_Stim
Cluster_1	TGFBR3	1.66E-05	-1.163279983	0.236	0.337	0.580600802	Unstim_vs_Stim
Cluster_1	RHOH	1.82E-05	0.361410095	0.834	0.766	0.634857884	Unstim_vs_Stim
Cluster_1	SORL1	1.85E-05	-0.292502867	0.811	0.868	0.645451412	Unstim_vs_Stim
Cluster_1	KIF13B	1.87E-05	0.527521184	0.48	0.37	0.653628588	Unstim_vs_Stim
Cluster_1	PFKFB3	1.92E-05	0.62621573	0.517	0.405	0.670813249	Unstim_vs_Stim
Cluster_1	AVPR1B	2.12E-05	4.139054387	0.016	0.001	0.73948537	Unstim_vs_Stim
Cluster_1	ARID5A	2.37E-05	1.026048626	0.134	0.067	0.827218388	Unstim_vs_Stim
Cluster_1	SEPTIN6	2.57E-05	-0.294495758	0.767	0.839	0.89791431	Unstim_vs_Stim
Cluster_1	HSPB2	2.68E-05	-2.981765416	0.012	0.057	0.934296781	Unstim_vs_Stim
Cluster_1	ETS1	2.80E-05	-0.266892059	0.822	0.888	0.976127242	Unstim_vs_Stim
Cluster_1	TNRC6B	3.02E-05	-0.264013352	0.905	0.927	1	Unstim_vs_Stim
Cluster_1	EVI2B	3.07E-05	-0.542150507	0.395	0.492	1	Unstim_vs_Stim
Cluster_1	JAK2	3.50E-05	0.334104511	0.79	0.718	1	Unstim_vs_Stim
Cluster_1	IFI16	3.56E-05	-0.278480936	0.755	0.82	1	Unstim_vs_Stim
Cluster_1	FNBP1	3.66E-05	-0.177691051	0.998	0.996	1	Unstim_vs_Stim
Cluster_1	CPD	3.69E-05	0.410118959	0.691	0.614	1	Unstim_vs_Stim
Cluster_1	Metazoa-SRP.2687	3.69E-05	2.876826283	0.025	0.003	1	Unstim_vs_Stim
Cluster_1	HSPA8	4.02E-05	0.411844883	0.801	0.773	1	Unstim_vs_Stim
Cluster_1	CBX3	4.35E-05	-0.41462336	0.464	0.565	1	Unstim_vs_Stim
Cluster_1	REST	4.44E-05	-0.510985353	0.485	0.565	1	Unstim_vs_Stim
Cluster_1	SCML4	4.62E-05	-0.241533177	0.76	0.833	1	Unstim_vs_Stim
Cluster_1	TMEM123	4.76E-05	-0.33769823	0.612	0.705	1	Unstim_vs_Stim
Cluster_1	IL4R	4.77E-05	0.447509587	0.665	0.599	1	Unstim_vs_Stim
Cluster_1	IDH1	5.04E-05	-0.924383865	0.109	0.192	1	Unstim_vs_Stim
Cluster_1	RGCC	5.28E-05	0.642459767	0.43	0.331	1	Unstim_vs_Stim
Cluster_1	CD28	5.34E-05	-0.370336746	0.515	0.621	1	Unstim_vs_Stim
Cluster_1	PCNP	5.39E-05	-0.459470739	0.351	0.453	1	Unstim_vs_Stim
Cluster_1	B2M	5.44E-05	-0.185614026	0.963	0.972	1	Unstim_vs_Stim
Cluster_1	TFRC	5.74E-05	0.644727528	0.43	0.335	1	Unstim_vs_Stim
Cluster_1	CDKN1B	6.04E-05	-0.526094521	0.379	0.474	1	Unstim_vs_Stim
Cluster_1	EFR3A	6.17E-05	0.420816793	0.598	0.515	1	Unstim_vs_Stim
Cluster_1	RNF168	6.51E-05	-0.71548329	0.159	0.241	1	Unstim_vs_Stim
Cluster_1	ENSMMUG00000054641	6.69E-05	0.86484187	0.263	0.169	1	Unstim_vs_Stim
Cluster_1	OGDH	6.82E-05	-0.346615497	0.614	0.694	1	Unstim_vs_Stim
Cluster_1	PROS1	7.06E-05	0.785748891	0.215	0.141	1	Unstim_vs_Stim
Cluster_1	ENSMMUG00000055209	7.09E-05	-0.646165135	0.203	0.305	1	Unstim_vs_Stim
Cluster_1	ENSMMUG00000043982	7.40E-05	1.020351718	0.032	0.014	1	Unstim_vs_Stim
Cluster_1	STK3	7.42E-05	0.501822352	0.455	0.348	1	Unstim_vs_Stim
Cluster_1	ENSMMUG00000063750	7.61E-05	-1.224023331	0.039	0.101	1	Unstim_vs_Stim
Cluster_1	FDPS	7.95E-05	-1.049449675	0.139	0.216	1	Unstim_vs_Stim
Cluster_1	CREBRF	8.57E-05	-0.414008082	0.543	0.616	1	Unstim_vs_Stim
Cluster_1	VIM	8.81E-05	-0.355252416	0.831	0.857	1	Unstim_vs_Stim
Cluster_1	TUBA4A	8.85E-05	-0.756646625	0.15	0.239	1	Unstim_vs_Stim
Cluster_1	LCN12	8.90E-05	3.843815293	0.014	0.001	1	Unstim_vs_Stim
Cluster_1	SLC4A7	9.01E-05	-0.270959551	0.755	0.827	1	Unstim_vs_Stim
Cluster_1	SMYD3	9.34E-05	0.35139325	0.674	0.585	1	Unstim_vs_Stim
Cluster_1	INSIG1	9.46E-05	-0.608569333	0.194	0.291	1	Unstim_vs_Stim
Cluster_1	AGA	9.90E-05	-0.725572785	0.136	0.226	1	Unstim_vs_Stim
Cluster_1	PSMD14	0.000103024	0.455904356	0.598	0.509	1	Unstim_vs_Stim
Cluster_1	FOXN3	0.000104699	-0.388492816	0.801	0.815	1	Unstim_vs_Stim
Cluster_1	NLRC3	0.000105857	-0.425545698	0.446	0.54	1	Unstim_vs_Stim
Cluster_1	TEC	0.000106115	0.397611246	0.469	0.366	1	Unstim_vs_Stim
Cluster_1	ENSMMUG00000049855	0.000108683	-0.455165506	0.568	0.633	1	Unstim_vs_Stim
Cluster_1	HSPD1	0.000114173	0.911561224	0.513	0.427	1	Unstim_vs_Stim
Cluster_1	HAND1	0.000121489	-5.047995019	0	0.032	1	Unstim_vs_Stim
Cluster_1	MTHFD1L	0.000125161	0.87949872	0.298	0.221	1	Unstim_vs_Stim
Cluster_1	ENSMMUG00000065373	0.00013684	-0.62506268	0.291	0.387	1	Unstim_vs_Stim
Cluster_1	RBBP4	0.000142535	-0.415062978	0.423	0.52	1	Unstim_vs_Stim
Cluster_1	MSI2	0.000149334	0.357973913	0.79	0.707	1	Unstim_vs_Stim
Cluster_1	STIP1	0.000150436	0.605065261	0.395	0.306	1	Unstim_vs_Stim
Cluster_1	TPST2	0.000151875	0.57945951	0.383	0.289	1	Unstim_vs_Stim
Cluster_1	EFCC1	0.000152967	-0.691804572	0.189	0.291	1	Unstim_vs_Stim
Cluster_1	RYR2	0.000159178	-0.269156123	0.587	0.676	1	Unstim_vs_Stim
Cluster_1	MAN1A1	0.000160811	0.342932545	0.774	0.711	1	Unstim_vs_Stim
Cluster_1	PTPRC	0.000169296	-0.129973556	1	0.999	1	Unstim_vs_Stim
Cluster_1	APOL6	0.000177004	0.597069443	0.312	0.221	1	Unstim_vs_Stim
Cluster_1	MYLIP	0.000181414	0.508057918	0.217	0.14	1	Unstim_vs_Stim
Cluster_1	TRPS1	0.000182027	0.350668022	0.866	0.826	1	Unstim_vs_Stim
Cluster_1	TUBB	0.000184958	-0.631822391	0.259	0.356	1	Unstim_vs_Stim
Cluster_1	ENSMMUG00000049943	0.00019303	4.174231547	0.012	0	1	Unstim_vs_Stim
Cluster_1	ENSMMUG00000060514	0.00019303	4.872558304	0.012	0	1	Unstim_vs_Stim
Cluster_1	ITGA4	0.000201045	-0.204455615	0.917	0.958	1	Unstim_vs_Stim
Cluster_1	MSMO1	0.000213026	-0.662568408	0.284	0.372	1	Unstim_vs_Stim
Cluster_1	VAV1	0.000226657	0.360344442	0.686	0.605	1	Unstim_vs_Stim
Cluster_1	PICALM	0.000238282	0.271927656	0.942	0.936	1	Unstim_vs_Stim
Cluster_1	ALPK1	0.0002409	0.38248368	0.654	0.581	1	Unstim_vs_Stim
Cluster_1	IFT57	0.000241612	0.72290281	0.152	0.09	1	Unstim_vs_Stim
Cluster_1	ERBB3	0.000260621	0.381517573	0.607	0.525	1	Unstim_vs_Stim
Cluster_1	SREBF2	0.000270441	-0.365350775	0.633	0.684	1	Unstim_vs_Stim
Cluster_1	CYTIP	0.00027052	0.372974911	0.647	0.579	1	Unstim_vs_Stim
Cluster_1	CRABP1	0.000271199	1.848798021	0.012	0.002	1	Unstim_vs_Stim
Cluster_1	LGALS3BP	0.000274933	-1.198192832	0.046	0.104	1	Unstim_vs_Stim
Cluster_1	ARHGAP26	0.000277266	0.26338361	0.885	0.871	1	Unstim_vs_Stim
Cluster_1	ENSMMUG00000054358	0.000278834	-0.18337787	1	1	1	Unstim_vs_Stim
Cluster_1	CERK	0.000290217	-0.294988074	0.707	0.784	1	Unstim_vs_Stim
Cluster_1	SAP130	0.000292411	0.596117258	0.411	0.319	1	Unstim_vs_Stim
Cluster_1	MCOLN2	0.000311979	1.041659871	0.222	0.151	1	Unstim_vs_Stim
Cluster_1	CHORDC1	0.000323267	0.318294971	0.492	0.398	1	Unstim_vs_Stim
Cluster_1	EYA1	0.000338444	0.929909249	0.092	0.05	1	Unstim_vs_Stim
Cluster_1	PTPRK	0.000345749	1.003821947	0.194	0.124	1	Unstim_vs_Stim
Cluster_1	CXCL8	0.000373678	3.716423512	0.014	0.001	1	Unstim_vs_Stim
Cluster_1	U6.204	0.000378184	3.479219911	0.014	0.001	1	Unstim_vs_Stim
Cluster_1	C15H9orf78	0.000386215	-0.432511366	0.381	0.464	1	Unstim_vs_Stim
Cluster_1	NDUFV2	0.000402854	0.435350736	0.379	0.29	1	Unstim_vs_Stim
Cluster_1	MCL1	0.000407711	-0.278134313	0.702	0.762	1	Unstim_vs_Stim
Cluster_1	CD2	0.000410768	-0.322592797	0.605	0.686	1	Unstim_vs_Stim
Cluster_1	SEPTIN9	0.00042114	-0.267960811	0.739	0.794	1	Unstim_vs_Stim
Cluster_1	ARL6IP5	0.000422524	-0.324163166	0.547	0.631	1	Unstim_vs_Stim
Cluster_1	SYNE1	0.000428378	-0.242858447	0.769	0.843	1	Unstim_vs_Stim
Cluster_1	ND4L	0.000431622	-0.697246196	0.152	0.235	1	Unstim_vs_Stim
Cluster_1	EZH2	0.000444037	0.666328902	0.374	0.289	1	Unstim_vs_Stim
Cluster_1	ENSMMUG00000049962	0.000444768	-0.484519523	0.326	0.402	1	Unstim_vs_Stim
Cluster_1	FCHO2	0.000445596	-0.842862627	0.099	0.175	1	Unstim_vs_Stim
Cluster_1	IL21R	0.000448784	0.473749725	0.446	0.375	1	Unstim_vs_Stim
Cluster_1	L3MBTL3	0.000455778	0.584644673	0.328	0.245	1	Unstim_vs_Stim
Cluster_1	ENSMMUG00000019944	0.000458162	-0.506865686	0.187	0.276	1	Unstim_vs_Stim
Cluster_1	PPP1R17	0.000465182	2.1370299	0.018	0.002	1	Unstim_vs_Stim
Cluster_1	NR1D2	0.00047829	-0.44321382	0.358	0.451	1	Unstim_vs_Stim
Cluster_1	ENSMMUG00000053864	0.000484232	3.536549746	0.014	0.002	1	Unstim_vs_Stim
Cluster_1	CSTF3	0.000487834	0.330364575	0.441	0.347	1	Unstim_vs_Stim
Cluster_1	ANXA2	0.000497184	-0.36475087	0.617	0.663	1	Unstim_vs_Stim
Cluster_1	ENSMMUG00000061178	0.000504367	2.269636631	0.018	0.002	1	Unstim_vs_Stim
Cluster_1	TRPV2	0.000509395	-0.46511088	0.291	0.373	1	Unstim_vs_Stim
Cluster_1	MAMU-A	0.000532694	0.169638364	0.979	0.973	1	Unstim_vs_Stim
Cluster_1	CFAP92	0.000535456	-0.403874074	0.536	0.599	1	Unstim_vs_Stim
Cluster_1	ABHD13	0.000538922	-0.799309725	0.085	0.152	1	Unstim_vs_Stim
Cluster_1	DNAJA4	0.000543903	1.106728675	0.171	0.107	1	Unstim_vs_Stim
Cluster_1	ZDHHC14	0.000567315	0.643752203	0.326	0.249	1	Unstim_vs_Stim
Cluster_1	IMPDH2	0.000571691	0.862831412	0.106	0.057	1	Unstim_vs_Stim
Cluster_1	ENSMMUG00000007216	0.000596173	0.702332968	0.189	0.151	1	Unstim_vs_Stim
Cluster_1	ENSMMUG00000063018	0.000596434	-4.165476561	0.002	0.028	1	Unstim_vs_Stim
Cluster_1	ENSMMUG00000019570	0.00060485	-0.98738072	0.035	0.069	1	Unstim_vs_Stim
Cluster_1	ARG2	0.000617579	0.786258298	0.129	0.072	1	Unstim_vs_Stim
Cluster_1	RUSC1	0.000620883	-0.578767443	0.206	0.27	1	Unstim_vs_Stim
Cluster_1	CKLF	0.000621618	0.579990277	0.36	0.277	1	Unstim_vs_Stim
Cluster_1	CHM	0.000622985	0.383097348	0.436	0.356	1	Unstim_vs_Stim
Cluster_1	MYH9	0.000625057	-0.216062502	0.808	0.824	1	Unstim_vs_Stim
Cluster_1	IFRD1	0.00063297	0.687933344	0.208	0.14	1	Unstim_vs_Stim
Cluster_1	KCNAB2	0.000644069	-0.234597207	0.656	0.713	1	Unstim_vs_Stim
Cluster_1	KCNK6	0.000647904	1.116761397	0.097	0.049	1	Unstim_vs_Stim
Cluster_1	ENSMMUG00000055690	0.000649581	0.217394877	0.363	0.257	1	Unstim_vs_Stim
Cluster_1	WDR7	0.000655225	0.236388649	0.845	0.793	1	Unstim_vs_Stim
Cluster_1	SACM1L	0.000672888	-0.250699275	0.55	0.635	1	Unstim_vs_Stim
Cluster_1	ATXN1	0.00069295	-0.195728431	0.85	0.889	1	Unstim_vs_Stim
Cluster_1	BRI3BP	0.000700196	-1.200805796	0.042	0.09	1	Unstim_vs_Stim
Cluster_1	CMAS	0.000722138	-0.53649017	0.187	0.27	1	Unstim_vs_Stim
Cluster_1	ENSMMUG00000003532	0.000722774	1.066026015	0.169	0.106	1	Unstim_vs_Stim
Cluster_1	CDC42SE2	0.000732028	-0.128762367	0.958	0.972	1	Unstim_vs_Stim
Cluster_1	ENSMMUG00000048694	0.000750307	-2.278579525	0.014	0.054	1	Unstim_vs_Stim
Cluster_1	KIF16B	0.000760652	0.61670614	0.263	0.184	1	Unstim_vs_Stim
Cluster_1	NTRK2	0.000762828	1.000304455	0.115	0.067	1	Unstim_vs_Stim
Cluster_1	CGGBP1	0.000763183	-0.522536578	0.3	0.382	1	Unstim_vs_Stim
Cluster_1	ELL2	0.000772916	0.514101085	0.45	0.361	1	Unstim_vs_Stim
Cluster_1	STX11	0.000784734	0.412846205	0.349	0.269	1	Unstim_vs_Stim
Cluster_1	LYST	0.000814659	-0.239380023	0.64	0.748	1	Unstim_vs_Stim
Cluster_1	EIF3H	0.000821714	0.277722646	0.564	0.471	1	Unstim_vs_Stim
Cluster_1	AHR	0.000827455	0.236773974	0.677	0.615	1	Unstim_vs_Stim
Cluster_1	DENND4A	0.000829716	0.271781133	0.559	0.474	1	Unstim_vs_Stim
Cluster_1	CD69	0.000831448	0.39306877	0.543	0.46	1	Unstim_vs_Stim
Cluster_1	ENSMMUG00000057464	0.000846227	1.333014104	0.129	0.072	1	Unstim_vs_Stim
Cluster_1	DOK1	0.000857244	-0.890884723	0.065	0.122	1	Unstim_vs_Stim
Cluster_1	AMFR	0.000869279	0.513823524	0.289	0.218	1	Unstim_vs_Stim
Cluster_1	COL17A1	0.000873001	-1.806548558	0.014	0.05	1	Unstim_vs_Stim
Cluster_1	LSM14B	0.000879175	-0.845005641	0.085	0.147	1	Unstim_vs_Stim
Cluster_1	ETV6	0.000880768	0.285901277	0.778	0.734	1	Unstim_vs_Stim
Cluster_1	ENSMMUG00000057208	0.000881083	1.196698664	0.058	0.024	1	Unstim_vs_Stim
Cluster_1	ENSMMUG00000012843	0.00088867	-0.725491175	0.136	0.209	1	Unstim_vs_Stim
Cluster_1	EML4	0.000890108	-0.14397884	0.942	0.963	1	Unstim_vs_Stim
Cluster_1	SYNE3	0.000894538	0.260537687	0.76	0.718	1	Unstim_vs_Stim
Cluster_1	GADD45B	0.000907252	0.694854393	0.208	0.142	1	Unstim_vs_Stim
Cluster_1	SINHCAF	0.000915906	0.495581514	0.326	0.247	1	Unstim_vs_Stim
Cluster_1	ENSMMUG00000023096	0.000943005	0.871974754	0.212	0.149	1	Unstim_vs_Stim
Cluster_1	ZFP36L1	0.000949967	-0.242799996	0.693	0.758	1	Unstim_vs_Stim
Cluster_1	EIF4G3	0.000963331	0.296096129	0.741	0.672	1	Unstim_vs_Stim
Cluster_1	DDX3Y	0.000963493	0.343444119	0.589	0.507	1	Unstim_vs_Stim
Cluster_1	PRMT9	0.000964522	0.597213053	0.252	0.179	1	Unstim_vs_Stim
Cluster_1	LGMN	0.000991398	1.630022847	0.035	0.012	1	Unstim_vs_Stim
Cluster_1	PDCL	0.001016871	-0.840148091	0.085	0.141	1	Unstim_vs_Stim
Cluster_1	SMTN	0.001018904	-2.202196703	0.005	0.033	1	Unstim_vs_Stim
Cluster_1	ZNG1	0.001029421	0.51742615	0.314	0.235	1	Unstim_vs_Stim
Cluster_1	CD7	0.001029852	1.392897339	0.076	0.039	1	Unstim_vs_Stim
Cluster_1	NFKBIA	0.001032945	0.376589526	0.529	0.455	1	Unstim_vs_Stim
Cluster_1	EEIG1	0.001039515	-0.302344206	0.684	0.721	1	Unstim_vs_Stim
Cluster_1	HMGCR	0.001052942	-0.57846974	0.199	0.273	1	Unstim_vs_Stim
Cluster_1	STAT5B	0.00106293	-0.218769855	0.771	0.8	1	Unstim_vs_Stim
Cluster_1	TUBA1A	0.001066821	-0.351715341	0.443	0.53	1	Unstim_vs_Stim
Cluster_1	USP53	0.001070841	1.792022534	0.055	0.021	1	Unstim_vs_Stim
Cluster_1	WASHC5	0.001077657	-0.385782048	0.279	0.371	1	Unstim_vs_Stim
Cluster_1	PRIM1	0.001101857	-0.821734289	0.058	0.107	1	Unstim_vs_Stim
Cluster_1	KCNAB1	0.001111621	-0.771357586	0.067	0.124	1	Unstim_vs_Stim
Cluster_1	RAD52	0.001118271	0.618892948	0.162	0.109	1	Unstim_vs_Stim
Cluster_1	CDC16	0.001120739	-0.321476501	0.379	0.47	1	Unstim_vs_Stim
Cluster_1	CSNK1E	0.001123328	0.595032157	0.159	0.104	1	Unstim_vs_Stim
Cluster_1	MAST3	0.001138336	-0.556367256	0.215	0.302	1	Unstim_vs_Stim
Cluster_1	ATR	0.001144194	0.252364969	0.649	0.572	1	Unstim_vs_Stim
Cluster_1	GCLM	0.001165676	0.557247255	0.367	0.291	1	Unstim_vs_Stim
Cluster_1	MBOAT1	0.00118214	0.614022831	0.291	0.218	1	Unstim_vs_Stim
Cluster_1	PGAP1	0.001193218	0.511776243	0.247	0.173	1	Unstim_vs_Stim
Cluster_1	NUP210L	0.001216119	0.823990746	0.097	0.057	1	Unstim_vs_Stim
Cluster_1	ZNF614	0.0012345	0.852340438	0.118	0.064	1	Unstim_vs_Stim
Cluster_1	GZF1	0.001241199	-0.709104836	0.058	0.107	1	Unstim_vs_Stim
Cluster_1	RPS26	0.001245698	-0.53663912	0.189	0.267	1	Unstim_vs_Stim
Cluster_1	TNFRSF10A	0.001250311	0.531791659	0.344	0.264	1	Unstim_vs_Stim
Cluster_1	HEATR1	0.001257481	0.388632471	0.383	0.297	1	Unstim_vs_Stim
Cluster_1	PLEKHA7	0.001272923	0.494039206	0.125	0.081	1	Unstim_vs_Stim
Cluster_1	TAF2	0.001275435	0.344873788	0.478	0.404	1	Unstim_vs_Stim
Cluster_1	ENSMMUG00000052245	0.001349952	-3.401548691	0.002	0.027	1	Unstim_vs_Stim
Cluster_1	MVP	0.001356833	-0.222099625	0.52	0.61	1	Unstim_vs_Stim
Cluster_1	HINT2	0.001376858	-2.866946402	0.002	0.027	1	Unstim_vs_Stim
Cluster_1	CBFA2T2	0.001398944	-0.421048955	0.365	0.439	1	Unstim_vs_Stim
Cluster_1	GNPDA1	0.001470885	1.06719705	0.141	0.087	1	Unstim_vs_Stim
Cluster_1	ENSMMUG00000051343	0.001480255	-0.954895558	0.046	0.09	1	Unstim_vs_Stim
Cluster_1	COL27A1	0.001493138	0.726991845	0.088	0.048	1	Unstim_vs_Stim
Cluster_1	USP37	0.001499898	0.27109583	0.564	0.487	1	Unstim_vs_Stim
Cluster_1	CCM2	0.001506505	-0.21301287	0.827	0.871	1	Unstim_vs_Stim
Cluster_1	RBM7	0.001508551	-0.876590033	0.083	0.142	1	Unstim_vs_Stim
Cluster_1	UBE2D3	0.001533922	0.197743571	0.912	0.895	1	Unstim_vs_Stim
Cluster_1	SMPDL3A	0.001548866	-0.686579914	0.12	0.184	1	Unstim_vs_Stim
Cluster_1	PANK3	0.001565889	-0.331821827	0.427	0.492	1	Unstim_vs_Stim
Cluster_1	SIX4	0.001569453	4.260797405	0.012	0.001	1	Unstim_vs_Stim
Cluster_1	EMILIN3	0.001569453	4.004701166	0.012	0.001	1	Unstim_vs_Stim
Cluster_1	ENSMMUG00000053646	0.001571973	2.820860965	0.016	0.002	1	Unstim_vs_Stim
Cluster_1	DOCK10	0.001587467	0.201059032	0.873	0.838	1	Unstim_vs_Stim
Cluster_1	ENSMMUG00000056415	0.001587885	3.226939071	0.012	0.001	1	Unstim_vs_Stim
Cluster_1	COL5A3	0.001601527	-0.482913829	0.286	0.358	1	Unstim_vs_Stim
Cluster_1	TLE2	0.001617584	-0.220142646	0.42	0.52	1	Unstim_vs_Stim
Cluster_1	FCMR	0.001636707	-0.507414437	0.182	0.261	1	Unstim_vs_Stim
Cluster_1	ENSMMUG00000050354	0.001662447	-4.563090488	0	0.022	1	Unstim_vs_Stim
Cluster_1	TBX21	0.001684705	-1.209492323	0.037	0.081	1	Unstim_vs_Stim
Cluster_1	DPP4	0.001719072	0.213542956	0.808	0.759	1	Unstim_vs_Stim
Cluster_1	CRY1	0.001730212	0.348381176	0.485	0.408	1	Unstim_vs_Stim
Cluster_1	RIOK1	0.001732127	0.537917768	0.212	0.142	1	Unstim_vs_Stim
Cluster_1	SUN1	0.00173264	-0.488519202	0.268	0.346	1	Unstim_vs_Stim
Cluster_1	SCAMP5	0.001741335	-1.698111817	0.016	0.047	1	Unstim_vs_Stim
Cluster_1	BCAT2	0.001741857	-0.8131622	0.085	0.144	1	Unstim_vs_Stim
Cluster_1	ENSMMUG00000049687	0.00176402	2.735310583	0.014	0.002	1	Unstim_vs_Stim
Cluster_1	STAT3	0.001771579	0.370824137	0.734	0.704	1	Unstim_vs_Stim
Cluster_1	TRAPPC3L	0.001774602	2.514560085	0.012	0.002	1	Unstim_vs_Stim
Cluster_1	ARF6	0.001781718	-0.322996639	0.545	0.614	1	Unstim_vs_Stim
Cluster_1	TMT1A	0.001809539	-0.424626029	0.178	0.256	1	Unstim_vs_Stim
Cluster_1	PRKCA	0.001814409	0.281617965	0.644	0.565	1	Unstim_vs_Stim
Cluster_1	IRAK3	0.001817242	1.412521808	0.058	0.024	1	Unstim_vs_Stim
Cluster_1	IL18BP	0.001820658	-1.396861236	0.016	0.047	1	Unstim_vs_Stim
Cluster_1	LRP10	0.001825301	-0.473657269	0.219	0.299	1	Unstim_vs_Stim
Cluster_1	ALDH1B1	0.001833864	1.453161329	0.014	0.002	1	Unstim_vs_Stim
Cluster_1	FBXL6	0.001848578	2.655409369	0.014	0.002	1	Unstim_vs_Stim
Cluster_1	VPS9D1	0.001851079	-1.000408385	0.039	0.078	1	Unstim_vs_Stim
Cluster_1	ENSMMUG00000059071	0.001854743	1.914751481	0.012	0.002	1	Unstim_vs_Stim
Cluster_1	CBLN3	0.001867131	2.135935276	0.014	0.002	1	Unstim_vs_Stim
Cluster_1	ENSMMUG00000064229	0.001873353	2.169813711	0.012	0.002	1	Unstim_vs_Stim
Cluster_1	MGST2	0.001898625	-0.99397087	0.042	0.084	1	Unstim_vs_Stim
Cluster_1	SLC4A10	0.001898912	0.316328096	0.473	0.386	1	Unstim_vs_Stim
Cluster_1	TOM1	0.001920724	-0.498439313	0.127	0.197	1	Unstim_vs_Stim
Cluster_1	HOPX	0.001935175	-0.268270049	0.566	0.629	1	Unstim_vs_Stim
Cluster_1	ENSMMUG00000057840	0.001958887	-0.449367922	0.231	0.284	1	Unstim_vs_Stim
Cluster_1	TMTC2	0.002017514	0.288167417	0.751	0.658	1	Unstim_vs_Stim
Cluster_1	PGD	0.002023633	-0.470887382	0.217	0.288	1	Unstim_vs_Stim
Cluster_1	AMBRA1	0.002023672	0.339759228	0.529	0.454	1	Unstim_vs_Stim
Cluster_1	CYB5B	0.00203954	-0.390768937	0.303	0.386	1	Unstim_vs_Stim
Cluster_1	PCNT	0.002054465	-0.391455072	0.254	0.337	1	Unstim_vs_Stim
Cluster_1	UVRAG	0.002057049	0.255650963	0.727	0.653	1	Unstim_vs_Stim
Cluster_1	MAP3K5	0.002060998	0.24271561	0.843	0.781	1	Unstim_vs_Stim
Cluster_1	BTG1	0.00206666	-0.224746574	0.612	0.683	1	Unstim_vs_Stim
Cluster_1	HIVEP1	0.002079778	0.242847027	0.714	0.645	1	Unstim_vs_Stim
Cluster_1	H1-2	0.002091263	-1.613252277	0.012	0.043	1	Unstim_vs_Stim
Cluster_1	AKNA	0.002094709	-0.1744038	0.778	0.823	1	Unstim_vs_Stim
Cluster_1	CDC73	0.002116485	0.267412986	0.626	0.555	1	Unstim_vs_Stim
Cluster_1	TNFRSF1B	0.002125151	0.400388198	0.734	0.693	1	Unstim_vs_Stim
Cluster_1	ENSMMUG00000059497	0.002127067	0.360586378	0.233	0.169	1	Unstim_vs_Stim
Cluster_1	GALNT7	0.002143881	0.422926707	0.402	0.321	1	Unstim_vs_Stim
Cluster_1	TNFSF10	0.002166687	0.666650758	0.263	0.196	1	Unstim_vs_Stim
Cluster_1	ENSMMUG00000018421	0.002171175	0.295498106	0.628	0.58	1	Unstim_vs_Stim
Cluster_1	USP40	0.002175797	-0.321934464	0.293	0.375	1	Unstim_vs_Stim
Cluster_1	RHBDD1	0.002197594	0.562247184	0.254	0.184	1	Unstim_vs_Stim
Cluster_1	C7H14orf28	0.002223713	-1.196678678	0.03	0.071	1	Unstim_vs_Stim
Cluster_1	SH2D4A	0.002278636	-1.371565567	0.009	0.029	1	Unstim_vs_Stim
Cluster_1	COL6A6	0.002279763	1.344095005	0.039	0.017	1	Unstim_vs_Stim
Cluster_1	ATP2B1	0.002287746	-0.565097076	0.266	0.33	1	Unstim_vs_Stim
Cluster_1	UBE3A	0.002299666	0.291938024	0.644	0.57	1	Unstim_vs_Stim
Cluster_1	TMEM127	0.002315924	-0.780612971	0.085	0.142	1	Unstim_vs_Stim
Cluster_1	CENPM	0.002321057	-1.194492246	0.023	0.059	1	Unstim_vs_Stim
Cluster_1	NXPH4	0.002335771	2.384723558	0.023	0.006	1	Unstim_vs_Stim
Cluster_1	ATP10A	0.002349291	0.220157085	0.746	0.697	1	Unstim_vs_Stim
Cluster_1	TMBIM4	0.002365008	-0.284137098	0.346	0.437	1	Unstim_vs_Stim
Cluster_1	ENSMMUG00000049376	0.002367899	-1.346000875	0.014	0.042	1	Unstim_vs_Stim
Cluster_1	ENSMMUG00000062544	0.002376946	1.455006681	0.025	0.012	1	Unstim_vs_Stim
Cluster_1	ERC2	0.002391092	-0.481737015	0.141	0.217	1	Unstim_vs_Stim
Cluster_1	ITSN2	0.002436582	0.191410178	0.917	0.885	1	Unstim_vs_Stim
Cluster_1	GRIK3	0.002462933	0.799745645	0.097	0.054	1	Unstim_vs_Stim
Cluster_1	CR1	0.002492134	-0.65792764	0.206	0.271	1	Unstim_vs_Stim
Cluster_1	OTP	0.002493506	-4.552523381	0	0.021	1	Unstim_vs_Stim
Cluster_1	PITPNB	0.002501572	0.362381769	0.434	0.357	1	Unstim_vs_Stim
Cluster_1	EIF4A2	0.00251054	-0.229285545	0.619	0.688	1	Unstim_vs_Stim
Cluster_1	ANP32A	0.002549118	-0.331378138	0.49	0.57	1	Unstim_vs_Stim
Cluster_1	ZFP91	0.002599118	0.294581798	0.441	0.36	1	Unstim_vs_Stim
Cluster_1	ENSMMUG00000052226	0.002602525	1.879304228	0.037	0.011	1	Unstim_vs_Stim
Cluster_1	NTAN1	0.002619287	-0.508521616	0.273	0.337	1	Unstim_vs_Stim
Cluster_1	FAM89A	0.002627953	1.133455937	0.067	0.032	1	Unstim_vs_Stim
Cluster_1	IKZF2	0.002634282	0.86192897	0.136	0.092	1	Unstim_vs_Stim
Cluster_1	BTN2A2	0.00267433	-0.156036676	0.864	0.883	1	Unstim_vs_Stim
Cluster_1	ENSMMUG00000065222	0.002681612	1.879757577	0.021	0.005	1	Unstim_vs_Stim
Cluster_1	ASF1A	0.002719739	-0.826334755	0.079	0.132	1	Unstim_vs_Stim
Cluster_1	SCAPER	0.002723662	0.184322655	0.917	0.903	1	Unstim_vs_Stim
Cluster_1	CD247	0.00274549	0.227302634	0.79	0.744	1	Unstim_vs_Stim
Cluster_1	CLEC4A	0.002758937	1.455454116	0.037	0.015	1	Unstim_vs_Stim
Cluster_1	BZW2	0.00278068	0.652276979	0.263	0.201	1	Unstim_vs_Stim
Cluster_1	CD274	0.002790291	0.371666182	0.275	0.206	1	Unstim_vs_Stim
Cluster_1	GALNT9	0.002791744	-1.13090011	0.076	0.137	1	Unstim_vs_Stim
Cluster_1	ADAM12	0.002798263	0.193022558	0.831	0.757	1	Unstim_vs_Stim
Cluster_1	ANKRD44	0.002799943	0.12075112	0.991	0.995	1	Unstim_vs_Stim
Cluster_1	DHX15	0.002859616	0.289216543	0.552	0.471	1	Unstim_vs_Stim
Cluster_1	USP43	0.002864155	-1.392776239	0.03	0.075	1	Unstim_vs_Stim
Cluster_1	CAST	0.002875119	-0.201334818	0.762	0.797	1	Unstim_vs_Stim
Cluster_1	POLR3C	0.002967376	-0.679018615	0.118	0.175	1	Unstim_vs_Stim
Cluster_1	SEPHS2	0.00298403	-0.477292997	0.242	0.315	1	Unstim_vs_Stim
Cluster_1	TTC39C	0.002985638	0.145071964	0.933	0.896	1	Unstim_vs_Stim
Cluster_1	S1PR1	0.003006701	-0.9822592	0.044	0.088	1	Unstim_vs_Stim
Cluster_1	RNF114	0.00303892	-0.506696631	0.284	0.356	1	Unstim_vs_Stim
Cluster_1	HUWE1	0.003065228	0.288799523	0.815	0.759	1	Unstim_vs_Stim
Cluster_1	TNFRSF11B	0.003075482	1.432199873	0.051	0.022	1	Unstim_vs_Stim
Cluster_1	ECHDC1	0.00308038	-0.280004662	0.376	0.459	1	Unstim_vs_Stim
Cluster_1	SPATA13	0.003105691	-0.210054807	0.621	0.683	1	Unstim_vs_Stim
Cluster_1	ATP12A	0.003130191	1.416582582	0.03	0.009	1	Unstim_vs_Stim
Cluster_1	SLC2A4RG	0.003141265	-0.587709713	0.118	0.178	1	Unstim_vs_Stim
Cluster_1	AFMID	0.003146989	-1.300350421	0.025	0.057	1	Unstim_vs_Stim
Cluster_1	CHRNA2	0.003159275	0.725756846	0.139	0.087	1	Unstim_vs_Stim
Cluster_1	ENSMMUG00000055549	0.003184717	1.847865315	0.021	0.005	1	Unstim_vs_Stim
Cluster_1	DGLUCY	0.003188322	-0.282161167	0.591	0.644	1	Unstim_vs_Stim
Cluster_1	UNKL	0.003189368	-0.780013618	0.095	0.152	1	Unstim_vs_Stim
Cluster_1	DENND10	0.003211248	-0.649360963	0.136	0.206	1	Unstim_vs_Stim
Cluster_1	ATP11B	0.003213036	0.180242271	0.732	0.656	1	Unstim_vs_Stim
Cluster_1	BST1	0.003218343	-0.415338713	0.192	0.261	1	Unstim_vs_Stim
Cluster_1	OLA1	0.003282258	0.255759484	0.591	0.52	1	Unstim_vs_Stim
Cluster_1	SPMIP4	0.003305312	1.285530828	0.021	0.012	1	Unstim_vs_Stim
Cluster_1	EXT1	0.003392144	0.4450703	0.494	0.424	1	Unstim_vs_Stim
Cluster_1	ENSMMUG00000058873	0.003403964	1.563410616	0.037	0.013	1	Unstim_vs_Stim
Cluster_1	BOP1	0.003405022	0.73688372	0.109	0.065	1	Unstim_vs_Stim
Cluster_1	DNAJC19	0.003405536	-0.743817691	0.09	0.137	1	Unstim_vs_Stim
Cluster_1	SPRED2	0.003410552	0.42937662	0.231	0.17	1	Unstim_vs_Stim
Cluster_1	HPS5	0.003422232	0.497717698	0.27	0.208	1	Unstim_vs_Stim
Cluster_1	SFXN2	0.003436591	-0.29507314	0.501	0.565	1	Unstim_vs_Stim
Cluster_1	BET1L	0.00346424	-0.750415858	0.067	0.118	1	Unstim_vs_Stim
Cluster_1	KCNK2	0.003519696	0.803648252	0.083	0.047	1	Unstim_vs_Stim
Cluster_1	P2RX5	0.00358875	1.180512278	0.055	0.027	1	Unstim_vs_Stim
Cluster_1	HDGF	0.00360751	0.395208613	0.423	0.344	1	Unstim_vs_Stim
Cluster_1	SLC6A5	0.003645132	1.427630201	0.023	0.01	1	Unstim_vs_Stim
Cluster_1	LCK	0.003680206	-0.157460256	0.896	0.912	1	Unstim_vs_Stim
Cluster_1	YAP1	0.003703314	-2.759860131	0.007	0.03	1	Unstim_vs_Stim
Cluster_1	TXNIP	0.003704784	-0.434289559	0.543	0.584	1	Unstim_vs_Stim
Cluster_1	CDC123	0.003713026	-0.624183769	0.157	0.222	1	Unstim_vs_Stim
Cluster_1	DCP1B	0.003724743	-0.389101954	0.245	0.322	1	Unstim_vs_Stim
Cluster_1	RGS9	0.003728098	0.281405933	0.469	0.396	1	Unstim_vs_Stim
Cluster_1	NR2C2	0.003731081	-0.289098365	0.367	0.453	1	Unstim_vs_Stim
Cluster_1	TGFBR2	0.003757341	-0.198728322	0.753	0.799	1	Unstim_vs_Stim
Cluster_1	TCF12	0.003775568	0.217507963	0.818	0.789	1	Unstim_vs_Stim
Cluster_1	ID2	0.003803125	-0.311374459	0.388	0.468	1	Unstim_vs_Stim
Cluster_1	MGST3	0.003817443	-0.707674127	0.069	0.122	1	Unstim_vs_Stim
Cluster_1	ACTR8	0.00384533	0.609681672	0.139	0.092	1	Unstim_vs_Stim
Cluster_1	ITM2B	0.003893852	-0.176044677	0.813	0.847	1	Unstim_vs_Stim
Cluster_1	ZMYM6	0.003921867	-0.517140564	0.125	0.188	1	Unstim_vs_Stim
Cluster_1	GORASP2	0.003947074	0.426932784	0.298	0.236	1	Unstim_vs_Stim
Cluster_1	SPSB3	0.003958672	-0.656527316	0.139	0.199	1	Unstim_vs_Stim
Cluster_1	MICALL1	0.003987698	-0.511613726	0.113	0.156	1	Unstim_vs_Stim
Cluster_1	ZNF514	0.003989703	-0.449790776	0.203	0.265	1	Unstim_vs_Stim
Cluster_1	U2AF1	0.004003548	0.328496929	0.52	0.454	1	Unstim_vs_Stim
Cluster_1	ENSMMUG00000063555	0.004026229	-0.958240858	0.012	0.028	1	Unstim_vs_Stim
Cluster_1	MGAT4F	0.004039264	2.654261434	0.012	0.002	1	Unstim_vs_Stim
Cluster_1	CUL3	0.004044158	0.217262598	0.751	0.666	1	Unstim_vs_Stim
Cluster_1	ENSMMUG00000006608	0.004076662	0.326898355	0.55	0.487	1	Unstim_vs_Stim
Cluster_1	CHI3L2	0.004078969	2.105973966	0.018	0.004	1	Unstim_vs_Stim
Cluster_1	RHOG	0.004080862	-0.45249404	0.201	0.273	1	Unstim_vs_Stim
Cluster_1	ELP6	0.004086816	-0.715947835	0.074	0.132	1	Unstim_vs_Stim
Cluster_1	NCOA3	0.004090827	0.253443393	0.894	0.902	1	Unstim_vs_Stim
Cluster_1	MTMR1	0.004112884	0.458003318	0.307	0.244	1	Unstim_vs_Stim
Cluster_1	ENSMMUG00000044307	0.004114612	0.819061402	0.076	0.038	1	Unstim_vs_Stim
Cluster_1	SASH3	0.004134448	-0.305464427	0.367	0.438	1	Unstim_vs_Stim
Cluster_1	INPPL1	0.004151095	-0.666475947	0.09	0.143	1	Unstim_vs_Stim
Cluster_1	IRF8	0.004193929	1.511437347	0.039	0.014	1	Unstim_vs_Stim
Cluster_1	CYP39A1	0.004194251	1.816104862	0.046	0.019	1	Unstim_vs_Stim
Cluster_1	HK1	0.004196206	0.319913229	0.529	0.453	1	Unstim_vs_Stim
Cluster_1	RIC3	0.004205376	0.621017004	0.065	0.039	1	Unstim_vs_Stim
Cluster_1	FOS	0.004232676	0.689359634	0.194	0.135	1	Unstim_vs_Stim
Cluster_1	ARHGAP30	0.004235243	-0.271982069	0.577	0.634	1	Unstim_vs_Stim
Cluster_1	ENSMMUG00000012140	0.004258679	-0.180332771	0.887	0.917	1	Unstim_vs_Stim
Cluster_1	MOGS	0.004285166	-0.69027151	0.095	0.148	1	Unstim_vs_Stim
Cluster_1	FLCN	0.004294211	-0.474500682	0.275	0.336	1	Unstim_vs_Stim
Cluster_1	SHB	0.004306799	-1.616832607	0.028	0.067	1	Unstim_vs_Stim
Cluster_1	SC5D	0.004309575	-0.738286828	0.079	0.131	1	Unstim_vs_Stim
Cluster_1	SUN2	0.004314194	-0.413774674	0.27	0.346	1	Unstim_vs_Stim
Cluster_1	ENSMMUG00000041095	0.004435137	-0.434528996	0.201	0.267	1	Unstim_vs_Stim
Cluster_1	SPINK2	0.004437825	-0.508937265	0.199	0.266	1	Unstim_vs_Stim
Cluster_1	HAGHL	0.004460011	-1.42524997	0.012	0.04	1	Unstim_vs_Stim
Cluster_1	PNN	0.004473728	-0.192115788	0.494	0.57	1	Unstim_vs_Stim
Cluster_1	WARS2	0.004500743	0.553928303	0.259	0.199	1	Unstim_vs_Stim
Cluster_1	SEC24D	0.004509198	0.428216093	0.374	0.312	1	Unstim_vs_Stim
Cluster_1	PAX8	0.004553382	0.759242132	0.028	0.009	1	Unstim_vs_Stim
Cluster_1	ENSMMUG00000060545	0.004590728	-0.441778605	0.129	0.192	1	Unstim_vs_Stim
Cluster_1	SDR42E1	0.004593588	-3.675649133	0	0.017	1	Unstim_vs_Stim
Cluster_1	ZC3HAV1	0.004596697	-0.152600588	0.896	0.912	1	Unstim_vs_Stim
Cluster_1	IDI1	0.004598196	-0.531915943	0.245	0.313	1	Unstim_vs_Stim
Cluster_1	DPP6	0.004604873	0.389574743	0.261	0.208	1	Unstim_vs_Stim
Cluster_1	RBM48	0.00464722	0.743055176	0.106	0.064	1	Unstim_vs_Stim
Cluster_1	PABPC1	0.0046906	0.200508745	0.889	0.866	1	Unstim_vs_Stim
Cluster_1	ENSMMUG00000063316	0.004764801	-0.675943485	0.15	0.211	1	Unstim_vs_Stim
Cluster_1	STX18	0.004798792	0.391679031	0.284	0.217	1	Unstim_vs_Stim
Cluster_1	HS3ST5	0.004800666	0.688066289	0.09	0.052	1	Unstim_vs_Stim
Cluster_1	MMEL1	0.004816264	1.974138024	0.023	0.008	1	Unstim_vs_Stim
Cluster_1	MCOLN3	0.004828981	0.42555386	0.192	0.156	1	Unstim_vs_Stim
Cluster_1	DUSP14	0.00484307	1.927332602	0.035	0.013	1	Unstim_vs_Stim
Cluster_1	ENSMMUG00000055722	0.004856056	-1.953977521	0.007	0.032	1	Unstim_vs_Stim
Cluster_1	TMEM205	0.004864532	1.779589229	0.025	0.008	1	Unstim_vs_Stim
Cluster_1	MAP4	0.004874843	-0.276569712	0.517	0.598	1	Unstim_vs_Stim
Cluster_1	E2F8	0.004902327	-2.13010038	0.005	0.026	1	Unstim_vs_Stim
Cluster_1	ENSMMUG00000053757	0.004922098	2.148003878	0.016	0.007	1	Unstim_vs_Stim
Cluster_1	PLXNB3	0.004931296	-1.7590506	0.005	0.026	1	Unstim_vs_Stim
Cluster_1	BICDL1	0.004950024	-0.200084158	0.603	0.664	1	Unstim_vs_Stim
Cluster_1	GIMAP8	0.004962828	-0.217558799	0.656	0.733	1	Unstim_vs_Stim
Cluster_1	ENSMMUG00000043332	0.005058615	-0.422664094	0.39	0.453	1	Unstim_vs_Stim
Cluster_1	CXCR4	0.005102776	-0.373170055	0.314	0.378	1	Unstim_vs_Stim
Cluster_1	PNPLA7	0.005111814	-0.651423718	0.145	0.207	1	Unstim_vs_Stim
Cluster_1	GADL1	0.005114243	0.783723417	0.058	0.027	1	Unstim_vs_Stim
Cluster_1	Metazoa-SRP.396	0.005125902	2.269700893	0.016	0.003	1	Unstim_vs_Stim
Cluster_1	CHRDL2	0.005132562	2.158804415	0.014	0.002	1	Unstim_vs_Stim
Cluster_1	NUDT5	0.005152376	-0.61770049	0.122	0.178	1	Unstim_vs_Stim
Cluster_1	ENSMMUG00000056759	0.005152596	1.947827621	0.014	0.003	1	Unstim_vs_Stim
Cluster_1	IGFBP4	0.005165989	2.176253498	0.014	0.003	1	Unstim_vs_Stim
Cluster_1	XRCC3	0.00520636	1.876031145	0.016	0.003	1	Unstim_vs_Stim
Cluster_1	STXBP1	0.005210427	0.662658775	0.053	0.032	1	Unstim_vs_Stim
Cluster_1	ENSMMUG00000014747	0.005226683	0.506670116	0.247	0.183	1	Unstim_vs_Stim
Cluster_1	GLS	0.005254066	0.252913706	0.852	0.808	1	Unstim_vs_Stim
Cluster_1	CDK9	0.005266136	-0.71045537	0.069	0.117	1	Unstim_vs_Stim
Cluster_1	MAT2B	0.005298622	-0.407745089	0.279	0.346	1	Unstim_vs_Stim
Cluster_1	ENSMMUG00000057363	0.005305171	1.025717239	0.037	0.014	1	Unstim_vs_Stim
Cluster_1	ENSMMUG00000046641	0.005318384	0.667841238	0.293	0.228	1	Unstim_vs_Stim
Cluster_1	CENPQ	0.00535127	0.780126308	0.039	0.017	1	Unstim_vs_Stim
Cluster_1	SLMAP	0.005402814	0.145406481	0.739	0.679	1	Unstim_vs_Stim
Cluster_1	ENSMMUG00000064765	0.005431985	-1.180829109	0.002	0.02	1	Unstim_vs_Stim
Cluster_1	PPP2R5C	0.005447317	-0.132747945	0.827	0.867	1	Unstim_vs_Stim
Cluster_1	POU6F2	0.005449083	-0.720231883	0.113	0.15	1	Unstim_vs_Stim
Cluster_1	DGKZ	0.005492077	-0.326442486	0.358	0.426	1	Unstim_vs_Stim
Cluster_1	IFNG	0.005516905	0.169168598	0.291	0.218	1	Unstim_vs_Stim
Cluster_1	GALNT2	0.005531743	-0.376930516	0.252	0.32	1	Unstim_vs_Stim
Cluster_1	ZUP1	0.005543809	0.472708496	0.247	0.185	1	Unstim_vs_Stim
Cluster_1	ENSMMUG00000043793	0.005591503	-0.993199765	0.053	0.095	1	Unstim_vs_Stim
Cluster_1	ENSMMUG00000059843	0.00559304	-1.423859551	0.016	0.046	1	Unstim_vs_Stim
Cluster_1	ENSMMUG00000044345	0.00561922	-1.441793512	0.021	0.051	1	Unstim_vs_Stim
Cluster_1	ADD3	0.005666716	-0.328960774	0.503	0.568	1	Unstim_vs_Stim
Cluster_1	SIK3	0.005719603	-0.114099856	0.919	0.936	1	Unstim_vs_Stim
Cluster_1	ARSK	0.005748484	0.545112462	0.081	0.051	1	Unstim_vs_Stim
Cluster_1	MAP2K6	0.005781341	-0.51997747	0.279	0.35	1	Unstim_vs_Stim
Cluster_1	ENSMMUG00000060001	0.005814803	-0.690841674	0.081	0.126	1	Unstim_vs_Stim
Cluster_1	ARL8A	0.005833909	-0.550364739	0.102	0.155	1	Unstim_vs_Stim
Cluster_1	CD200R1	0.005842564	-0.626404011	0.182	0.251	1	Unstim_vs_Stim
Cluster_1	ENSMMUG00000058230	0.005849426	-1.218687689	0.025	0.054	1	Unstim_vs_Stim
Cluster_1	VPS54	0.005871019	0.358953241	0.522	0.458	1	Unstim_vs_Stim
Cluster_1	CUTA	0.005871256	-1.078098901	0.03	0.066	1	Unstim_vs_Stim
Cluster_1	MCOLN1	0.005920029	1.168381212	0.048	0.022	1	Unstim_vs_Stim
Cluster_1	CYP2C93	0.005924001	-2.04422069	0.002	0.02	1	Unstim_vs_Stim
Cluster_1	CTSZ	0.00596897	-0.82158657	0.032	0.072	1	Unstim_vs_Stim
Cluster_1	STRIP2	0.006010117	1.165231041	0.072	0.04	1	Unstim_vs_Stim
Cluster_1	KDM7A	0.00602744	0.348474064	0.64	0.573	1	Unstim_vs_Stim
Cluster_1	SETD1B	0.006065457	-0.631896323	0.132	0.187	1	Unstim_vs_Stim
Cluster_1	SLC5A9	0.006073475	1.790441974	0.025	0.007	1	Unstim_vs_Stim
Cluster_1	EMID1	0.006079785	1.121021189	0.039	0.021	1	Unstim_vs_Stim
Cluster_1	PSMF1	0.006120742	0.414227711	0.33	0.266	1	Unstim_vs_Stim
Cluster_1	ERI3	0.00612833	0.394296051	0.242	0.182	1	Unstim_vs_Stim
Cluster_1	ENSMMUG00000051733	0.006137048	2.610490627	0.014	0.002	1	Unstim_vs_Stim
Cluster_1	CCDC6	0.006146282	0.3434099	0.473	0.404	1	Unstim_vs_Stim
Cluster_1	ENSMMUG00000054365	0.006189165	2.402796685	0.014	0.002	1	Unstim_vs_Stim
Cluster_1	NMUR2	0.006189165	2.683060236	0.014	0.002	1	Unstim_vs_Stim
Cluster_1	EPOP	0.006189165	2.17658541	0.014	0.002	1	Unstim_vs_Stim
Cluster_1	ENSMMUG00000062996	0.006189165	2.73952453	0.012	0.002	1	Unstim_vs_Stim
Cluster_1	CTSL	0.006202981	0.257547109	0.473	0.4	1	Unstim_vs_Stim
Cluster_1	ZFYVE28	0.006224794	0.533827399	0.376	0.322	1	Unstim_vs_Stim
Cluster_1	EIF4G1	0.006229634	0.294301679	0.462	0.386	1	Unstim_vs_Stim
Cluster_1	MS4A8	0.006232898	2.319545599	0.012	0.002	1	Unstim_vs_Stim
Cluster_1	PCOLCE2	0.006249215	0.638590005	0.037	0.019	1	Unstim_vs_Stim
Cluster_1	PAIP1	0.006279436	-0.389371486	0.279	0.356	1	Unstim_vs_Stim
Cluster_1	FBN2	0.006280318	-1.248520388	0.021	0.054	1	Unstim_vs_Stim
Cluster_1	NKD1	0.00629602	-2.008542234	0.014	0.045	1	Unstim_vs_Stim
Cluster_1	ENSMMUG00000061959	0.006345415	-0.226232107	0.289	0.361	1	Unstim_vs_Stim
Cluster_1	MMAA	0.006350681	0.690747909	0.12	0.075	1	Unstim_vs_Stim
Cluster_1	MAGI2	0.006365566	0.268508576	0.374	0.323	1	Unstim_vs_Stim
Cluster_1	TWSG1	0.006381678	-1.365827671	0.025	0.053	1	Unstim_vs_Stim
Cluster_1	ZC3H6	0.006408838	-0.482968392	0.21	0.271	1	Unstim_vs_Stim
Cluster_1	BIRC3	0.006428576	0.289846655	0.679	0.613	1	Unstim_vs_Stim
Cluster_1	GRIA1	0.006430725	0.773025588	0.083	0.056	1	Unstim_vs_Stim
Cluster_1	YPEL2	0.006526961	-0.66210767	0.122	0.177	1	Unstim_vs_Stim
Cluster_1	WHRN	0.00653919	0.960366744	0.048	0.028	1	Unstim_vs_Stim
Cluster_1	ENSMMUG00000056533	0.006541505	2.877839996	0.016	0.004	1	Unstim_vs_Stim
Cluster_1	PLPPR3	0.006567908	0.8086044	0.03	0.013	1	Unstim_vs_Stim
Cluster_1	IRF2BP2	0.006589492	-0.335916324	0.215	0.286	1	Unstim_vs_Stim
Cluster_1	PTPN20	0.006610778	2.317872486	0.021	0.003	1	Unstim_vs_Stim
Cluster_1	CFAP298	0.006644304	-0.583037543	0.09	0.138	1	Unstim_vs_Stim
Cluster_1	TTC6	0.006659566	2.164367976	0.018	0.005	1	Unstim_vs_Stim
Cluster_1	LRRIQ4	0.006722823	1.808806888	0.016	0.004	1	Unstim_vs_Stim
Cluster_1	NCF2	0.006769243	-0.964194489	0.028	0.06	1	Unstim_vs_Stim
Cluster_1	WDR82	0.006782872	-0.299938598	0.39	0.452	1	Unstim_vs_Stim
Cluster_1	DDX60	0.006830162	-0.468797125	0.388	0.45	1	Unstim_vs_Stim
Cluster_1	PLA2G7	0.00685001	-1.144286454	0.007	0.02	1	Unstim_vs_Stim
Cluster_1	HNRNPC	0.006866221	0.199236505	0.857	0.824	1	Unstim_vs_Stim
Cluster_1	ENSMMUG00000053690	0.006868326	3.66667293	0.012	0.001	1	Unstim_vs_Stim
Cluster_1	EED	0.006868953	0.247904934	0.637	0.585	1	Unstim_vs_Stim
Cluster_1	SGSM1	0.006887602	-0.828635172	0.025	0.06	1	Unstim_vs_Stim
Cluster_1	VPS72	0.006891877	-0.637195703	0.079	0.127	1	Unstim_vs_Stim
Cluster_1	ENSMMUG00000050403	0.006911852	3.294035623	0.012	0.001	1	Unstim_vs_Stim
Cluster_1	ENSMMUG00000053389	0.006911852	3.125454457	0.012	0.002	1	Unstim_vs_Stim
Cluster_1	VCPIP1	0.006912771	-0.49098981	0.217	0.28	1	Unstim_vs_Stim
Cluster_1	PDZRN3	0.006963422	-0.187453231	0.342	0.425	1	Unstim_vs_Stim
Cluster_1	ENSMMUG00000063620	0.007040261	1.983706665	0.028	0.009	1	Unstim_vs_Stim
Cluster_1	ENSMMUG00000056736	0.007101292	0.68433506	0.072	0.047	1	Unstim_vs_Stim
Cluster_1	USP15	0.007123479	0.128017077	0.977	0.929	1	Unstim_vs_Stim
Cluster_1	ZNF438	0.007136669	-0.693468366	0.201	0.27	1	Unstim_vs_Stim
Cluster_1	PRICKLE2	0.007137451	1.167223328	0.06	0.033	1	Unstim_vs_Stim
Cluster_1	TTLL1	0.007194925	-1.015401516	0.039	0.081	1	Unstim_vs_Stim
Cluster_1	EML1	0.007282734	-0.687007502	0.053	0.092	1	Unstim_vs_Stim
Cluster_1	ENSMMUG00000055142	0.007294133	0.832688688	0.079	0.047	1	Unstim_vs_Stim
Cluster_1	PSMB1	0.00730426	-0.435569153	0.171	0.235	1	Unstim_vs_Stim
Cluster_1	NTF3	0.007342221	1.430860388	0.023	0.009	1	Unstim_vs_Stim
Cluster_1	ENSMMUG00000055402	0.007359984	-1.668133529	0.005	0.018	1	Unstim_vs_Stim
Cluster_1	SNX13	0.007360184	0.237889784	0.577	0.521	1	Unstim_vs_Stim
Cluster_1	CDK6	0.007371552	0.261397865	0.561	0.502	1	Unstim_vs_Stim
Cluster_1	FAM222B	0.007380375	-0.382466595	0.455	0.525	1	Unstim_vs_Stim
Cluster_1	MFNG	0.007389494	-0.360361854	0.367	0.432	1	Unstim_vs_Stim
Cluster_1	MYB	0.007414569	-1.249350763	0.042	0.083	1	Unstim_vs_Stim
Cluster_1	THAP5	0.007491073	-0.395321215	0.115	0.172	1	Unstim_vs_Stim
Cluster_1	MAPKAP1	0.007495616	0.307713633	0.57	0.509	1	Unstim_vs_Stim
Cluster_1	DNAJA1	0.007496545	0.415807211	0.439	0.379	1	Unstim_vs_Stim
Cluster_1	PCNX1	0.007500811	0.195141258	0.764	0.716	1	Unstim_vs_Stim
Cluster_1	DAGLB	0.007502675	-0.739732366	0.046	0.076	1	Unstim_vs_Stim
Cluster_1	MINDY3	0.007519622	0.308163086	0.559	0.495	1	Unstim_vs_Stim
Cluster_1	DPY19L1	0.007549256	-0.503232812	0.145	0.192	1	Unstim_vs_Stim
Cluster_1	FURIN	0.007562095	0.240119413	0.716	0.673	1	Unstim_vs_Stim
Cluster_1	ITGB4	0.00757018	-2.198863846	0.012	0.034	1	Unstim_vs_Stim
Cluster_1	BABAM2	0.007614855	0.24581843	0.707	0.654	1	Unstim_vs_Stim
Cluster_1	PRSS53	0.007616553	-0.992793978	0.032	0.065	1	Unstim_vs_Stim
Cluster_1	PPP3CC	0.007776917	-0.173309818	0.857	0.853	1	Unstim_vs_Stim
Cluster_1	SLC40A1	0.007784189	-2.314979083	0.007	0.033	1	Unstim_vs_Stim
Cluster_1	GLIPR2	0.00785989	-0.310095292	0.261	0.327	1	Unstim_vs_Stim
Cluster_1	SERPINA1	0.007896378	1.652104687	0.035	0.014	1	Unstim_vs_Stim
Cluster_1	LIME1	0.007912484	-0.453290445	0.051	0.082	1	Unstim_vs_Stim
Cluster_1	SCAMP1	0.007931194	-0.323995788	0.21	0.284	1	Unstim_vs_Stim
Cluster_1	RNF149	0.00793713	-0.193704111	0.801	0.831	1	Unstim_vs_Stim
Cluster_1	UBR1	0.008027603	0.203393331	0.767	0.719	1	Unstim_vs_Stim
Cluster_1	METTL17	0.008040868	-1.250242473	0.016	0.042	1	Unstim_vs_Stim
Cluster_1	ZNRF1	0.008141361	0.16165287	0.852	0.821	1	Unstim_vs_Stim
Cluster_1	ULBP3	0.008141574	0.455963224	0.136	0.097	1	Unstim_vs_Stim
Cluster_1	COQ8A	0.008159432	-0.828666161	0.051	0.089	1	Unstim_vs_Stim
Cluster_1	ADGRG5	0.008165131	-0.232058061	0.714	0.725	1	Unstim_vs_Stim
Cluster_1	ENSMMUG00000054462	0.00818442	0.605857361	0.21	0.152	1	Unstim_vs_Stim
Cluster_1	PDXDC1	0.008193189	-0.352661904	0.279	0.348	1	Unstim_vs_Stim
Cluster_1	FAR2	0.008196166	1.07569364	0.081	0.057	1	Unstim_vs_Stim
Cluster_1	CCND3	0.008262207	-0.3009957	0.503	0.565	1	Unstim_vs_Stim
Cluster_1	NUCB2	0.008298746	0.724331945	0.203	0.146	1	Unstim_vs_Stim
Cluster_1	NUDCD1	0.008300237	0.532122972	0.148	0.106	1	Unstim_vs_Stim
Cluster_1	RSC1A1	0.008388888	-0.319745761	0.39	0.457	1	Unstim_vs_Stim
Cluster_1	CD86	0.008433689	1.241202247	0.048	0.023	1	Unstim_vs_Stim
Cluster_1	MIEF1	0.00844558	0.405675629	0.24	0.194	1	Unstim_vs_Stim
Cluster_1	PPP1R35	0.00852229	-1.989228464	0.007	0.029	1	Unstim_vs_Stim
Cluster_1	MAP3K8	0.008524326	0.858780161	0.085	0.049	1	Unstim_vs_Stim
Cluster_1	NMD3	0.008536156	-0.251349002	0.173	0.23	1	Unstim_vs_Stim
Cluster_1	LRRC8D	0.008581272	-0.237808634	0.418	0.5	1	Unstim_vs_Stim
Cluster_1	HDAC1	0.008594754	-0.234872532	0.522	0.573	1	Unstim_vs_Stim
Cluster_1	GPAT2	0.00859675	-1.636602573	0.012	0.031	1	Unstim_vs_Stim
Cluster_1	ARMC2	0.008634417	-0.598892186	0.189	0.242	1	Unstim_vs_Stim
Cluster_1	NANP	0.008679454	1.076111474	0.051	0.025	1	Unstim_vs_Stim
Cluster_1	LMNA	0.008692116	-0.759037894	0.067	0.112	1	Unstim_vs_Stim
Cluster_1	IL2RA	0.00869401	0.450028781	0.6	0.55	1	Unstim_vs_Stim
Cluster_1	PIAS1	0.00869913	0.177317644	0.788	0.713	1	Unstim_vs_Stim
Cluster_1	TTR	0.008719013	1.488144442	0.023	0.009	1	Unstim_vs_Stim
Cluster_1	SRSF11	0.008773563	-0.130171754	0.947	0.946	1	Unstim_vs_Stim
Cluster_1	SARDH	0.008774336	0.883690816	0.053	0.028	1	Unstim_vs_Stim
Cluster_1	ENSMMUG00000058285	0.008774664	-2.232202874	0.007	0.028	1	Unstim_vs_Stim
Cluster_1	ENSMMUG00000003233	0.008787533	-0.614026213	0.097	0.143	1	Unstim_vs_Stim
Cluster_1	STAC3	0.008806946	1.212060936	0.021	0.01	1	Unstim_vs_Stim
Cluster_1	KATNAL1	0.008936363	-0.408310352	0.279	0.346	1	Unstim_vs_Stim
Cluster_1	ENSMMUG00000046789	0.008969734	2.28292062	0.014	0.003	1	Unstim_vs_Stim
Cluster_1	SEMA4A	0.009014242	-0.357239633	0.242	0.307	1	Unstim_vs_Stim
Cluster_1	NEDD4L	0.00903815	-0.217910145	0.654	0.71	1	Unstim_vs_Stim
Cluster_1	ETNK1	0.009038225	0.192660959	0.503	0.425	1	Unstim_vs_Stim
Cluster_1	PSD3	0.009060224	0.37159365	0.206	0.167	1	Unstim_vs_Stim
Cluster_1	ST3GAL3	0.009086178	0.39889281	0.467	0.404	1	Unstim_vs_Stim
Cluster_1	TOP1	0.009097128	0.24861748	0.739	0.689	1	Unstim_vs_Stim
Cluster_1	ITGA2	0.00909822	-0.38226873	0.236	0.288	1	Unstim_vs_Stim
Cluster_1	GSTP1	0.009103967	-0.374377928	0.206	0.27	1	Unstim_vs_Stim
Cluster_1	ANKH	0.009120305	-0.423513621	0.282	0.345	1	Unstim_vs_Stim
Cluster_1	HEATR3	0.009228797	0.465202625	0.222	0.167	1	Unstim_vs_Stim
Cluster_1	CYB561D2	0.009281442	-1.0352328	0.03	0.061	1	Unstim_vs_Stim
Cluster_1	TBC1D15	0.009293109	0.26375086	0.584	0.535	1	Unstim_vs_Stim
Cluster_1	DUSP1	0.009370426	0.408834196	0.226	0.168	1	Unstim_vs_Stim
Cluster_1	IKZF5	0.009377065	-0.359935603	0.136	0.195	1	Unstim_vs_Stim
Cluster_1	SLC38A1	0.009425557	0.233893025	0.827	0.813	1	Unstim_vs_Stim
Cluster_1	HSP90AB1	0.009451888	0.332520733	0.829	0.795	1	Unstim_vs_Stim
Cluster_1	RELB	0.009457423	0.489616353	0.335	0.278	1	Unstim_vs_Stim
Cluster_1	WDR43	0.0094619	0.241930328	0.455	0.382	1	Unstim_vs_Stim
Cluster_1	KIFBP	0.009475902	0.350512727	0.533	0.49	1	Unstim_vs_Stim
Cluster_1	ENSMMUG00000059586	0.009488764	0.4608336	0.097	0.073	1	Unstim_vs_Stim
Cluster_1	KDM4A	0.009603784	0.339781704	0.289	0.234	1	Unstim_vs_Stim
Cluster_1	HSPA4L	0.00969792	0.787882044	0.12	0.078	1	Unstim_vs_Stim
Cluster_1	RASSF5	0.009710774	-0.326633892	0.413	0.463	1	Unstim_vs_Stim
Cluster_1	CASP4	0.009756939	0.645034175	0.111	0.072	1	Unstim_vs_Stim
Cluster_1	PLEKHG3	0.00976993	-0.428925223	0.176	0.239	1	Unstim_vs_Stim
Cluster_1	SPAST	0.009833388	0.365119479	0.372	0.309	1	Unstim_vs_Stim
Cluster_1	EXOSC2	0.009859119	0.649452415	0.081	0.049	1	Unstim_vs_Stim
Cluster_1	USP19	0.009878686	-1.385251717	0.009	0.032	1	Unstim_vs_Stim
Cluster_1	BTLA	0.009923699	0.766893703	0.136	0.103	1	Unstim_vs_Stim
Cluster_1	CD1B	0.009962951	1.660537938	0.025	0.009	1	Unstim_vs_Stim
Cluster_1	BOLL	0.009964994	1.826634857	0.028	0.008	1	Unstim_vs_Stim
Cluster_1	ST6GAL2	0.010037471	-2.53219018	0.005	0.019	1	Unstim_vs_Stim
Cluster_1	COX18	0.010084542	-1.13254165	0.03	0.062	1	Unstim_vs_Stim
Cluster_1	ABCD4	0.010162679	-0.375794401	0.173	0.234	1	Unstim_vs_Stim
Cluster_1	IPPK	0.010205812	0.457004689	0.178	0.13	1	Unstim_vs_Stim
Cluster_1	BRWD3	0.010227023	0.238701503	0.52	0.462	1	Unstim_vs_Stim
Cluster_1	GLIPR1L2	0.010248655	-0.383692129	0.37	0.428	1	Unstim_vs_Stim
Cluster_1	NETO2	0.010250572	0.799737951	0.081	0.047	1	Unstim_vs_Stim
Cluster_1	SPMIP2	0.0102651	-1.129784484	0.028	0.053	1	Unstim_vs_Stim
Cluster_1	ENSMMUG00000052413	0.010268803	-0.864066249	0.055	0.095	1	Unstim_vs_Stim
Cluster_1	CDC42BPA	0.01031341	-0.996838013	0.069	0.121	1	Unstim_vs_Stim
Cluster_1	ELF2	0.010325824	-0.222174025	0.517	0.589	1	Unstim_vs_Stim
Cluster_1	TRMT61B	0.010327063	0.484323782	0.173	0.122	1	Unstim_vs_Stim
Cluster_1	C9H10orf88	0.010385969	-0.421707732	0.182	0.239	1	Unstim_vs_Stim
Cluster_1	ENSMMUG00000055535	0.010425071	-2.777323868	0.005	0.022	1	Unstim_vs_Stim
Cluster_1	NLRC5	0.010438267	-0.19465984	0.755	0.797	1	Unstim_vs_Stim
Cluster_1	FANCE	0.010446595	-1.523375613	0.012	0.036	1	Unstim_vs_Stim
Cluster_1	FGF9	0.010453629	-3.59568814	0	0.015	1	Unstim_vs_Stim
Cluster_1	ENSMMUG00000051436	0.010477518	0.791566309	0.032	0.016	1	Unstim_vs_Stim
Cluster_1	ARHGEF5	0.010495534	-1.502887113	0.012	0.032	1	Unstim_vs_Stim
Cluster_1	KLHL5	0.010505397	0.46781958	0.298	0.24	1	Unstim_vs_Stim
Cluster_1	ENSMMUG00000007536	0.010553996	0.688947433	0.055	0.032	1	Unstim_vs_Stim
Cluster_1	LINS1	0.010555086	0.631029747	0.115	0.075	1	Unstim_vs_Stim
Cluster_1	POU6F1	0.010560039	-0.813239181	0.044	0.074	1	Unstim_vs_Stim
Cluster_1	SCCPDH	0.010563834	0.465610027	0.185	0.147	1	Unstim_vs_Stim
Cluster_1	STAT6	0.010586273	-0.402217956	0.268	0.324	1	Unstim_vs_Stim
Cluster_1	SRPRB	0.010588362	0.506638596	0.15	0.11	1	Unstim_vs_Stim
Cluster_1	CMTM6	0.010598717	0.31285907	0.543	0.48	1	Unstim_vs_Stim
Cluster_1	CEMIP2	0.010608736	0.288972061	0.296	0.231	1	Unstim_vs_Stim
Cluster_1	ECE1	0.010616864	0.253655236	0.499	0.448	1	Unstim_vs_Stim
Cluster_1	CLTA	0.010624635	-0.523230148	0.173	0.227	1	Unstim_vs_Stim
Cluster_1	METTL13	0.010639625	-0.581044099	0.053	0.097	1	Unstim_vs_Stim
Cluster_1	ENSMMUG00000056709	0.010698542	-0.507818593	0.021	0.035	1	Unstim_vs_Stim
Cluster_1	KCNK3	0.010715188	-1.98064961	0.005	0.017	1	Unstim_vs_Stim
Cluster_1	TMPRSS11A	0.010720706	-1.87188287	0.016	0.038	1	Unstim_vs_Stim
Cluster_1	TMEM59	0.010735315	-0.273853621	0.259	0.328	1	Unstim_vs_Stim
Cluster_1	DTD2	0.010768223	-0.908567139	0.081	0.128	1	Unstim_vs_Stim
Cluster_1	PEX16	0.010820092	-0.618547217	0.109	0.155	1	Unstim_vs_Stim
Cluster_1	TANK	0.010848943	0.221519051	0.891	0.887	1	Unstim_vs_Stim
Cluster_1	RNF182	0.010874779	1.49641893	0.03	0.014	1	Unstim_vs_Stim
Cluster_1	ENSMMUG00000050516	0.010917822	-1.351869174	0.005	0.017	1	Unstim_vs_Stim
Cluster_1	SUPT3H	0.010946548	-0.245033823	0.704	0.729	1	Unstim_vs_Stim
Cluster_1	GPRIN3	0.011001518	0.229384532	0.815	0.808	1	Unstim_vs_Stim
Cluster_1	UNC13C	0.011021404	0.38176012	0.143	0.102	1	Unstim_vs_Stim
Cluster_1	GMFG	0.01104323	-0.399687434	0.24	0.306	1	Unstim_vs_Stim
Cluster_1	GABARAP	0.011173003	-0.461788154	0.176	0.236	1	Unstim_vs_Stim
Cluster_1	PRDM8	0.011195669	-0.729074593	0.085	0.132	1	Unstim_vs_Stim
Cluster_1	TRAF3	0.01121651	0.256145	0.684	0.639	1	Unstim_vs_Stim
Cluster_1	ELL	0.011309803	-0.300283013	0.587	0.625	1	Unstim_vs_Stim
Cluster_1	GLIPR1L1	0.011327185	1.577987037	0.025	0.011	1	Unstim_vs_Stim
Cluster_1	YLPM1	0.011372357	0.177515805	0.947	0.931	1	Unstim_vs_Stim
Cluster_1	NR4A3	0.011376273	1.919396497	0.053	0.028	1	Unstim_vs_Stim
Cluster_1	SEMA4D	0.011394997	-0.184081858	0.829	0.852	1	Unstim_vs_Stim
Cluster_1	ENSMMUG00000060801	0.011411728	2.325714913	0.025	0.007	1	Unstim_vs_Stim
Cluster_1	SAMHD1	0.011428756	0.280855609	0.499	0.436	1	Unstim_vs_Stim
Cluster_1	DIXDC1	0.01151366	0.999787192	0.062	0.037	1	Unstim_vs_Stim
Cluster_1	DYNC2I1	0.011522222	0.45162617	0.365	0.304	1	Unstim_vs_Stim
Cluster_1	NME8	0.011538032	2.327385849	0.018	0.005	1	Unstim_vs_Stim
Cluster_1	UQCC2	0.011554966	-1.155762504	0.014	0.037	1	Unstim_vs_Stim
Cluster_1	CHD1	0.011585922	0.168858574	0.693	0.625	1	Unstim_vs_Stim
Cluster_1	ATP8B2	0.011633568	-0.311824745	0.291	0.361	1	Unstim_vs_Stim
Cluster_1	PUS7L	0.01165091	-0.389821211	0.164	0.221	1	Unstim_vs_Stim
Cluster_1	DNAAF1	0.011665788	1.84839192	0.023	0.006	1	Unstim_vs_Stim
Cluster_1	KLC2	0.011713222	-0.733627972	0.079	0.122	1	Unstim_vs_Stim
Cluster_1	PLSCR2	0.011716849	0.257707345	0.45	0.379	1	Unstim_vs_Stim
Cluster_1	SERPINB9	0.011779222	-0.37473346	0.321	0.386	1	Unstim_vs_Stim
Cluster_1	CISH	0.011801033	0.438248565	0.164	0.116	1	Unstim_vs_Stim
Cluster_1	WNT9B	0.011804696	1.958171476	0.023	0.007	1	Unstim_vs_Stim
Cluster_1	SLC35F2	0.011844816	0.441257849	0.164	0.119	1	Unstim_vs_Stim
Cluster_1	PIK3IP1	0.011855731	-0.523634892	0.111	0.161	1	Unstim_vs_Stim
Cluster_1	CD3G	0.011916965	-0.245285758	0.309	0.378	1	Unstim_vs_Stim
Cluster_1	PRR14	0.011923819	-0.435943752	0.159	0.216	1	Unstim_vs_Stim
Cluster_1	MAZ	0.011948076	-0.420929692	0.18	0.24	1	Unstim_vs_Stim
Cluster_1	ESF1	0.011965235	0.330925284	0.402	0.328	1	Unstim_vs_Stim
Cluster_1	ENSMMUG00000052411	0.011978398	2.597583991	0.014	0.002	1	Unstim_vs_Stim
Cluster_1	SLC18A2	0.011978409	2.231197047	0.016	0.004	1	Unstim_vs_Stim
Cluster_1	ENSMMUG00000061897	0.011995518	0.947558789	0.018	0.008	1	Unstim_vs_Stim
Cluster_1	QPCTL	0.011996869	0.754600448	0.076	0.045	1	Unstim_vs_Stim
Cluster_1	RNFT2	0.012015194	0.407834856	0.058	0.044	1	Unstim_vs_Stim
Cluster_1	ENSMMUG00000063435	0.01217068	1.962770782	0.016	0.004	1	Unstim_vs_Stim
Cluster_1	ENSMMUG00000056275	0.01217068	1.784694741	0.014	0.004	1	Unstim_vs_Stim
Cluster_1	ENSMMUG00000056310	0.012184515	1.883615264	0.014	0.003	1	Unstim_vs_Stim
Cluster_1	RASSF9	0.012240005	1.518207997	0.014	0.003	1	Unstim_vs_Stim
Cluster_1	CLRN3	0.012253905	1.642537932	0.012	0.003	1	Unstim_vs_Stim
Cluster_1	HIGD1C	0.012253905	1.383923221	0.012	0.003	1	Unstim_vs_Stim
Cluster_1	DHX29	0.012276655	-0.205563861	0.365	0.431	1	Unstim_vs_Stim
Cluster_1	EVI2A	0.01231399	-0.518684726	0.192	0.246	1	Unstim_vs_Stim
Cluster_1	TAGLN3	0.01237884	-3.079547664	0.002	0.017	1	Unstim_vs_Stim
Cluster_1	PREPL	0.012401226	0.38250533	0.282	0.236	1	Unstim_vs_Stim
Cluster_1	C1D	0.012426895	-0.415234813	0.104	0.154	1	Unstim_vs_Stim
Cluster_1	NUP85	0.012507118	-0.388204459	0.226	0.287	1	Unstim_vs_Stim
Cluster_1	CFAP68	0.012539186	-2.449242209	0.002	0.018	1	Unstim_vs_Stim
Cluster_1	SLC30A2	0.012563444	1.420766474	0.016	0.004	1	Unstim_vs_Stim
Cluster_1	ENSMMUG00000049130	0.012593189	1.281053268	0.028	0.012	1	Unstim_vs_Stim
Cluster_1	HDAC5	0.012627531	-0.474231435	0.139	0.184	1	Unstim_vs_Stim
Cluster_1	ZW10	0.012700559	0.491588524	0.159	0.112	1	Unstim_vs_Stim
Cluster_1	SKAP1	0.012750977	-0.147757021	0.972	0.983	1	Unstim_vs_Stim
Cluster_1	ENSMMUG00000054869	0.0127538	2.299336679	0.018	0.004	1	Unstim_vs_Stim
Cluster_1	ENSMMUG00000022874	0.012759715	0.291971346	0.598	0.551	1	Unstim_vs_Stim
Cluster_1	SLC32A1	0.012819006	-2.707001505	0.005	0.021	1	Unstim_vs_Stim
Cluster_1	DUSP6	0.012844497	0.474510361	0.115	0.075	1	Unstim_vs_Stim
Cluster_1	CEACAM8	0.012863389	-2.736556053	0	0.011	1	Unstim_vs_Stim
Cluster_1	ENSMMUG00000046473	0.012863401	-3.154380591	0	0.012	1	Unstim_vs_Stim
Cluster_1	SLC66A3	0.012883501	-0.457046614	0.083	0.132	1	Unstim_vs_Stim
Cluster_1	OLFM4	0.012884778	-0.395485812	0.062	0.035	1	Unstim_vs_Stim
Cluster_1	AIM2	0.012920732	-0.173500081	0.741	0.794	1	Unstim_vs_Stim
Cluster_1	RFX1	0.012928488	0.533376264	0.125	0.085	1	Unstim_vs_Stim
Cluster_1	PSMA6	0.012971352	-0.443166338	0.307	0.376	1	Unstim_vs_Stim
Cluster_1	ENSMMUG00000013257	0.013031548	-0.163626151	0.423	0.502	1	Unstim_vs_Stim
Cluster_1	SENP7	0.013040391	-0.160712914	0.672	0.739	1	Unstim_vs_Stim
Cluster_1	KCNG1	0.013052097	-1.586527009	0.014	0.038	1	Unstim_vs_Stim
Cluster_1	OIT3	0.013060179	1.489394568	0.012	0.004	1	Unstim_vs_Stim
Cluster_1	MAEA	0.013072098	-0.424573852	0.305	0.371	1	Unstim_vs_Stim
Cluster_1	PCF11	0.013088544	0.258190066	0.612	0.56	1	Unstim_vs_Stim
Cluster_1	ENSMMUG00000012777	0.013102966	0.444278466	0.176	0.137	1	Unstim_vs_Stim
Cluster_1	SHANK1	0.01312419	0.537901808	0.044	0.028	1	Unstim_vs_Stim
Cluster_1	NET1	0.013133909	0.675047732	0.09	0.058	1	Unstim_vs_Stim
Cluster_1	SH3BGRL	0.013235074	-0.263892631	0.27	0.334	1	Unstim_vs_Stim
Cluster_1	EZH1	0.013253915	-0.324476226	0.18	0.245	1	Unstim_vs_Stim
Cluster_1	STEAP4	0.013284947	1.234322116	0.016	0.005	1	Unstim_vs_Stim
Cluster_1	FAR1	0.013308063	0.302160005	0.497	0.44	1	Unstim_vs_Stim
Cluster_1	RUNX2	0.01333677	0.193866648	0.801	0.75	1	Unstim_vs_Stim
Cluster_1	LANCL1	0.013374887	-0.510212242	0.148	0.201	1	Unstim_vs_Stim
Cluster_1	PDCD4	0.013378221	-0.38182456	0.333	0.384	1	Unstim_vs_Stim
Cluster_1	TRIM24	0.01339813	0.274746002	0.321	0.261	1	Unstim_vs_Stim
Cluster_1	CIB4	0.013411813	0.705211453	0.028	0.014	1	Unstim_vs_Stim
Cluster_1	ENSMMUG00000049151	0.013432433	0.205495707	0.7	0.649	1	Unstim_vs_Stim
Cluster_1	HIRIP3	0.013440154	1.216893613	0.037	0.017	1	Unstim_vs_Stim
Cluster_1	ENSMMUG00000051241	0.013455782	0.981511511	0.069	0.039	1	Unstim_vs_Stim
Cluster_1	LRRC63	0.013547901	-0.644332436	0.051	0.087	1	Unstim_vs_Stim
Cluster_1	LAMP1	0.01357583	-0.317213217	0.289	0.355	1	Unstim_vs_Stim
Cluster_1	ENSMMUG00000019371	0.01359116	0.459407433	0.245	0.192	1	Unstim_vs_Stim
Cluster_1	ENSMMUG00000050010	0.013616604	1.268912906	0.025	0.012	1	Unstim_vs_Stim
Cluster_1	EIF3A	0.013656033	0.186346441	0.725	0.695	1	Unstim_vs_Stim
Cluster_1	GPR171	0.013691658	0.411700688	0.363	0.31	1	Unstim_vs_Stim
Cluster_1	ZGPAT	0.013801217	-0.36897693	0.182	0.251	1	Unstim_vs_Stim
Cluster_1	DUSP11	0.013812643	-0.437833383	0.134	0.183	1	Unstim_vs_Stim
Cluster_1	INPP4A	0.013832215	-0.214143102	0.635	0.676	1	Unstim_vs_Stim
Cluster_1	CCDC106	0.013850326	-1.059601898	0.014	0.036	1	Unstim_vs_Stim
Cluster_1	ENSMMUG00000055364	0.013885618	0.951705943	0.03	0.013	1	Unstim_vs_Stim
Cluster_1	MRPS27	0.013916498	0.443270553	0.277	0.228	1	Unstim_vs_Stim
Cluster_1	TOX4	0.014008951	0.276082019	0.443	0.379	1	Unstim_vs_Stim
Cluster_1	ENSMMUG00000063913	0.014016281	0.743797821	0.053	0.031	1	Unstim_vs_Stim
Cluster_1	CTSS	0.014032097	-0.417932287	0.321	0.382	1	Unstim_vs_Stim
Cluster_1	APBB1IP	0.014124057	-0.112939173	0.963	0.968	1	Unstim_vs_Stim
Cluster_1	SDF2L1	0.014177495	-0.329389742	0.282	0.348	1	Unstim_vs_Stim
Cluster_1	URI1	0.014179402	0.271505876	0.575	0.519	1	Unstim_vs_Stim
Cluster_1	KIRREL3	0.014193388	0.158601238	0.982	0.981	1	Unstim_vs_Stim
Cluster_1	GNPNAT1	0.014212674	-1.00568058	0.053	0.088	1	Unstim_vs_Stim
Cluster_1	ENSMMUG00000050999	0.0142478	-1.06491799	0.007	0.022	1	Unstim_vs_Stim
Cluster_1	ENSMMUG00000062566	0.014268582	-0.170814553	0.642	0.713	1	Unstim_vs_Stim
Cluster_1	SCFD1	0.014381009	0.193405921	0.561	0.498	1	Unstim_vs_Stim
Cluster_1	ZNF507	0.014403324	0.47871612	0.226	0.174	1	Unstim_vs_Stim
Cluster_1	ABCB8	0.014407877	1.526376115	0.042	0.018	1	Unstim_vs_Stim
Cluster_1	MRPL10	0.014420632	-0.456921985	0.222	0.276	1	Unstim_vs_Stim
Cluster_1	ENSMMUG00000056261	0.014466141	0.534544033	0.18	0.139	1	Unstim_vs_Stim
Cluster_1	ENSMMUG00000053729	0.014532142	1.137206852	0.025	0.01	1	Unstim_vs_Stim
Cluster_1	TMEM42	0.014563797	-1.369114916	0.023	0.051	1	Unstim_vs_Stim
Cluster_1	TBRG1	0.014577192	-0.441811678	0.164	0.216	1	Unstim_vs_Stim
Cluster_1	IGF1R	0.014597289	0.576469754	0.203	0.159	1	Unstim_vs_Stim
Cluster_1	ABRAXAS1	0.014624278	-0.521550755	0.099	0.145	1	Unstim_vs_Stim
Cluster_1	TENM4	0.014683715	0.572197386	0.152	0.115	1	Unstim_vs_Stim
Cluster_1	NUP43	0.014743033	0.584764423	0.067	0.043	1	Unstim_vs_Stim
Cluster_1	ANKZF1	0.014777295	-0.351806233	0.275	0.326	1	Unstim_vs_Stim
Cluster_1	CDCA8	0.014788406	-1.377138872	0.007	0.03	1	Unstim_vs_Stim
Cluster_1	RALGDS	0.014862169	-0.29796408	0.411	0.476	1	Unstim_vs_Stim
Cluster_1	HSD17B12	0.014901952	0.329806742	0.254	0.2	1	Unstim_vs_Stim
Cluster_1	ABAT	0.014909459	0.364293279	0.187	0.146	1	Unstim_vs_Stim
Cluster_1	EPHA3	0.014960933	0.660851705	0.099	0.072	1	Unstim_vs_Stim
Cluster_1	DDX60L	0.015022555	-0.36310818	0.397	0.449	1	Unstim_vs_Stim
Cluster_1	HDDC3	0.015060235	-1.452681122	0.014	0.037	1	Unstim_vs_Stim
Cluster_1	WDR13	0.015067846	0.19177431	0.589	0.526	1	Unstim_vs_Stim
Cluster_1	LRBA	0.015085849	0.138208353	0.958	0.955	1	Unstim_vs_Stim
Cluster_1	COQ4	0.015119624	-0.412548053	0.155	0.209	1	Unstim_vs_Stim
Cluster_1	ZNF385C	0.015138498	1.07632784	0.055	0.029	1	Unstim_vs_Stim
Cluster_1	TNFRSF25	0.015160524	-0.709720446	0.037	0.07	1	Unstim_vs_Stim
Cluster_1	ENSMMUG00000054003	0.015198662	1.03572573	0.069	0.041	1	Unstim_vs_Stim
Cluster_1	ENSMMUG00000016009	0.01525292	-0.160837814	0.506	0.564	1	Unstim_vs_Stim
Cluster_1	POLM	0.01531199	-2.584943659	0.002	0.017	1	Unstim_vs_Stim
Cluster_1	DNAJB1	0.015314151	0.917462703	0.212	0.167	1	Unstim_vs_Stim
Cluster_1	ISCA2	0.015394206	-1.368987419	0.016	0.041	1	Unstim_vs_Stim
Cluster_1	TBL1XR1	0.015432617	0.154769795	0.908	0.895	1	Unstim_vs_Stim
Cluster_1	TRIM41	0.015444378	-0.397686053	0.148	0.201	1	Unstim_vs_Stim
Cluster_1	RRM2B	0.01547001	-0.459624065	0.176	0.225	1	Unstim_vs_Stim
Cluster_1	TIA1	0.015503201	-0.185142745	0.524	0.601	1	Unstim_vs_Stim
Cluster_1	ATXN7L1	0.015547422	-0.338423801	0.319	0.381	1	Unstim_vs_Stim
Cluster_1	HELZ	0.015569625	-0.171950107	0.878	0.855	1	Unstim_vs_Stim
Cluster_1	ENSMMUG00000006838	0.015583903	0.969749732	0.025	0.012	1	Unstim_vs_Stim
Cluster_1	ZNF124	0.015600847	0.904350768	0.085	0.052	1	Unstim_vs_Stim
Cluster_1	STAC	0.015618398	0.565933529	0.106	0.071	1	Unstim_vs_Stim
Cluster_1	CDKN2B	0.015641462	-1.041181625	0.039	0.073	1	Unstim_vs_Stim
Cluster_1	FIS1	0.015642121	-0.597843675	0.055	0.094	1	Unstim_vs_Stim
Cluster_1	ENSMMUG00000049341	0.015642612	0.651862619	0.067	0.038	1	Unstim_vs_Stim
Cluster_1	NCLN	0.015708853	-0.328108141	0.36	0.419	1	Unstim_vs_Stim
Cluster_1	PDLIM5	0.015709255	0.446432656	0.312	0.259	1	Unstim_vs_Stim
Cluster_1	RPL24	0.01572853	0.34501609	0.256	0.2	1	Unstim_vs_Stim
Cluster_1	ANTXR2	0.015732595	-0.128551232	0.958	0.956	1	Unstim_vs_Stim
Cluster_1	PHF12	0.015770661	-0.285302934	0.363	0.421	1	Unstim_vs_Stim
Cluster_1	ANKRD66	0.015782467	-1.98808787	0.005	0.02	1	Unstim_vs_Stim
Cluster_1	FBXL17	0.015832824	-0.190220927	0.714	0.775	1	Unstim_vs_Stim
Cluster_1	NPDC1	0.0158548	0.370790011	0.249	0.197	1	Unstim_vs_Stim
Cluster_1	TMEM164	0.015883927	0.322028049	0.312	0.256	1	Unstim_vs_Stim
Cluster_1	SLC35A4	0.015899839	0.629593733	0.113	0.076	1	Unstim_vs_Stim
Cluster_1	RHBDD3	0.015900271	0.724738092	0.129	0.087	1	Unstim_vs_Stim
Cluster_1	TP53I11	0.015963377	-1.901248577	0.005	0.022	1	Unstim_vs_Stim
Cluster_1	U6.133	0.015985013	2.132754541	0.014	0.003	1	Unstim_vs_Stim
Cluster_1	IL1B	0.015985013	2.193729946	0.014	0.003	1	Unstim_vs_Stim
Cluster_1	CHKA	0.01598584	0.679578962	0.122	0.091	1	Unstim_vs_Stim
Cluster_1	CTNNA3	0.016046637	0.420441094	0.349	0.279	1	Unstim_vs_Stim
Cluster_1	NDUFB3	0.016062222	2.060037829	0.014	0.003	1	Unstim_vs_Stim
Cluster_1	GLA	0.016111547	0.654828158	0.076	0.048	1	Unstim_vs_Stim
Cluster_1	ENSMMUG00000064193	0.01615919	1.878214547	0.012	0.002	1	Unstim_vs_Stim
Cluster_1	TUSC3	0.016191873	0.552978438	0.072	0.047	1	Unstim_vs_Stim
Cluster_1	MOK	0.016234225	0.591863579	0.102	0.072	1	Unstim_vs_Stim
Cluster_1	CCNH	0.016271142	0.350279416	0.349	0.288	1	Unstim_vs_Stim
Cluster_1	MLLT10	0.016311724	-0.14126695	0.725	0.76	1	Unstim_vs_Stim
Cluster_1	CYB5R1	0.016311897	-1.087889519	0.016	0.039	1	Unstim_vs_Stim
Cluster_1	ADARB1	0.016316253	0.629799763	0.127	0.078	1	Unstim_vs_Stim
Cluster_1	ENSMMUG00000045257	0.016463217	0.605384059	0.136	0.094	1	Unstim_vs_Stim
Cluster_1	RUNX3	0.0164801	0.282679748	0.416	0.346	1	Unstim_vs_Stim
Cluster_1	TNFRSF4	0.016490063	0.878733875	0.069	0.041	1	Unstim_vs_Stim
Cluster_1	ASB2	0.016512918	-0.392018546	0.152	0.206	1	Unstim_vs_Stim
Cluster_1	TTLL11	0.016530108	0.207511438	0.753	0.728	1	Unstim_vs_Stim
Cluster_1	ZNF701	0.01654569	-0.278843896	0.217	0.281	1	Unstim_vs_Stim
Cluster_1	ENSMMUG00000065241	0.016604732	0.570324008	0.021	0.014	1	Unstim_vs_Stim
Cluster_1	AR	0.016639868	-2.307979124	0.007	0.033	1	Unstim_vs_Stim
Cluster_1	PSMA5	0.016693008	0.332189314	0.418	0.361	1	Unstim_vs_Stim
Cluster_1	ACSF3	0.016710487	-0.371282319	0.074	0.105	1	Unstim_vs_Stim
Cluster_1	ST3GAL6	0.016841711	0.625996839	0.037	0.022	1	Unstim_vs_Stim
Cluster_1	SLFN5	0.016921059	-0.24049381	0.557	0.59	1	Unstim_vs_Stim
Cluster_1	DSN1	0.016925074	-0.343944613	0.215	0.268	1	Unstim_vs_Stim
Cluster_1	TSC22D4	0.017049679	-0.322744972	0.259	0.31	1	Unstim_vs_Stim
Cluster_1	IL1RL2	0.017063955	1.166598611	0.016	0.007	1	Unstim_vs_Stim
Cluster_1	RUSC2	0.017075366	-0.595664636	0.053	0.08	1	Unstim_vs_Stim
Cluster_1	ATF7IP2	0.017168091	0.521140136	0.259	0.197	1	Unstim_vs_Stim
Cluster_1	SUCLG1	0.017189967	0.431605301	0.275	0.221	1	Unstim_vs_Stim
Cluster_1	PSMD9	0.017230422	-0.514850186	0.111	0.159	1	Unstim_vs_Stim
Cluster_1	ENSMMUG00000062228	0.017269803	0.454271981	0.035	0.024	1	Unstim_vs_Stim
Cluster_1	ENSMMUG00000000449	0.017278805	-0.464859429	0.099	0.147	1	Unstim_vs_Stim
Cluster_1	RHNO1	0.017410107	-0.459429307	0.083	0.121	1	Unstim_vs_Stim
Cluster_1	RFFL	0.017499684	0.243051523	0.621	0.576	1	Unstim_vs_Stim
Cluster_1	ENSMMUG00000051022	0.017570689	-0.723516498	0.023	0.046	1	Unstim_vs_Stim
Cluster_1	CANT1	0.017580497	0.722494553	0.067	0.039	1	Unstim_vs_Stim
Cluster_1	ZNF428	0.017597159	-0.747889737	0.007	0.022	1	Unstim_vs_Stim
Cluster_1	TMC8	0.017602036	-0.365575832	0.242	0.298	1	Unstim_vs_Stim
Cluster_1	ZNF274	0.017616026	-0.531956827	0.106	0.148	1	Unstim_vs_Stim
Cluster_1	SCNN1A	0.017622908	-0.758657932	0.028	0.053	1	Unstim_vs_Stim
Cluster_1	RBP7	0.017628377	-0.667590279	0.111	0.159	1	Unstim_vs_Stim
Cluster_1	TYK2	0.017690077	-0.365890815	0.212	0.269	1	Unstim_vs_Stim
Cluster_1	GAD1	0.017704637	-1.895759081	0.009	0.031	1	Unstim_vs_Stim
Cluster_1	ZCWPW1	0.017800504	1.924884209	0.025	0.008	1	Unstim_vs_Stim
Cluster_1	ENSMMUG00000056981	0.017916802	1.692550329	0.025	0.012	1	Unstim_vs_Stim
Cluster_1	TOB2	0.017971499	-0.407608519	0.176	0.229	1	Unstim_vs_Stim
Cluster_1	ACOX1	0.017973789	-0.288048767	0.208	0.263	1	Unstim_vs_Stim
Cluster_1	ENSMMUG00000053012	0.018028688	-0.484906383	0.069	0.11	1	Unstim_vs_Stim
Cluster_1	NTMT2	0.018047797	1.671161422	0.012	0.006	1	Unstim_vs_Stim
Cluster_1	YWHAH	0.018081058	-0.264710647	0.55	0.595	1	Unstim_vs_Stim
Cluster_1	ENSMMUG00000059091	0.018082869	1.518134111	0.014	0.005	1	Unstim_vs_Stim
Cluster_1	ESYT1	0.018095633	-0.359424797	0.282	0.341	1	Unstim_vs_Stim
Cluster_1	ESRRB	0.018122751	0.516234962	0.083	0.055	1	Unstim_vs_Stim
Cluster_1	MRTFA	0.018124218	0.23224948	0.457	0.399	1	Unstim_vs_Stim
Cluster_1	ZNF181	0.018125622	-1.085885507	0.051	0.085	1	Unstim_vs_Stim
Cluster_1	ATAD2B	0.018149926	0.120959541	0.672	0.598	1	Unstim_vs_Stim
Cluster_1	STMN2	0.01819787	-1.641717763	0.005	0.019	1	Unstim_vs_Stim
Cluster_1	HDLBP	0.018208151	-0.170935922	0.54	0.618	1	Unstim_vs_Stim
Cluster_1	PARD3	0.018221069	-0.315188245	0.43	0.492	1	Unstim_vs_Stim
Cluster_1	OTUD3	0.018239882	0.63433089	0.099	0.064	1	Unstim_vs_Stim
Cluster_1	COA1	0.018288704	-0.139205704	0.467	0.54	1	Unstim_vs_Stim
Cluster_1	SFMBT2	0.018303128	-0.213855033	0.467	0.561	1	Unstim_vs_Stim
Cluster_1	LHFPL1	0.018343186	-1.300182006	0.009	0.022	1	Unstim_vs_Stim
Cluster_1	MPND	0.018345999	1.519664061	0.037	0.017	1	Unstim_vs_Stim
Cluster_1	ENSMMUG00000060892	0.018355592	-0.590889869	0.053	0.078	1	Unstim_vs_Stim
Cluster_1	NR4A2	0.018358443	0.850384819	0.095	0.061	1	Unstim_vs_Stim
Cluster_1	NLRP3	0.018385798	-0.82336264	0.002	0.011	1	Unstim_vs_Stim
Cluster_1	SPEF2	0.018398962	-0.402053892	0.067	0.107	1	Unstim_vs_Stim
Cluster_1	ZNF418	0.018401226	1.157958354	0.016	0.006	1	Unstim_vs_Stim
Cluster_1	WSCD2	0.018483696	0.337067954	0.314	0.261	1	Unstim_vs_Stim
Cluster_1	KMT5B	0.018527293	-0.162898875	0.517	0.598	1	Unstim_vs_Stim
Cluster_1	TPO	0.018599616	-1.31069461	0.025	0.046	1	Unstim_vs_Stim
Cluster_1	CEBPZ	0.018626498	0.378098872	0.337	0.281	1	Unstim_vs_Stim
Cluster_1	SLC35F6	0.018667559	-0.705823588	0.051	0.086	1	Unstim_vs_Stim
Cluster_1	ENSMMUG00000065304	0.01876406	-0.665615713	0.065	0.098	1	Unstim_vs_Stim
Cluster_1	ATF7IP	0.018770136	-0.138736517	0.799	0.821	1	Unstim_vs_Stim
Cluster_1	CILK1	0.018806694	-0.624658687	0.127	0.179	1	Unstim_vs_Stim
Cluster_1	STAM2	0.01883345	-0.332092185	0.263	0.321	1	Unstim_vs_Stim
Cluster_1	ZNF652	0.018836703	-0.251817642	0.427	0.478	1	Unstim_vs_Stim
Cluster_1	SMU1	0.018895603	0.342634212	0.24	0.192	1	Unstim_vs_Stim
Cluster_1	PLD3	0.018900322	-0.2289344	0.36	0.43	1	Unstim_vs_Stim
Cluster_1	DHRS3	0.019004108	-0.332767442	0.212	0.27	1	Unstim_vs_Stim
Cluster_1	SRSF4	0.019004907	0.221309508	0.753	0.703	1	Unstim_vs_Stim
Cluster_1	CRBN	0.019046462	-0.221248294	0.226	0.285	1	Unstim_vs_Stim
Cluster_1	GCH1	0.019049049	0.557042789	0.104	0.071	1	Unstim_vs_Stim
Cluster_1	AMZ2	0.019071194	-0.366447629	0.231	0.289	1	Unstim_vs_Stim
Cluster_1	RNF214	0.019073812	-0.428487869	0.173	0.225	1	Unstim_vs_Stim
Cluster_1	VSIR	0.019084431	-0.563837336	0.062	0.1	1	Unstim_vs_Stim
Cluster_1	CFAP91	0.019112403	1.416524784	0.046	0.021	1	Unstim_vs_Stim
Cluster_1	KDM2B	0.019265082	-0.256097069	0.383	0.442	1	Unstim_vs_Stim
Cluster_1	MYL12B	0.019268931	-0.295857012	0.365	0.422	1	Unstim_vs_Stim
Cluster_1	TCTE1	0.01937218	-1.704395417	0.005	0.019	1	Unstim_vs_Stim
Cluster_1	TFG	0.019393211	0.245985184	0.545	0.481	1	Unstim_vs_Stim
Cluster_1	DNMT3B	0.019448191	0.592860833	0.018	0.012	1	Unstim_vs_Stim
Cluster_1	FSIP1	0.019491644	-0.706234965	0.065	0.096	1	Unstim_vs_Stim
Cluster_1	NSG1	0.019535598	-3.044412813	0	0.012	1	Unstim_vs_Stim
Cluster_1	ENSMMUG00000058677	0.019535598	-3.322949617	0	0.012	1	Unstim_vs_Stim
Cluster_1	ENSMMUG00000058082	0.019545366	1.443152326	0.025	0.01	1	Unstim_vs_Stim
Cluster_1	PTPN1	0.019577641	0.268869081	0.665	0.642	1	Unstim_vs_Stim
Cluster_1	RAI1	0.019589921	0.37650943	0.176	0.132	1	Unstim_vs_Stim
Cluster_1	WDR25	0.019622763	0.588282303	0.155	0.111	1	Unstim_vs_Stim
Cluster_1	WIPI1	0.019679641	1.153345356	0.037	0.018	1	Unstim_vs_Stim
Cluster_1	CIPC	0.019869071	-0.669289314	0.035	0.067	1	Unstim_vs_Stim
Cluster_1	Y-RNA.450	0.019896143	0.461425263	0.139	0.097	1	Unstim_vs_Stim
Cluster_1	ANKRD54	0.019949242	0.542863422	0.159	0.115	1	Unstim_vs_Stim
Cluster_1	TEAD3	0.020020384	1.022098753	0.035	0.017	1	Unstim_vs_Stim
Cluster_1	FNDC3B	0.020062077	0.838944585	0.242	0.194	1	Unstim_vs_Stim
Cluster_1	SRSF6	0.020088118	0.267508655	0.45	0.391	1	Unstim_vs_Stim
Cluster_1	DPM2	0.020171157	-0.567655327	0.136	0.179	1	Unstim_vs_Stim
Cluster_1	CEP68	0.020204397	-0.538747025	0.109	0.162	1	Unstim_vs_Stim
Cluster_1	ATP8	0.020210597	-1.045955621	0.065	0.1	1	Unstim_vs_Stim
Cluster_1	EPS15L1	0.020231455	0.464418794	0.282	0.218	1	Unstim_vs_Stim
Cluster_1	PTPN4	0.020355886	0.323107887	0.647	0.606	1	Unstim_vs_Stim
Cluster_1	PPME1	0.020395671	0.56400671	0.203	0.158	1	Unstim_vs_Stim
Cluster_1	CLDN15	0.020415326	-0.457861418	0.111	0.161	1	Unstim_vs_Stim
Cluster_1	Vault.3	0.020444922	3.065759704	0.012	0.002	1	Unstim_vs_Stim
Cluster_1	MAP3K20	0.020463806	0.480592616	0.219	0.167	1	Unstim_vs_Stim
Cluster_1	CLDND1	0.020473838	-0.293774304	0.305	0.369	1	Unstim_vs_Stim
Cluster_1	SCARB1	0.020485539	0.626891114	0.139	0.105	1	Unstim_vs_Stim
Cluster_1	SRGN	0.020490091	0.319136634	0.67	0.655	1	Unstim_vs_Stim
Cluster_1	ENSMMUG00000053797	0.020523699	-1.873716548	0.007	0.032	1	Unstim_vs_Stim
Cluster_1	TP53BP2	0.020543238	0.228300864	0.312	0.256	1	Unstim_vs_Stim
Cluster_1	DCAF8	0.020563395	-0.168303804	0.453	0.52	1	Unstim_vs_Stim
Cluster_1	ART3	0.020587321	1.075878227	0.035	0.017	1	Unstim_vs_Stim
Cluster_1	GPR18	0.020607314	-0.4884007	0.118	0.165	1	Unstim_vs_Stim
Cluster_1	ENSMMUG00000050336	0.020643759	-0.357721915	0.203	0.246	1	Unstim_vs_Stim
Cluster_1	ENSMMUG00000063344	0.020659478	2.32709009	0.012	0.002	1	Unstim_vs_Stim
Cluster_1	TANC1	0.020677925	-0.482970926	0.164	0.212	1	Unstim_vs_Stim
Cluster_1	CHDH	0.020706575	1.073736457	0.025	0.013	1	Unstim_vs_Stim
Cluster_1	ENSMMUG00000064754	0.020709219	-1.904372247	0.012	0.032	1	Unstim_vs_Stim
Cluster_1	SLC2A1	0.020721349	0.459134015	0.125	0.084	1	Unstim_vs_Stim
Cluster_1	LSM11	0.020723761	2.085659151	0.025	0.011	1	Unstim_vs_Stim
Cluster_1	GARIN1A	0.02076749	2.503061534	0.012	0.002	1	Unstim_vs_Stim
Cluster_1	CD52	0.020800629	-0.327457928	0.219	0.276	1	Unstim_vs_Stim
Cluster_1	MINAR2	0.02082168	2.225794223	0.012	0.002	1	Unstim_vs_Stim
Cluster_1	ENSMMUG00000043981	0.02082168	2.428744259	0.012	0.002	1	Unstim_vs_Stim
Cluster_1	ENSMMUG00000063768	0.02082168	2.175032025	0.012	0.002	1	Unstim_vs_Stim
Cluster_1	DHX58	0.020870341	0.437866755	0.166	0.122	1	Unstim_vs_Stim
Cluster_1	CD74	0.020879123	0.703824133	0.182	0.139	1	Unstim_vs_Stim
Cluster_1	MCC	0.020887629	0.274504643	0.201	0.149	1	Unstim_vs_Stim
Cluster_1	PIGB	0.020916673	-0.450373366	0.152	0.189	1	Unstim_vs_Stim
Cluster_1	ENSMMUG00000053937	0.02093043	1.696770183	0.012	0.002	1	Unstim_vs_Stim
Cluster_1	POR	0.021013857	-0.368880673	0.097	0.128	1	Unstim_vs_Stim
Cluster_1	FRS2	0.021065704	0.21086458	0.416	0.35	1	Unstim_vs_Stim
Cluster_1	EMILIN2	0.021071214	0.887829421	0.032	0.017	1	Unstim_vs_Stim
Cluster_1	ARL3	0.021085832	-0.234405945	0.443	0.492	1	Unstim_vs_Stim
Cluster_1	THSD7B	0.021108277	0.634530093	0.206	0.152	1	Unstim_vs_Stim
Cluster_1	HVCN1	0.021131217	0.664394334	0.035	0.021	1	Unstim_vs_Stim
Cluster_1	ENSMMUG00000061972	0.021152672	-0.95456753	0.042	0.075	1	Unstim_vs_Stim
Cluster_1	EXOC1	0.021175168	0.22855673	0.543	0.488	1	Unstim_vs_Stim
Cluster_1	SEMA7A	0.021186676	0.49245091	0.065	0.037	1	Unstim_vs_Stim
Cluster_1	EOLA2	0.021358215	-0.412148115	0.266	0.318	1	Unstim_vs_Stim
Cluster_1	ATAT1	0.02135969	-0.491444935	0.134	0.179	1	Unstim_vs_Stim
Cluster_1	SH3BGRL2	0.021426973	1.655284329	0.023	0.007	1	Unstim_vs_Stim
Cluster_1	HSD17B4	0.021448307	-0.138490566	0.73	0.773	1	Unstim_vs_Stim
Cluster_1	CD84	0.021468143	-0.287422547	0.159	0.216	1	Unstim_vs_Stim
Cluster_1	YKT6	0.021477843	-0.469945943	0.092	0.137	1	Unstim_vs_Stim
Cluster_1	MGAT4B	0.021497081	-0.543498544	0.067	0.106	1	Unstim_vs_Stim
Cluster_1	SASS6	0.021502564	-0.739648761	0.053	0.082	1	Unstim_vs_Stim
Cluster_1	DOCK5	0.021534988	0.38216823	0.388	0.335	1	Unstim_vs_Stim
Cluster_1	LIMD1	0.021582641	0.421807416	0.268	0.23	1	Unstim_vs_Stim
Cluster_1	ENSMMUG00000059505	0.021645877	-0.944577042	0.042	0.066	1	Unstim_vs_Stim
Cluster_1	ITPR2	0.021688794	0.159281895	0.852	0.812	1	Unstim_vs_Stim
Cluster_1	KATNAL2	0.021804546	0.685844424	0.06	0.037	1	Unstim_vs_Stim
Cluster_1	CHTOP	0.02182047	-0.323830878	0.337	0.386	1	Unstim_vs_Stim
Cluster_1	ENSMMUG00000054625	0.021852866	0.545361678	0.067	0.048	1	Unstim_vs_Stim
Cluster_1	ENSMMUG00000044001	0.021866836	-0.924690538	0.051	0.084	1	Unstim_vs_Stim
Cluster_1	PQBP1	0.021897021	-0.701181651	0.032	0.061	1	Unstim_vs_Stim
Cluster_1	TRPC1	0.02193628	0.500935785	0.256	0.207	1	Unstim_vs_Stim
Cluster_1	BMT2	0.022020242	0.387865431	0.418	0.369	1	Unstim_vs_Stim
Cluster_1	ENSMMUG00000061591	0.022071378	1.24878218	0.028	0.012	1	Unstim_vs_Stim
Cluster_1	SLC30A7	0.022097946	0.285175642	0.473	0.415	1	Unstim_vs_Stim
Cluster_1	ENSMMUG00000062854	0.022146788	1.156415001	0.06	0.026	1	Unstim_vs_Stim
Cluster_1	CDKL2	0.022201925	0.515441244	0.062	0.043	1	Unstim_vs_Stim
Cluster_1	MTRF1L	0.022243735	-0.473159133	0.136	0.182	1	Unstim_vs_Stim
Cluster_1	TRAF1	0.022326893	0.332542002	0.266	0.211	1	Unstim_vs_Stim
Cluster_1	ENSMMUG00000061756	0.022334663	0.21356492	0.531	0.48	1	Unstim_vs_Stim
Cluster_1	MDM4	0.022342439	0.24749806	0.43	0.372	1	Unstim_vs_Stim
Cluster_1	PRPF38B	0.022429556	-0.177106511	0.52	0.575	1	Unstim_vs_Stim
Cluster_1	Y-RNA.456	0.022440974	1.764591251	0.021	0.007	1	Unstim_vs_Stim
Cluster_1	FAM127C	0.022466164	-0.682267237	0.069	0.107	1	Unstim_vs_Stim
Cluster_1	KLRB1	0.022506113	-0.239263074	0.353	0.418	1	Unstim_vs_Stim
Cluster_1	HP1BP3	0.022516881	-0.214871407	0.547	0.58	1	Unstim_vs_Stim
Cluster_1	GPBP1	0.022536721	0.200772543	0.755	0.722	1	Unstim_vs_Stim
Cluster_1	SEC61B	0.022557544	0.341783231	0.129	0.091	1	Unstim_vs_Stim
Cluster_1	ABCC5	0.022574858	-0.392909608	0.166	0.217	1	Unstim_vs_Stim
Cluster_1	MINDY2	0.022589892	-0.219828929	0.404	0.451	1	Unstim_vs_Stim
Cluster_1	PTPN2	0.02258999	0.182350547	0.741	0.689	1	Unstim_vs_Stim
Cluster_1	ENSMMUG00000023296	0.022612731	0.742690841	0.079	0.05	1	Unstim_vs_Stim
Cluster_1	XPO5	0.022617335	0.279453053	0.268	0.216	1	Unstim_vs_Stim
Cluster_1	EDNRB	0.022635158	2.160159225	0.016	0.003	1	Unstim_vs_Stim
Cluster_1	ENSMMUG00000054784	0.022650784	-1.393323089	0.023	0.047	1	Unstim_vs_Stim
Cluster_1	ENSMMUG00000048888	0.022674162	-0.335257294	0.254	0.314	1	Unstim_vs_Stim
Cluster_1	VCPKMT	0.022697968	0.399069999	0.171	0.125	1	Unstim_vs_Stim
Cluster_1	XRCC5	0.022724247	0.208160841	0.771	0.709	1	Unstim_vs_Stim
Cluster_1	ENSMMUG00000060539	0.022741059	0.622672399	0.176	0.135	1	Unstim_vs_Stim
Cluster_1	ATG16L1	0.022829204	0.436859177	0.252	0.199	1	Unstim_vs_Stim
Cluster_1	PLAC8	0.02283111	1.820935196	0.018	0.006	1	Unstim_vs_Stim
Cluster_1	NOP58	0.02286115	0.282520803	0.547	0.492	1	Unstim_vs_Stim
Cluster_1	TRIM11	0.022884206	-0.48824927	0.132	0.178	1	Unstim_vs_Stim
Cluster_1	DDX43	0.023028383	1.633023426	0.016	0.007	1	Unstim_vs_Stim
Cluster_1	VAPB	0.023029552	0.425591188	0.312	0.257	1	Unstim_vs_Stim
Cluster_1	AGPS	0.023037275	0.219852452	0.718	0.7	1	Unstim_vs_Stim
Cluster_1	CLEC17A	0.023048102	1.701464504	0.014	0.005	1	Unstim_vs_Stim
Cluster_1	GNS	0.023060739	-0.517858494	0.115	0.162	1	Unstim_vs_Stim
Cluster_1	WBP4	0.023066766	-0.293719343	0.182	0.236	1	Unstim_vs_Stim
Cluster_1	ST8SIA4	0.023139979	-0.125812933	0.783	0.848	1	Unstim_vs_Stim
Cluster_1	TIFA	0.023146287	0.895363525	0.088	0.056	1	Unstim_vs_Stim
Cluster_1	NUDT7	0.023147439	1.636487008	0.016	0.006	1	Unstim_vs_Stim
Cluster_1	ENSMMUG00000022964	0.023152437	-0.551814883	0.236	0.277	1	Unstim_vs_Stim
Cluster_1	SYT14	0.023220022	-0.582761918	0.032	0.06	1	Unstim_vs_Stim
Cluster_1	ZNF280D	0.023247778	-0.16869791	0.337	0.409	1	Unstim_vs_Stim
Cluster_1	MRFAP1L1	0.023256783	-0.60106981	0.074	0.112	1	Unstim_vs_Stim
Cluster_1	DDX3X	0.023266713	0.122287109	0.732	0.699	1	Unstim_vs_Stim
Cluster_1	PMM1	0.023274718	-0.903583302	0.044	0.077	1	Unstim_vs_Stim
Cluster_1	SUPT6H	0.02328256	-0.338046064	0.236	0.291	1	Unstim_vs_Stim
Cluster_1	PHF14	0.023415082	0.309750616	0.635	0.593	1	Unstim_vs_Stim
Cluster_1	DCP1A	0.023474157	0.20000005	0.536	0.471	1	Unstim_vs_Stim
Cluster_1	ZNHIT6	0.023482725	0.460306179	0.268	0.213	1	Unstim_vs_Stim
Cluster_1	DGKG	0.023517699	0.172382925	0.106	0.076	1	Unstim_vs_Stim
Cluster_1	ALDH5A1	0.02355933	-0.656528691	0.046	0.077	1	Unstim_vs_Stim
Cluster_1	ARID5B	0.023574531	0.330518807	0.49	0.442	1	Unstim_vs_Stim
Cluster_1	ENSMMUG00000065143	0.023641323	-1.69379642	0.005	0.02	1	Unstim_vs_Stim
Cluster_1	ENSMMUG00000056838	0.023679936	-0.749899272	0.025	0.047	1	Unstim_vs_Stim
Cluster_1	TRPM7	0.023683912	-0.124436028	0.952	0.958	1	Unstim_vs_Stim
Cluster_1	DDX28	0.023707749	-1.693302021	0.005	0.021	1	Unstim_vs_Stim
Cluster_1	ENSMMUG00000051239	0.023722637	-0.322049711	0.284	0.341	1	Unstim_vs_Stim
Cluster_1	SLC35A2	0.023724023	0.706113007	0.097	0.066	1	Unstim_vs_Stim
Cluster_1	ESYT2	0.023753484	0.235006123	0.635	0.582	1	Unstim_vs_Stim
Cluster_1	SUPT16H	0.023908978	-0.189641463	0.476	0.533	1	Unstim_vs_Stim
Cluster_1	ENSMMUG00000064531	0.023964542	-0.845061702	0.032	0.061	1	Unstim_vs_Stim
Cluster_1	LMBR1L	0.023990436	-0.428720218	0.145	0.191	1	Unstim_vs_Stim
Cluster_1	MAT2A	0.024060989	0.551595468	0.247	0.206	1	Unstim_vs_Stim
Cluster_1	PLGRKT	0.024083921	0.413844108	0.314	0.261	1	Unstim_vs_Stim
Cluster_1	EXOSC10	0.024109492	-0.403706189	0.185	0.235	1	Unstim_vs_Stim
Cluster_1	ENSMMUG00000064066	0.024117519	-3.772931667	0	0.012	1	Unstim_vs_Stim
Cluster_1	RSPO1	0.024117519	-2.885076134	0	0.011	1	Unstim_vs_Stim
Cluster_1	NKAIN4	0.024117519	-3.311387218	0	0.011	1	Unstim_vs_Stim
Cluster_1	AGL	0.024122686	-0.369939423	0.053	0.085	1	Unstim_vs_Stim
Cluster_1	DPP7	0.024123038	-0.346971284	0.342	0.398	1	Unstim_vs_Stim
Cluster_1	MAN1B1	0.024165251	0.571279031	0.139	0.102	1	Unstim_vs_Stim
Cluster_1	FEZ2	0.024293011	-0.311011737	0.333	0.394	1	Unstim_vs_Stim
Cluster_1	SLC3A2	0.02431714	0.443305518	0.254	0.205	1	Unstim_vs_Stim
Cluster_1	ENSMMUG00000058742	0.024358464	-1.302282465	0.018	0.037	1	Unstim_vs_Stim
Cluster_1	ENSMMUG00000019832	0.024363561	-0.454914464	0.092	0.122	1	Unstim_vs_Stim
Cluster_1	BICRAL	0.024381186	-0.192759783	0.381	0.46	1	Unstim_vs_Stim
Cluster_1	PHF3	0.024437358	-0.133882521	0.561	0.626	1	Unstim_vs_Stim
Cluster_1	ENSMMUG00000053221	0.024564664	1.968704436	0.016	0.005	1	Unstim_vs_Stim
Cluster_1	HDAC3	0.024568245	-0.331148255	0.256	0.314	1	Unstim_vs_Stim
Cluster_1	ISM2	0.024596175	0.818390102	0.016	0.01	1	Unstim_vs_Stim
Cluster_1	ENSMMUG00000059915	0.0246139	2.343936424	0.014	0.003	1	Unstim_vs_Stim
Cluster_1	ENSMMUG00000051453	0.024712661	2.107472109	0.012	0.004	1	Unstim_vs_Stim
Cluster_1	SLITRK4	0.024712673	2.124043225	0.016	0.003	1	Unstim_vs_Stim
Cluster_1	ZNF559	0.024736333	-0.519829871	0.12	0.168	1	Unstim_vs_Stim
Cluster_1	RS1	0.024795839	0.729658355	0.018	0.01	1	Unstim_vs_Stim
Cluster_1	SPTLC1	0.02479734	0.35113008	0.289	0.226	1	Unstim_vs_Stim
Cluster_1	ENSMMUG00000054983	0.024811765	1.938855334	0.012	0.004	1	Unstim_vs_Stim
Cluster_1	ADAMTS10	0.024892734	-0.666181709	0.062	0.09	1	Unstim_vs_Stim
Cluster_1	HSPB1	0.02491123	3.189130249	0.016	0.005	1	Unstim_vs_Stim
Cluster_1	ZSWIM7	0.024956499	-0.463335371	0.192	0.241	1	Unstim_vs_Stim
Cluster_1	RPL7	0.024997585	-0.586919987	0.143	0.186	1	Unstim_vs_Stim
Cluster_1	HNRNPUL1	0.025005457	-0.183536869	0.587	0.636	1	Unstim_vs_Stim
Cluster_1	ENSMMUG00000053722	0.025029641	-1.418424646	0.009	0.022	1	Unstim_vs_Stim
Cluster_1	NANS	0.025064455	0.441742823	0.141	0.107	1	Unstim_vs_Stim
Cluster_1	PIK3C3	0.025197437	0.268139704	0.469	0.423	1	Unstim_vs_Stim
Cluster_1	WNT4	0.025312483	1.515297949	0.016	0.005	1	Unstim_vs_Stim
Cluster_1	BMPR1B	0.025322535	-0.612271209	0.092	0.133	1	Unstim_vs_Stim
Cluster_1	ENSMMUG00000038067	0.025400991	0.826617302	0.048	0.029	1	Unstim_vs_Stim
Cluster_1	ENSMMUG00000012537	0.025433175	1.364818062	0.069	0.034	1	Unstim_vs_Stim
Cluster_1	PLXNC1	0.025571094	-0.335559441	0.42	0.468	1	Unstim_vs_Stim
Cluster_1	S100A4	0.025653158	-0.288657877	0.238	0.296	1	Unstim_vs_Stim
Cluster_1	TNN	0.025661086	-1.134873179	0.012	0.023	1	Unstim_vs_Stim
Cluster_1	SFPQ	0.025667223	-0.098586408	0.626	0.691	1	Unstim_vs_Stim
Cluster_1	AIDA	0.025792055	-0.288259549	0.224	0.277	1	Unstim_vs_Stim
Cluster_1	KCTD7	0.02583756	-0.498277069	0.102	0.145	1	Unstim_vs_Stim
Cluster_1	CAT	0.025839745	-0.442390837	0.157	0.209	1	Unstim_vs_Stim
Cluster_1	SDHAF4	0.025912464	0.163991466	0.806	0.775	1	Unstim_vs_Stim
Cluster_1	HNRNPK	0.025938148	-0.155323233	0.732	0.774	1	Unstim_vs_Stim
Cluster_1	INPP4B	0.026033105	0.211855603	0.861	0.841	1	Unstim_vs_Stim
Cluster_1	RTN3	0.026042616	-0.204874742	0.473	0.533	1	Unstim_vs_Stim
Cluster_1	GRIN1	0.026046639	-0.866398501	0.009	0.029	1	Unstim_vs_Stim
Cluster_1	LPCAT3	0.026057839	0.201082371	0.323	0.267	1	Unstim_vs_Stim
Cluster_1	LAMB1	0.026073903	0.98974667	0.042	0.022	1	Unstim_vs_Stim
Cluster_1	ARHGAP45	0.026145832	-0.23425231	0.467	0.52	1	Unstim_vs_Stim
Cluster_1	CFAP263	0.026216458	0.70497269	0.042	0.025	1	Unstim_vs_Stim
Cluster_1	Metazoa-SRP.212	0.026233966	-1.050157587	0.012	0.032	1	Unstim_vs_Stim
Cluster_1	SV2B	0.026258889	-1.004124616	0.018	0.04	1	Unstim_vs_Stim
Cluster_1	MEX3C	0.026275421	-0.335331983	0.15	0.202	1	Unstim_vs_Stim
Cluster_1	ZNF703	0.026290686	-1.852588396	0.007	0.024	1	Unstim_vs_Stim
Cluster_1	MSH3	0.026321978	0.256364456	0.427	0.373	1	Unstim_vs_Stim
Cluster_1	ENSMMUG00000059080	0.026326645	0.455008225	0.129	0.091	1	Unstim_vs_Stim
Cluster_1	OSBPL2	0.02640126	-0.403342171	0.335	0.379	1	Unstim_vs_Stim
Cluster_1	ARHGEF26	0.026417998	1.167546428	0.035	0.017	1	Unstim_vs_Stim
Cluster_1	ENSMMUG00000054630	0.026543079	-0.489308161	0.099	0.144	1	Unstim_vs_Stim
Cluster_1	MVB12B	0.026653942	0.250493153	0.111	0.075	1	Unstim_vs_Stim
Cluster_1	DYNLT5	0.026698107	1.902586319	0.018	0.007	1	Unstim_vs_Stim
Cluster_1	YIF1A	0.026709433	-0.912237181	0.037	0.066	1	Unstim_vs_Stim
Cluster_1	ENSMMUG00000050016	0.026728762	-1.54642368	0.007	0.023	1	Unstim_vs_Stim
Cluster_1	LRRC9	0.026860126	-1.939431804	0.009	0.035	1	Unstim_vs_Stim
Cluster_1	COMMD10	0.026871563	0.224617297	0.598	0.547	1	Unstim_vs_Stim
Cluster_1	ACIN1	0.026913188	-0.151215459	0.64	0.673	1	Unstim_vs_Stim
Cluster_1	GPSM3	0.027042246	-0.294034579	0.199	0.251	1	Unstim_vs_Stim
Cluster_1	ENSMMUG00000054851	0.027104288	-1.046568869	0.007	0.019	1	Unstim_vs_Stim
Cluster_1	COL4A3	0.027189024	0.379146663	0.065	0.045	1	Unstim_vs_Stim
Cluster_1	CARS1	0.027220941	0.530224182	0.279	0.23	1	Unstim_vs_Stim
Cluster_1	ENSMMUG00000059585	0.027223956	1.445097392	0.021	0.008	1	Unstim_vs_Stim
Cluster_1	WWOX	0.027233109	0.199543037	0.674	0.608	1	Unstim_vs_Stim
Cluster_1	PIGS	0.027261931	0.577576266	0.152	0.113	1	Unstim_vs_Stim
Cluster_1	ENSMMUG00000046089	0.02735138	1.212216576	0.016	0.007	1	Unstim_vs_Stim
Cluster_1	SEPTIN12	0.027379329	-0.417180295	0.005	0.012	1	Unstim_vs_Stim
Cluster_1	ENSMMUG00000059569	0.027384286	-0.153061846	0.104	0.143	1	Unstim_vs_Stim
Cluster_1	PRRC1	0.027389864	0.561748286	0.166	0.125	1	Unstim_vs_Stim
Cluster_1	CEP19	0.027402092	-0.287395902	0.166	0.215	1	Unstim_vs_Stim
Cluster_1	RIC1	0.027441308	0.323530491	0.443	0.385	1	Unstim_vs_Stim
Cluster_1	WDR89	0.027449314	0.429590281	0.231	0.175	1	Unstim_vs_Stim
Cluster_1	MPP2	0.027471726	0.852483425	0.032	0.019	1	Unstim_vs_Stim
Cluster_1	MAPKAPK2	0.027495721	0.27608209	0.298	0.249	1	Unstim_vs_Stim
Cluster_1	TDP2	0.027530063	-0.515583605	0.159	0.205	1	Unstim_vs_Stim
Cluster_1	C2H3orf38	0.027551451	0.440931971	0.141	0.104	1	Unstim_vs_Stim
Cluster_1	ENSMMUG00000030178	0.027569221	-0.054176771	0.048	0.067	1	Unstim_vs_Stim
Cluster_1	PPP2R2C	0.027570199	0.724515154	0.072	0.047	1	Unstim_vs_Stim
Cluster_1	ENSMMUG00000059542	0.027574673	1.279788961	0.051	0.027	1	Unstim_vs_Stim
Cluster_1	ENSMMUG00000051413	0.027585756	0.962392017	0.028	0.015	1	Unstim_vs_Stim
Cluster_1	TAF15	0.027592694	0.166097303	0.811	0.77	1	Unstim_vs_Stim
Cluster_1	DDX39B	0.027599755	0.2486994	0.554	0.499	1	Unstim_vs_Stim
Cluster_1	SELPLG	0.027669101	-0.257613406	0.342	0.406	1	Unstim_vs_Stim
Cluster_1	TMEM150C	0.027672333	-0.748976355	0.037	0.067	1	Unstim_vs_Stim
Cluster_1	FAM53C	0.027673877	0.493808316	0.178	0.137	1	Unstim_vs_Stim
Cluster_1	USP27X	0.027704795	-2.614705612	0.005	0.02	1	Unstim_vs_Stim
Cluster_1	ADPGK	0.027729427	0.425004662	0.249	0.197	1	Unstim_vs_Stim
Cluster_1	POPDC2	0.027746351	0.796938675	0.032	0.012	1	Unstim_vs_Stim
Cluster_1	MARCHF11	0.027787181	1.023992123	0.032	0.016	1	Unstim_vs_Stim
Cluster_1	EEF2K	0.027805037	-0.359938595	0.316	0.381	1	Unstim_vs_Stim
Cluster_1	ENSMMUG00000013952	0.027827236	1.205192041	0.025	0.014	1	Unstim_vs_Stim
Cluster_1	PCNX2	0.027841799	0.120062096	0.91	0.888	1	Unstim_vs_Stim
Cluster_1	USP44	0.027848056	-0.130087708	0.441	0.522	1	Unstim_vs_Stim
Cluster_1	COX7A1	0.027931713	1.140526484	0.023	0.009	1	Unstim_vs_Stim
Cluster_1	KCNMA1	0.027947691	0.620508927	0.212	0.157	1	Unstim_vs_Stim
Cluster_1	IMPA2	0.027973066	-0.623351787	0.055	0.085	1	Unstim_vs_Stim
Cluster_1	DEXI	0.028014622	-0.426487732	0.115	0.165	1	Unstim_vs_Stim
Cluster_1	JARID2	0.028067602	0.247576707	0.374	0.311	1	Unstim_vs_Stim
Cluster_1	ATP6V0D2	0.028114212	-2.638045355	0.002	0.014	1	Unstim_vs_Stim
Cluster_1	TDRP	0.028217146	0.735641567	0.03	0.014	1	Unstim_vs_Stim
Cluster_1	ENSMMUG00000063322	0.028263158	1.04340916	0.044	0.024	1	Unstim_vs_Stim
Cluster_1	TRIM65	0.028271153	-2.511150713	0.002	0.011	1	Unstim_vs_Stim
Cluster_1	DLL3	0.028292772	-2.540456785	0.002	0.015	1	Unstim_vs_Stim
Cluster_1	CALM1	0.028303597	0.15638062	0.878	0.846	1	Unstim_vs_Stim
Cluster_1	HIBADH	0.028322481	-0.137394448	0.189	0.24	1	Unstim_vs_Stim
Cluster_1	SKP1	0.028340652	0.138461163	0.725	0.658	1	Unstim_vs_Stim
Cluster_1	RIOK2	0.028347999	0.460217997	0.129	0.087	1	Unstim_vs_Stim
Cluster_1	CAMK4	0.028350497	-0.16592895	0.808	0.823	1	Unstim_vs_Stim
Cluster_1	SLC4A4	0.028407016	-0.647041881	0.065	0.104	1	Unstim_vs_Stim
Cluster_1	SCRIB	0.028427816	-2.265677156	0.002	0.016	1	Unstim_vs_Stim
Cluster_1	TPI1	0.028429297	0.320098402	0.379	0.324	1	Unstim_vs_Stim
Cluster_1	ENSMMUG00000030424	0.028449676	-1.752308481	0.002	0.015	1	Unstim_vs_Stim
Cluster_1	RNF24	0.028492727	-0.437698572	0.194	0.247	1	Unstim_vs_Stim
Cluster_1	BPTF	0.028539863	-0.096504649	0.908	0.92	1	Unstim_vs_Stim
Cluster_1	ENSMMUG00000055134	0.028563402	-1.78333663	0.002	0.013	1	Unstim_vs_Stim
Cluster_1	ATP13A4	0.028588006	0.450812403	0.03	0.012	1	Unstim_vs_Stim
Cluster_1	ATP13A5	0.028705737	-1.311754462	0.032	0.052	1	Unstim_vs_Stim
Cluster_1	UEVLD	0.028766466	0.28265471	0.552	0.489	1	Unstim_vs_Stim
Cluster_1	SLC25A26	0.028769966	0.34582776	0.457	0.407	1	Unstim_vs_Stim
Cluster_1	FAM241A	0.028784231	0.237728363	0.18	0.13	1	Unstim_vs_Stim
Cluster_1	BDKRB2	0.028789499	0.822863971	0.032	0.017	1	Unstim_vs_Stim
Cluster_1	SEMA4B	0.028800194	-0.340370478	0.326	0.383	1	Unstim_vs_Stim
Cluster_1	MEI1	0.028810656	0.57515443	0.021	0.014	1	Unstim_vs_Stim
Cluster_1	IFFO1	0.028822674	-0.358949384	0.155	0.204	1	Unstim_vs_Stim
Cluster_1	ARAP2	0.028844345	0.207432718	0.836	0.819	1	Unstim_vs_Stim
Cluster_1	ENSMMUG00000041459	0.028855387	0.766973654	0.023	0.009	1	Unstim_vs_Stim
Cluster_1	PYM1	0.028858872	-0.48111781	0.069	0.107	1	Unstim_vs_Stim
Cluster_1	PRDX6	0.02896618	0.272951902	0.337	0.283	1	Unstim_vs_Stim
Cluster_1	EHMT2	0.02898034	-0.398205395	0.145	0.189	1	Unstim_vs_Stim
Cluster_1	ENSMMUG00000051081	0.029038246	-0.650128154	0.028	0.045	1	Unstim_vs_Stim
Cluster_1	INF2	0.029046939	-1.09778153	0.021	0.044	1	Unstim_vs_Stim
Cluster_1	TSPYL1	0.029117991	-0.345235319	0.222	0.276	1	Unstim_vs_Stim
Cluster_1	SNAPC3	0.029224328	0.416590049	0.206	0.162	1	Unstim_vs_Stim
Cluster_1	AP1M1	0.029259319	-0.317841264	0.206	0.261	1	Unstim_vs_Stim
Cluster_1	RAN	0.029341397	-0.301402615	0.252	0.304	1	Unstim_vs_Stim
Cluster_1	BTN3A3	0.029419121	-0.414010508	0.132	0.169	1	Unstim_vs_Stim
Cluster_1	SEC22C	0.029451913	-0.571004503	0.092	0.135	1	Unstim_vs_Stim
Cluster_1	TRIM37	0.02945581	-0.235270837	0.374	0.436	1	Unstim_vs_Stim
Cluster_1	TTC13	0.029492235	-0.147930832	0.589	0.652	1	Unstim_vs_Stim
Cluster_1	IL15	0.029508385	0.714293353	0.085	0.062	1	Unstim_vs_Stim
Cluster_1	ALDH9A1	0.029610204	-0.441010707	0.263	0.309	1	Unstim_vs_Stim
Cluster_1	ENSMMUG00000057544	0.029614617	0.548304254	0.192	0.152	1	Unstim_vs_Stim
Cluster_1	STIM1	0.029625711	-0.163304878	0.52	0.57	1	Unstim_vs_Stim
Cluster_1	CPSF3	0.029689995	0.233592238	0.416	0.356	1	Unstim_vs_Stim
Cluster_1	DOK6	0.029771707	0.553227966	0.159	0.12	1	Unstim_vs_Stim
Cluster_1	TRMT1L	0.029778572	-0.250144121	0.242	0.304	1	Unstim_vs_Stim
Cluster_1	GZMB	0.029810484	1.003097384	0.182	0.142	1	Unstim_vs_Stim
Cluster_1	ENSMMUG00000064990	0.029816398	-3.248913863	0	0.01	1	Unstim_vs_Stim
Cluster_1	CREBBP	0.02988243	-0.117009908	0.702	0.739	1	Unstim_vs_Stim
Cluster_1	PRC1	0.029944309	-0.582750709	0.127	0.167	1	Unstim_vs_Stim
Cluster_1	OVGP1	0.029969458	-0.822569846	0.048	0.079	1	Unstim_vs_Stim
Cluster_1	CTTN	0.030024544	0.14199309	0.94	0.911	1	Unstim_vs_Stim
Cluster_1	MON1B	0.030055226	-0.558073799	0.113	0.154	1	Unstim_vs_Stim
Cluster_1	YWHAG	0.030142822	0.339040999	0.467	0.42	1	Unstim_vs_Stim
Cluster_1	MMP1	0.030143381	1.308746198	0.025	0.011	1	Unstim_vs_Stim
Cluster_1	MCFD2	0.03020962	0.545391806	0.145	0.109	1	Unstim_vs_Stim
Cluster_1	HTT	0.030230427	0.173658857	0.656	0.592	1	Unstim_vs_Stim
Cluster_1	PITPNA	0.030283045	0.373964265	0.187	0.141	1	Unstim_vs_Stim
Cluster_1	ENSMMUG00000053475	0.030317156	1.564357462	0.021	0.007	1	Unstim_vs_Stim
Cluster_1	PRKX	0.030393052	0.140721591	0.915	0.876	1	Unstim_vs_Stim
Cluster_1	TMEM248	0.030404186	-0.119187456	0.261	0.32	1	Unstim_vs_Stim
Cluster_1	WWC2	0.030435396	-0.458624771	0.182	0.234	1	Unstim_vs_Stim
Cluster_1	ENSMMUG00000054754	0.030448202	1.314598716	0.021	0.01	1	Unstim_vs_Stim
Cluster_1	RIMOC1	0.030453841	-0.378606641	0.129	0.167	1	Unstim_vs_Stim
Cluster_1	IMPACT	0.030456361	-0.57884934	0.025	0.052	1	Unstim_vs_Stim
Cluster_1	RMND5A	0.030479221	0.412035236	0.365	0.316	1	Unstim_vs_Stim
Cluster_1	DCK	0.030647964	-0.591936209	0.185	0.231	1	Unstim_vs_Stim
Cluster_1	GIMAP5	0.030710843	-0.213447506	0.427	0.484	1	Unstim_vs_Stim
Cluster_1	SYTL2	0.030875979	-0.170475512	0.614	0.664	1	Unstim_vs_Stim
Cluster_1	TDRD1	0.030888225	1.156883212	0.021	0.008	1	Unstim_vs_Stim
Cluster_1	KIF2A	0.030935982	0.216632723	0.545	0.495	1	Unstim_vs_Stim
Cluster_1	ENSMMUG00000011326	0.030936474	-0.137697954	0.42	0.497	1	Unstim_vs_Stim
Cluster_1	GALM	0.030951342	-0.246678943	0.591	0.616	1	Unstim_vs_Stim
Cluster_1	IGFL4	0.03095461	0.917353364	0.06	0.037	1	Unstim_vs_Stim
Cluster_1	RRAGC	0.030963453	-0.33193103	0.249	0.302	1	Unstim_vs_Stim
Cluster_1	FRMD6	0.030970809	0.328374649	0.196	0.152	1	Unstim_vs_Stim
Cluster_1	RUVBL1	0.031007633	0.710529348	0.104	0.07	1	Unstim_vs_Stim
Cluster_1	LPIN1	0.03104712	0.182112426	0.642	0.588	1	Unstim_vs_Stim
Cluster_1	C5H4orf46	0.031070698	2.226150604	0.018	0.007	1	Unstim_vs_Stim
Cluster_1	UBE2H	0.031117591	-0.14002513	0.732	0.774	1	Unstim_vs_Stim
Cluster_1	VEZF1	0.031140681	-0.294015177	0.286	0.344	1	Unstim_vs_Stim
Cluster_1	GIMAP4	0.031204002	-0.168493491	0.416	0.482	1	Unstim_vs_Stim
Cluster_1	MYSM1	0.031261517	0.234242413	0.441	0.387	1	Unstim_vs_Stim
Cluster_1	XDH	0.031263545	-0.93684478	0.014	0.027	1	Unstim_vs_Stim
Cluster_1	C12H2orf76	0.031284252	-0.422202622	0.157	0.202	1	Unstim_vs_Stim
Cluster_1	CDK8	0.031287325	0.255232667	0.411	0.356	1	Unstim_vs_Stim
Cluster_1	COG6	0.031399736	-0.327830194	0.333	0.378	1	Unstim_vs_Stim
Cluster_1	SPAG16	0.031519002	0.328517319	0.282	0.241	1	Unstim_vs_Stim
Cluster_1	TM9SF3	0.031596087	0.150504252	0.651	0.615	1	Unstim_vs_Stim
Cluster_1	ADGRG2	0.031658079	0.690118945	0.06	0.038	1	Unstim_vs_Stim
Cluster_1	HS1BP3	0.031673929	-0.840582045	0.039	0.071	1	Unstim_vs_Stim
Cluster_1	GON4L	0.031721472	0.170518008	0.589	0.536	1	Unstim_vs_Stim
Cluster_1	KIAA1143	0.03173358	0.686206351	0.111	0.076	1	Unstim_vs_Stim
Cluster_1	DCTN4	0.031780313	0.292185417	0.367	0.312	1	Unstim_vs_Stim
Cluster_1	CCDC97	0.031782607	-0.380465832	0.192	0.239	1	Unstim_vs_Stim
Cluster_1	ENSMMUG00000027434	0.031807963	-0.939490703	0.016	0.037	1	Unstim_vs_Stim
Cluster_1	HMCN1	0.031827941	-0.880184192	0.062	0.107	1	Unstim_vs_Stim
Cluster_1	ENSMMUG00000038677	0.031834411	-0.049916779	0.025	0.042	1	Unstim_vs_Stim
Cluster_1	PRSS54	0.031840787	-1.940725764	0.005	0.016	1	Unstim_vs_Stim
Cluster_1	ATP5PB	0.031885172	-0.317453989	0.312	0.365	1	Unstim_vs_Stim
Cluster_1	SAT2	0.031943472	-0.704255446	0.042	0.071	1	Unstim_vs_Stim
Cluster_1	DHCR24	0.031949194	-1.189420251	0.028	0.052	1	Unstim_vs_Stim
Cluster_1	Metazoa-SRP.583	0.0320622	-1.687906199	0.007	0.023	1	Unstim_vs_Stim
Cluster_1	C2H3orf62	0.03219664	-0.355720419	0.069	0.088	1	Unstim_vs_Stim
Cluster_1	MYO1C	0.032207594	-0.605434108	0.058	0.087	1	Unstim_vs_Stim
Cluster_1	PON2	0.032235677	0.807401841	0.083	0.052	1	Unstim_vs_Stim
Cluster_1	CCSAP	0.032255854	-0.676376783	0.081	0.125	1	Unstim_vs_Stim
Cluster_1	PRR12	0.032283145	-0.472052362	0.106	0.143	1	Unstim_vs_Stim
Cluster_1	ENSMMUG00000059193	0.032291923	1.36968721	0.028	0.012	1	Unstim_vs_Stim
Cluster_1	ADGRD2	0.032371155	1.580323341	0.016	0.006	1	Unstim_vs_Stim
Cluster_1	CCNC	0.032385996	0.337275763	0.3	0.251	1	Unstim_vs_Stim
Cluster_1	ICA1	0.032390399	0.503096635	0.092	0.071	1	Unstim_vs_Stim
Cluster_1	CERS2	0.032420753	0.526769833	0.155	0.116	1	Unstim_vs_Stim
Cluster_1	ENSMMUG00000049718	0.03244478	0.763481438	0.085	0.059	1	Unstim_vs_Stim
Cluster_1	C2H3orf52	0.032465255	1.46974829	0.018	0.006	1	Unstim_vs_Stim
Cluster_1	TNFAIP8L3	0.032509294	1.591685206	0.018	0.008	1	Unstim_vs_Stim
Cluster_1	ADAMTS20	0.032553402	0.800227632	0.055	0.034	1	Unstim_vs_Stim
Cluster_1	MSRB1	0.032591518	-0.679619877	0.062	0.096	1	Unstim_vs_Stim
Cluster_1	RFX3	0.032633799	0.195181874	0.589	0.534	1	Unstim_vs_Stim
Cluster_1	PGK1	0.032694535	0.208280071	0.483	0.425	1	Unstim_vs_Stim
Cluster_1	SRP72	0.032726662	0.238183455	0.418	0.372	1	Unstim_vs_Stim
Cluster_1	ENSMMUG00000052076	0.032738975	0.935499502	0.016	0.005	1	Unstim_vs_Stim
Cluster_1	ARRDC1	0.032751663	-0.539990515	0.044	0.072	1	Unstim_vs_Stim
Cluster_1	MAP4K1	0.032895621	-0.30217811	0.48	0.521	1	Unstim_vs_Stim
Cluster_1	BMS1	0.032911864	0.177317049	0.473	0.429	1	Unstim_vs_Stim
Cluster_1	RUVBL2	0.03302082	0.509659386	0.233	0.181	1	Unstim_vs_Stim
Cluster_1	FAM111B	0.033041417	0.867649613	0.051	0.032	1	Unstim_vs_Stim
Cluster_1	ESAM	0.033110355	0.662396933	0.012	0.006	1	Unstim_vs_Stim
Cluster_1	ENSMMUG00000016712	0.033186827	-0.389541348	0.058	0.077	1	Unstim_vs_Stim
Cluster_1	ENSMMUG00000056331	0.033203226	-0.248428829	0.529	0.576	1	Unstim_vs_Stim
Cluster_1	ENSMMUG00000054965	0.03322254	0.390044418	0.261	0.23	1	Unstim_vs_Stim
Cluster_1	SLC35G2	0.033245983	1.902812103	0.028	0.008	1	Unstim_vs_Stim
Cluster_1	GRAMD1B	0.033422077	0.249704777	0.589	0.54	1	Unstim_vs_Stim
Cluster_1	ENSMMUG00000062850	0.033427474	1.109558988	0.018	0.007	1	Unstim_vs_Stim
Cluster_1	ISCU	0.033495011	-0.470417033	0.095	0.138	1	Unstim_vs_Stim
Cluster_1	ENSMMUG00000042181	0.033520566	2.121011811	0.018	0.006	1	Unstim_vs_Stim
Cluster_1	VPS35	0.033591136	-0.303466521	0.247	0.301	1	Unstim_vs_Stim
Cluster_1	RETREG3	0.033634716	-0.319291502	0.199	0.248	1	Unstim_vs_Stim
Cluster_1	GLT1D1	0.033658444	-0.224522519	0.554	0.593	1	Unstim_vs_Stim
Cluster_1	DOCK8	0.033681269	0.131440195	0.896	0.887	1	Unstim_vs_Stim
Cluster_1	IL21	0.033778012	1.786431927	0.03	0.013	1	Unstim_vs_Stim
Cluster_1	TRMU	0.033896149	0.488475521	0.18	0.137	1	Unstim_vs_Stim
Cluster_1	ENSMMUG00000028701	0.034005954	-0.471377726	0.351	0.388	1	Unstim_vs_Stim
Cluster_1	TIGAR	0.034021191	0.220536246	0.21	0.161	1	Unstim_vs_Stim
Cluster_1	FOSB	0.034022444	0.376205436	0.238	0.187	1	Unstim_vs_Stim
Cluster_1	MOCOS	0.034080217	1.132593261	0.053	0.029	1	Unstim_vs_Stim
Cluster_1	ENSMMUG00000051183	0.034100573	1.361829593	0.028	0.012	1	Unstim_vs_Stim
Cluster_1	BROX	0.034129129	-0.254194241	0.233	0.291	1	Unstim_vs_Stim
Cluster_1	ENSMMUG00000044628	0.034146086	2.558720322	0.012	0.003	1	Unstim_vs_Stim
Cluster_1	ENSMMUG00000062136	0.034158417	-1.468498593	0.007	0.02	1	Unstim_vs_Stim
Cluster_1	KCNN4	0.034193045	1.267395895	0.062	0.033	1	Unstim_vs_Stim
Cluster_1	HMGB1	0.034195117	-0.097574952	0.753	0.799	1	Unstim_vs_Stim
Cluster_1	ENSMMUG00000056335	0.034288149	-2.164141769	0.005	0.016	1	Unstim_vs_Stim
Cluster_1	ENSMMUG00000031416	0.034324729	1.011882304	0.046	0.027	1	Unstim_vs_Stim
Cluster_1	ENSMMUG00000057676	0.03435961	1.787063777	0.012	0.003	1	Unstim_vs_Stim
Cluster_1	ERO1B	0.034421726	0.265225734	0.439	0.391	1	Unstim_vs_Stim
Cluster_1	KMT2A	0.034424598	-0.170649806	0.806	0.837	1	Unstim_vs_Stim
Cluster_1	SWAP70	0.034455504	0.559918253	0.085	0.06	1	Unstim_vs_Stim
Cluster_1	PROX1	0.034476312	-1.340173299	0.009	0.023	1	Unstim_vs_Stim
Cluster_1	NLE1	0.034512979	1.14113125	0.028	0.014	1	Unstim_vs_Stim
Cluster_1	CSTB	0.034526166	-1.828577748	0.005	0.019	1	Unstim_vs_Stim
Cluster_1	SCNN1G	0.034527829	-2.989072692	0	0.013	1	Unstim_vs_Stim
Cluster_1	ARHGEF39	0.034556145	-1.097776409	0.009	0.027	1	Unstim_vs_Stim
Cluster_1	THOP1	0.034616355	0.702304081	0.076	0.049	1	Unstim_vs_Stim
Cluster_1	ARHGAP21	0.034628366	-0.497347943	0.268	0.32	1	Unstim_vs_Stim
Cluster_1	ENSMMUG00000054186	0.0346935	-1.690234237	0.002	0.015	1	Unstim_vs_Stim
Cluster_1	RNGTT	0.034755536	0.15151832	0.681	0.627	1	Unstim_vs_Stim
Cluster_1	ENSMMUG00000061205	0.034765537	-1.679098499	0.005	0.016	1	Unstim_vs_Stim
Cluster_1	MAIP1	0.034805431	-0.673943077	0.072	0.108	1	Unstim_vs_Stim
Cluster_1	RGS16	0.034888653	0.539932433	0.095	0.064	1	Unstim_vs_Stim
Cluster_1	GREM2	0.034897249	0.825872236	0.058	0.031	1	Unstim_vs_Stim
Cluster_1	STAC2	0.034909883	-1.652951888	0.005	0.018	1	Unstim_vs_Stim
Cluster_1	KRCC1	0.0349513	-0.244466732	0.231	0.279	1	Unstim_vs_Stim
Cluster_1	ENSMMUG00000051337	0.03495759	-1.249493343	0.009	0.026	1	Unstim_vs_Stim
Cluster_1	CCNYL1	0.034962894	0.491744793	0.129	0.096	1	Unstim_vs_Stim
Cluster_1	RCN1	0.034988708	0.113019764	0.15	0.123	1	Unstim_vs_Stim
Cluster_1	DERPC	0.035036172	-0.632211886	0.097	0.134	1	Unstim_vs_Stim
Cluster_1	MARCO	0.035078129	-1.786536408	0.002	0.012	1	Unstim_vs_Stim
Cluster_1	Metazoa-SRP.590	0.035115957	1.359316734	0.014	0.004	1	Unstim_vs_Stim
Cluster_1	ENSMMUG00000051174	0.035133593	-1.729875046	0.002	0.012	1	Unstim_vs_Stim
Cluster_1	ENSMMUG00000060134	0.035179414	0.479635079	0.074	0.047	1	Unstim_vs_Stim
Cluster_1	TBX6	0.035189124	-1.911367538	0.002	0.015	1	Unstim_vs_Stim
Cluster_1	RNF32	0.035262734	-0.61679307	0.053	0.092	1	Unstim_vs_Stim
Cluster_1	MYO10	0.03528017	0.699106692	0.136	0.092	1	Unstim_vs_Stim
Cluster_1	CSNK2A2	0.035322025	0.434435963	0.192	0.149	1	Unstim_vs_Stim
Cluster_1	NEDD9	0.035327659	0.220999342	0.691	0.647	1	Unstim_vs_Stim
Cluster_1	ENSMMUG00000058614	0.03536301	-1.122745329	0.009	0.027	1	Unstim_vs_Stim
Cluster_1	NUP93	0.035372633	0.320932044	0.215	0.167	1	Unstim_vs_Stim
Cluster_1	CUL1	0.03548905	0.220131534	0.57	0.51	1	Unstim_vs_Stim
Cluster_1	COX5A	0.035541934	-0.448010771	0.152	0.198	1	Unstim_vs_Stim
Cluster_1	FAM178B	0.035542123	0.694395727	0.079	0.047	1	Unstim_vs_Stim
Cluster_1	STX10	0.035567075	-0.573277023	0.074	0.11	1	Unstim_vs_Stim
Cluster_1	EIF2B1	0.035592478	0.46386621	0.152	0.116	1	Unstim_vs_Stim
Cluster_1	TMEM91	0.035597511	-0.703099322	0.072	0.11	1	Unstim_vs_Stim
Cluster_1	ENSMMUG00000051363	0.035779454	1.254617621	0.023	0.009	1	Unstim_vs_Stim
Cluster_1	SPAG9	0.035860914	0.282101411	0.628	0.585	1	Unstim_vs_Stim
Cluster_1	PPIL4	0.035988835	-0.114524879	0.681	0.739	1	Unstim_vs_Stim
Cluster_1	DNAJC25	0.036002051	-0.363781573	0.127	0.173	1	Unstim_vs_Stim
Cluster_1	LAMTOR2	0.036038095	-1.038609935	0.016	0.036	1	Unstim_vs_Stim
Cluster_1	REPS2	0.036039821	0.266586894	0.065	0.053	1	Unstim_vs_Stim
Cluster_1	ZFYVE27	0.03606122	-0.326193074	0.155	0.203	1	Unstim_vs_Stim
Cluster_1	CCDC34	0.036091707	0.780495967	0.018	0.012	1	Unstim_vs_Stim
Cluster_1	BLTP1	0.03609263	-0.153842699	0.859	0.906	1	Unstim_vs_Stim
Cluster_1	ANO1	0.036308937	-0.435459662	0.079	0.107	1	Unstim_vs_Stim
Cluster_1	MAP3K11	0.036316608	-0.267259874	0.132	0.173	1	Unstim_vs_Stim
Cluster_1	CCNG2	0.036324377	-0.273593169	0.136	0.182	1	Unstim_vs_Stim
Cluster_1	EIF4A1	0.036385425	0.256157578	0.339	0.286	1	Unstim_vs_Stim
Cluster_1	USP38	0.036456159	0.25171199	0.356	0.307	1	Unstim_vs_Stim
Cluster_1	SNTA1	0.036532724	-0.95918278	0.009	0.024	1	Unstim_vs_Stim
Cluster_1	AVPR1A	0.036591668	-0.794736191	0.009	0.023	1	Unstim_vs_Stim
Cluster_1	TMEM59L	0.036617827	-0.71763651	0.092	0.127	1	Unstim_vs_Stim
Cluster_1	RERE	0.036645694	0.097412056	0.871	0.856	1	Unstim_vs_Stim
Cluster_1	ENSMMUG00000020155	0.036652215	1.383683031	0.021	0.011	1	Unstim_vs_Stim
Cluster_1	FITM2	0.036686812	-0.979850086	0.021	0.047	1	Unstim_vs_Stim
Cluster_1	SAP25	0.036704561	-1.062000397	0.014	0.033	1	Unstim_vs_Stim
Cluster_1	TRIM6	0.03675853	-0.698252987	0.018	0.036	1	Unstim_vs_Stim
Cluster_1	KCNIP3	0.036776806	0.960604207	0.042	0.023	1	Unstim_vs_Stim
Cluster_1	CFH	0.036831135	-0.593348458	0.032	0.052	1	Unstim_vs_Stim
Cluster_1	MED27	0.036901887	0.329494017	0.476	0.434	1	Unstim_vs_Stim
Cluster_1	AHCYL2	0.036909501	-0.186736307	0.376	0.455	1	Unstim_vs_Stim
Cluster_1	TRIP4	0.036954507	-0.202901435	0.46	0.515	1	Unstim_vs_Stim
Cluster_1	TRAPPC14	0.036962458	1.026709142	0.037	0.019	1	Unstim_vs_Stim
Cluster_1	SHISAL1	0.03702638	-0.572449265	0.032	0.055	1	Unstim_vs_Stim
Cluster_1	SRGAP2	0.037107039	-0.255891416	0.48	0.522	1	Unstim_vs_Stim
Cluster_1	CDC42SE1	0.037109549	-0.206352719	0.372	0.437	1	Unstim_vs_Stim
Cluster_1	SURF1	0.037127395	0.246883263	0.127	0.099	1	Unstim_vs_Stim
Cluster_1	FBXO31	0.037135435	0.341887897	0.27	0.222	1	Unstim_vs_Stim
Cluster_1	ACTN4	0.037149446	-0.217183221	0.395	0.445	1	Unstim_vs_Stim
Cluster_1	EXO1	0.037170399	1.281885978	0.051	0.031	1	Unstim_vs_Stim
Cluster_1	DSP	0.037289059	0.963557901	0.032	0.015	1	Unstim_vs_Stim
Cluster_1	RFX5	0.03735272	-0.488611898	0.106	0.146	1	Unstim_vs_Stim
Cluster_1	ELAVL4	0.037438325	1.016774686	0.053	0.026	1	Unstim_vs_Stim
Cluster_1	CLDN18	0.037509895	0.543013099	0.016	0.01	1	Unstim_vs_Stim
Cluster_1	MAP7D1	0.037673815	-0.637482604	0.053	0.089	1	Unstim_vs_Stim
Cluster_1	ENSMMUG00000045996	0.037736084	0.699238104	0.055	0.041	1	Unstim_vs_Stim
Cluster_1	HYI	0.037804741	-0.427240247	0.115	0.156	1	Unstim_vs_Stim
Cluster_1	ARMH4	0.037922357	0.373629167	0.254	0.206	1	Unstim_vs_Stim
Cluster_1	SYNGR3	0.038058941	-0.956217432	0.023	0.046	1	Unstim_vs_Stim
Cluster_1	GPD1	0.038083132	-0.74247739	0.055	0.085	1	Unstim_vs_Stim
Cluster_1	LRRC49	0.038161342	-0.912264355	0.039	0.063	1	Unstim_vs_Stim
Cluster_1	PIK3CG	0.038193528	-0.246042231	0.383	0.429	1	Unstim_vs_Stim
Cluster_1	MED17	0.038280135	0.356730293	0.383	0.334	1	Unstim_vs_Stim
Cluster_1	HEXIM2	0.038356243	0.740220303	0.032	0.022	1	Unstim_vs_Stim
Cluster_1	SLC16A4	0.038369295	0.732908287	0.035	0.02	1	Unstim_vs_Stim
Cluster_1	ENSMMUG00000055457	0.038436659	0.50834363	0.021	0.012	1	Unstim_vs_Stim
Cluster_1	CD59	0.038487405	-0.604307638	0.072	0.106	1	Unstim_vs_Stim
Cluster_1	MKX	0.038590493	0.475571211	0.028	0.013	1	Unstim_vs_Stim
Cluster_1	PRKCB	0.038641233	0.164561972	0.924	0.918	1	Unstim_vs_Stim
Cluster_1	HROB	0.038641706	1.19468927	0.046	0.024	1	Unstim_vs_Stim
Cluster_1	CCNT1	0.038705182	-0.200386535	0.18	0.231	1	Unstim_vs_Stim
Cluster_1	ENSMMUG00000058972	0.038741517	-0.693624433	0.023	0.042	1	Unstim_vs_Stim
Cluster_1	IRF4	0.038801088	0.451875193	0.328	0.286	1	Unstim_vs_Stim
Cluster_1	ENSMMUG00000049710	0.038828293	1.07898483	0.081	0.055	1	Unstim_vs_Stim
Cluster_1	ENSMMUG00000058105	0.038859563	-1.139934586	0.023	0.043	1	Unstim_vs_Stim
Cluster_1	ELOC	0.038866069	0.370330962	0.263	0.221	1	Unstim_vs_Stim
Cluster_1	TAF12	0.03888619	0.3598129	0.169	0.136	1	Unstim_vs_Stim
Cluster_1	PELI3	0.038901334	1.031346085	0.018	0.008	1	Unstim_vs_Stim
Cluster_1	PIP5K1C	0.038938383	-0.435485753	0.053	0.079	1	Unstim_vs_Stim
Cluster_1	ZEB2	0.039036198	0.196869476	0.353	0.299	1	Unstim_vs_Stim
Cluster_1	TKT	0.039083284	-0.44546214	0.155	0.199	1	Unstim_vs_Stim
Cluster_1	ND3	0.03912123	-0.895657956	0.03	0.055	1	Unstim_vs_Stim
Cluster_1	ENSMMUG00000046316	0.039166313	-1.062300788	0.007	0.012	1	Unstim_vs_Stim
Cluster_1	HM13	0.03923642	0.254044404	0.469	0.41	1	Unstim_vs_Stim
Cluster_1	PARPBP	0.039289821	0.540422704	0.039	0.022	1	Unstim_vs_Stim
Cluster_1	ENSMMUG00000059272	0.039422979	0.083399274	0.018	0.014	1	Unstim_vs_Stim
Cluster_1	C13H2orf78	0.03947474	-0.715943431	0.044	0.071	1	Unstim_vs_Stim
Cluster_1	ZNF595	0.039482677	-0.735702006	0.046	0.069	1	Unstim_vs_Stim
Cluster_1	TTC9C	0.039513304	-0.452561444	0.106	0.142	1	Unstim_vs_Stim
Cluster_1	SP110	0.039537929	0.164655269	0.654	0.602	1	Unstim_vs_Stim
Cluster_1	GVQW3	0.039550455	-0.931246593	0.028	0.049	1	Unstim_vs_Stim
Cluster_1	ZNF552	0.039598975	0.453654762	0.111	0.085	1	Unstim_vs_Stim
Cluster_1	GNL3	0.039618899	0.406148621	0.206	0.162	1	Unstim_vs_Stim
Cluster_1	MARK2	0.039629981	-0.23186107	0.388	0.44	1	Unstim_vs_Stim
Cluster_1	ZFP3	0.039633196	0.896386321	0.021	0.008	1	Unstim_vs_Stim
Cluster_1	MIB1	0.039639464	0.182736891	0.596	0.549	1	Unstim_vs_Stim
Cluster_1	GINS1	0.039678755	-0.616420614	0.088	0.127	1	Unstim_vs_Stim
Cluster_1	ODAD4	0.039733051	-0.56573561	0.016	0.033	1	Unstim_vs_Stim
Cluster_1	DPYSL2	0.039734367	-0.271378038	0.159	0.2	1	Unstim_vs_Stim
Cluster_1	NADSYN1	0.039749367	-0.387820033	0.215	0.277	1	Unstim_vs_Stim
Cluster_1	CCDC30	0.039749587	-0.11729705	0.065	0.079	1	Unstim_vs_Stim
Cluster_1	APTX	0.039754478	0.255116182	0.185	0.149	1	Unstim_vs_Stim
Cluster_1	CEP95	0.039896116	0.4349936	0.194	0.152	1	Unstim_vs_Stim
Cluster_1	RNF6	0.039989741	-0.534192604	0.092	0.13	1	Unstim_vs_Stim
Cluster_1	ALYREF	0.040022241	-0.754242978	0.023	0.046	1	Unstim_vs_Stim
Cluster_1	CALCOCO2	0.0400771	0.163187086	0.589	0.524	1	Unstim_vs_Stim
Cluster_1	ENSMMUG00000059451	0.040190684	0.775111943	0.074	0.039	1	Unstim_vs_Stim
Cluster_1	KANSL2	0.040212863	0.330182458	0.374	0.321	1	Unstim_vs_Stim
Cluster_1	AP1B1	0.040238237	0.410384746	0.185	0.151	1	Unstim_vs_Stim
Cluster_1	MYO6	0.04037949	0.698949848	0.159	0.112	1	Unstim_vs_Stim
Cluster_1	PAK2	0.040405709	-0.120849511	0.845	0.864	1	Unstim_vs_Stim
Cluster_1	NR1D1	0.040461572	-0.778132867	0.06	0.094	1	Unstim_vs_Stim
Cluster_1	KLHL9	0.040507097	-0.295697415	0.201	0.251	1	Unstim_vs_Stim
Cluster_1	PANX1	0.040511593	0.534653094	0.176	0.131	1	Unstim_vs_Stim
Cluster_1	SCRN3	0.040599147	-0.382074466	0.127	0.169	1	Unstim_vs_Stim
Cluster_1	CPT1B	0.040669668	-0.270651116	0.148	0.19	1	Unstim_vs_Stim
Cluster_1	CEP128	0.040740996	0.350491446	0.462	0.421	1	Unstim_vs_Stim
Cluster_1	UMAD1	0.04080527	0.085961911	0.148	0.135	1	Unstim_vs_Stim
Cluster_1	CDK5	0.040982477	-1.512782663	0.012	0.029	1	Unstim_vs_Stim
Cluster_1	ENSMMUG00000060026	0.041020156	1.944273251	0.021	0.007	1	Unstim_vs_Stim
Cluster_1	ENSMMUG00000060794	0.041103048	-1.227403347	0.018	0.047	1	Unstim_vs_Stim
Cluster_1	XAGE5	0.041159012	-0.63674071	0.014	0.03	1	Unstim_vs_Stim
Cluster_1	MCRIP2	0.041369354	-1.283923259	0.009	0.026	1	Unstim_vs_Stim
Cluster_1	ATP5MJ	0.041369701	-0.663231702	0.065	0.093	1	Unstim_vs_Stim
Cluster_1	MSL3B	0.041430419	-0.906444107	0.014	0.031	1	Unstim_vs_Stim
Cluster_1	ZNF706	0.04146173	-0.310201705	0.261	0.306	1	Unstim_vs_Stim
Cluster_1	IL18RAP	0.041539592	0.519747154	0.309	0.257	1	Unstim_vs_Stim
Cluster_1	FAM135B	0.041562555	-0.494798597	0.053	0.077	1	Unstim_vs_Stim
Cluster_1	BSPRY	0.041588244	-1.178945122	0.012	0.022	1	Unstim_vs_Stim
Cluster_1	NDUFAF7	0.04163862	0.32531803	0.356	0.297	1	Unstim_vs_Stim
Cluster_1	EXOG	0.041646937	0.281110122	0.279	0.231	1	Unstim_vs_Stim
Cluster_1	PBX2	0.041659368	-0.381038611	0.065	0.097	1	Unstim_vs_Stim
Cluster_1	ZNF446	0.04168948	-1.37936063	0.012	0.026	1	Unstim_vs_Stim
Cluster_1	LPP	0.041697733	0.252567466	0.704	0.682	1	Unstim_vs_Stim
Cluster_1	COG5	0.04170657	0.13418647	0.866	0.833	1	Unstim_vs_Stim
Cluster_1	NOL10	0.041734151	0.429051508	0.309	0.269	1	Unstim_vs_Stim
Cluster_1	SPON1	0.041790689	-0.298552058	0.293	0.356	1	Unstim_vs_Stim
Cluster_1	LRIG3	0.041851469	1.718846402	0.021	0.008	1	Unstim_vs_Stim
Cluster_1	ZNF254	0.041926047	-0.656158227	0.014	0.031	1	Unstim_vs_Stim
Cluster_1	FMNL1	0.041955147	-0.186760361	0.309	0.364	1	Unstim_vs_Stim
Cluster_1	DNAI3	0.04201721	0.532371272	0.081	0.057	1	Unstim_vs_Stim
Cluster_1	FCSK	0.042039816	-0.71619294	0.085	0.122	1	Unstim_vs_Stim
Cluster_1	ENSMMUG00000062264	0.042151729	1.482823704	0.018	0.007	1	Unstim_vs_Stim
Cluster_1	ENSMMUG00000059317	0.042151765	1.506316422	0.018	0.008	1	Unstim_vs_Stim
Cluster_1	GPT	0.042275634	-1.20020039	0.014	0.032	1	Unstim_vs_Stim
Cluster_1	DBR1	0.042277009	-0.437799528	0.06	0.088	1	Unstim_vs_Stim
Cluster_1	OXSR1	0.042292012	0.282359232	0.545	0.491	1	Unstim_vs_Stim
Cluster_1	PIAS2	0.042320623	0.419242927	0.282	0.236	1	Unstim_vs_Stim
Cluster_1	PLP2	0.042402671	-0.385589564	0.136	0.177	1	Unstim_vs_Stim
Cluster_1	UNCX	0.042414172	-0.499869645	0.021	0.027	1	Unstim_vs_Stim
Cluster_1	ENSMMUG00000047872	0.042440253	-0.26121898	0.467	0.501	1	Unstim_vs_Stim
Cluster_1	ENSMMUG00000054174	0.04244064	-3.15279694	0.002	0.014	1	Unstim_vs_Stim
Cluster_1	CABP7	0.04244064	-3.316062792	0.002	0.014	1	Unstim_vs_Stim
Cluster_1	RAPGEF4	0.042504477	0.591174898	0.113	0.086	1	Unstim_vs_Stim
Cluster_1	BUD23	0.042526474	0.534810517	0.18	0.14	1	Unstim_vs_Stim
Cluster_1	TFDP2	0.042574761	-0.299568374	0.247	0.311	1	Unstim_vs_Stim
Cluster_1	MGAT4A	0.042580058	-0.187618776	0.229	0.271	1	Unstim_vs_Stim
Cluster_1	ENSMMUG00000055657	0.042636058	1.09539897	0.018	0.008	1	Unstim_vs_Stim
Cluster_1	TARDBP	0.0427007	-0.215799646	0.443	0.489	1	Unstim_vs_Stim
Cluster_1	IL33	0.042769467	-1.30818988	0.005	0.015	1	Unstim_vs_Stim
Cluster_1	ND6	0.042813692	-0.390695833	0.014	0.024	1	Unstim_vs_Stim
Cluster_1	ENSMMUG00000053914	0.042818713	1.032096649	0.014	0.007	1	Unstim_vs_Stim
Cluster_1	DENND3	0.04287022	0.340453702	0.367	0.316	1	Unstim_vs_Stim
Cluster_1	TMEM237	0.042941161	1.147157341	0.021	0.01	1	Unstim_vs_Stim
Cluster_1	SUB1	0.042964002	0.259055684	0.397	0.359	1	Unstim_vs_Stim
Cluster_1	CARD10	0.042971643	0.929289926	0.016	0.007	1	Unstim_vs_Stim
Cluster_1	MAST1	0.042998798	0.084310706	0.032	0.029	1	Unstim_vs_Stim
Cluster_1	TMEM191C	0.043046423	-2.255436141	0.002	0.014	1	Unstim_vs_Stim
Cluster_1	FAM185A	0.04305231	0.494841877	0.099	0.077	1	Unstim_vs_Stim
Cluster_1	CHD3	0.043096765	-0.223072091	0.372	0.425	1	Unstim_vs_Stim
Cluster_1	NTAQ1	0.043151845	-0.774406939	0.032	0.058	1	Unstim_vs_Stim
Cluster_1	CYLD	0.043179924	0.170523503	0.732	0.683	1	Unstim_vs_Stim
Cluster_1	DPPA2	0.0431801	-0.872345282	0.005	0.014	1	Unstim_vs_Stim
Cluster_1	ENSMMUG00000060167	0.043189573	0.681105734	0.074	0.05	1	Unstim_vs_Stim
Cluster_1	PTBP2	0.043207347	0.315870425	0.649	0.629	1	Unstim_vs_Stim
Cluster_1	UCP2	0.043220347	-0.112022234	0.483	0.537	1	Unstim_vs_Stim
Cluster_1	ENSMMUG00000001545	0.043248067	1.049260161	0.018	0.01	1	Unstim_vs_Stim
Cluster_1	HMG20B	0.043361662	0.346556941	0.171	0.132	1	Unstim_vs_Stim
Cluster_1	CCDC81	0.043386072	-1.376009169	0.002	0.011	1	Unstim_vs_Stim
Cluster_1	ENSMMUG00000042475	0.043416139	-0.178014631	0.005	0.012	1	Unstim_vs_Stim
Cluster_1	DYRK1A	0.04343356	-0.122281858	0.619	0.661	1	Unstim_vs_Stim
Cluster_1	SEC63	0.04349294	0.205547673	0.658	0.602	1	Unstim_vs_Stim
Cluster_1	FBXO21	0.043583298	0.251633871	0.43	0.386	1	Unstim_vs_Stim
Cluster_1	TBC1D31	0.043602125	0.245476997	0.349	0.308	1	Unstim_vs_Stim
Cluster_1	C4H6orf62	0.043722028	-0.136086577	0.612	0.647	1	Unstim_vs_Stim
Cluster_1	RUBCN	0.043870426	0.132731105	0.538	0.465	1	Unstim_vs_Stim
Cluster_1	CCNL1	0.043896862	0.192842229	0.744	0.724	1	Unstim_vs_Stim
Cluster_1	FAN1	0.043914657	-0.343130398	0.079	0.127	1	Unstim_vs_Stim
Cluster_1	ARF4	0.044016972	0.281076784	0.3	0.251	1	Unstim_vs_Stim
Cluster_1	ENSMMUG00000017463	0.044061498	-0.374611466	0.09	0.108	1	Unstim_vs_Stim
Cluster_1	RPN2	0.044097045	0.209328831	0.48	0.425	1	Unstim_vs_Stim
Cluster_1	WASF2	0.044191713	-0.165996385	0.709	0.719	1	Unstim_vs_Stim
Cluster_1	GLO1	0.044304095	-0.323185224	0.113	0.151	1	Unstim_vs_Stim
Cluster_1	ENSMMUG00000057310	0.044318737	-1.831437237	0.007	0.02	1	Unstim_vs_Stim
Cluster_1	ENSMMUG00000030153	0.044351416	1.167403945	0.067	0.041	1	Unstim_vs_Stim
Cluster_1	AURKAIP1	0.044357121	-0.601292787	0.074	0.107	1	Unstim_vs_Stim
Cluster_1	ENSMMUG00000006206	0.044459537	0.473057157	0.231	0.192	1	Unstim_vs_Stim
Cluster_1	ENSMMUG00000060420	0.044496717	1.535233378	0.021	0.008	1	Unstim_vs_Stim
Cluster_1	NEFH	0.044505446	2.20224112	0.016	0.005	1	Unstim_vs_Stim
Cluster_1	ABHD5	0.044539577	0.78779566	0.129	0.093	1	Unstim_vs_Stim
Cluster_1	ZSWIM6	0.044567645	0.361658203	0.406	0.37	1	Unstim_vs_Stim
Cluster_1	LEPROT	0.044588284	-0.32277322	0.344	0.386	1	Unstim_vs_Stim
Cluster_1	MBNL1	0.044647868	-0.074235047	1	0.999	1	Unstim_vs_Stim
Cluster_1	FBXO39	0.044742578	1.876403968	0.012	0.005	1	Unstim_vs_Stim
Cluster_1	RASSF3	0.044772769	-0.240460085	0.529	0.565	1	Unstim_vs_Stim
Cluster_1	ENSMMUG00000052812	0.04490118	2.376330053	0.012	0.003	1	Unstim_vs_Stim
Cluster_1	ZNF709	0.044912689	1.487199011	0.021	0.007	1	Unstim_vs_Stim
Cluster_1	SCTR	0.04496321	1.10409937	0.044	0.028	1	Unstim_vs_Stim
Cluster_1	ENSMMUG00000030317	0.045010239	0.396168171	0.196	0.159	1	Unstim_vs_Stim
Cluster_1	SETX	0.045062564	-0.092098417	0.801	0.819	1	Unstim_vs_Stim
Cluster_1	EMP1	0.045100273	1.768538845	0.014	0.003	1	Unstim_vs_Stim
Cluster_1	NAT10	0.045105711	0.282422962	0.229	0.186	1	Unstim_vs_Stim
Cluster_1	ENSMMUG00000054616	0.045109308	0.644474712	0.048	0.03	1	Unstim_vs_Stim
Cluster_1	ENSMMUG00000061621	0.045122254	1.53459012	0.023	0.011	1	Unstim_vs_Stim
Cluster_1	ENSMMUG00000054823	0.045140227	1.539271868	0.016	0.006	1	Unstim_vs_Stim
Cluster_1	VIPR2	0.045154405	0.563032258	0.042	0.027	1	Unstim_vs_Stim
Cluster_1	GPATCH2L	0.045176061	0.190947341	0.339	0.286	1	Unstim_vs_Stim
Cluster_1	ENSMMUG00000059143	0.045275097	1.78453163	0.035	0.014	1	Unstim_vs_Stim
Cluster_1	SEPTIN7	0.045320438	0.137743062	0.845	0.845	1	Unstim_vs_Stim
Cluster_1	EWSR1	0.045346476	0.171370994	0.681	0.638	1	Unstim_vs_Stim
Cluster_1	SPTAN1	0.04534843	-0.186832936	0.665	0.724	1	Unstim_vs_Stim
Cluster_1	PDZD4	0.045420329	1.483965478	0.014	0.005	1	Unstim_vs_Stim
Cluster_1	ENSMMUG00000047256	0.045533624	0.611622002	0.122	0.085	1	Unstim_vs_Stim
Cluster_1	CDNF	0.045537638	-3.34524742	0	0.012	1	Unstim_vs_Stim
Cluster_1	TP53I3	0.045621284	1.308045166	0.012	0.005	1	Unstim_vs_Stim
Cluster_1	MSL1	0.045690871	-0.209434913	0.171	0.218	1	Unstim_vs_Stim
Cluster_1	SARS1	0.04570779	0.309732621	0.284	0.239	1	Unstim_vs_Stim
Cluster_1	PPP2R3A	0.045776758	0.565966259	0.09	0.057	1	Unstim_vs_Stim
Cluster_1	CCDC7	0.045856079	-0.286583253	0.277	0.327	1	Unstim_vs_Stim
Cluster_1	ENSMMUG00000061904	0.0458672	0.67227584	0.062	0.041	1	Unstim_vs_Stim
Cluster_1	RNF169	0.045912266	0.225746464	0.411	0.366	1	Unstim_vs_Stim
Cluster_1	SRR	0.045940649	-0.464342424	0.152	0.192	1	Unstim_vs_Stim
Cluster_1	DAP	0.045945789	0.39979936	0.314	0.271	1	Unstim_vs_Stim
Cluster_1	KCNN3	0.045949632	0.508343842	0.069	0.055	1	Unstim_vs_Stim
Cluster_1	RNF213	0.046098558	0.097656254	0.889	0.85	1	Unstim_vs_Stim
Cluster_1	ENSMMUG00000050591	0.04615989	-1.771192927	0.005	0.019	1	Unstim_vs_Stim
Cluster_1	PPARD	0.046198767	0.417708618	0.215	0.167	1	Unstim_vs_Stim
Cluster_1	ENSMMUG00000059973	0.04623717	-0.249830236	0.069	0.102	1	Unstim_vs_Stim
Cluster_1	MLF2	0.046262091	0.253884745	0.219	0.177	1	Unstim_vs_Stim
Cluster_1	ITGA3	0.046263522	-0.945780362	0.021	0.036	1	Unstim_vs_Stim
Cluster_1	ENSMMUG00000029352	0.046281573	1.5670611	0.03	0.011	1	Unstim_vs_Stim
Cluster_1	OSBPL8	0.04629578	0.098526286	0.841	0.828	1	Unstim_vs_Stim
Cluster_1	ENSMMUG00000043523	0.046296016	-0.625247282	0.053	0.079	1	Unstim_vs_Stim
Cluster_1	PAIP2	0.046454527	-0.220169563	0.395	0.454	1	Unstim_vs_Stim
Cluster_1	RFLNB	0.04646043	1.372817278	0.042	0.022	1	Unstim_vs_Stim
Cluster_1	CYB561A3	0.046491952	-0.549083529	0.039	0.064	1	Unstim_vs_Stim
Cluster_1	XPO4	0.046584893	0.186259942	0.333	0.277	1	Unstim_vs_Stim
Cluster_1	Y-RNA.216	0.046596435	1.013097087	0.016	0.006	1	Unstim_vs_Stim
Cluster_1	ENSMMUG00000056479	0.046664636	-0.55815572	0.028	0.04	1	Unstim_vs_Stim
Cluster_1	EFCAB13	0.046683119	-1.868119993	0.009	0.028	1	Unstim_vs_Stim
Cluster_1	NAA50	0.046685048	0.168116633	0.619	0.566	1	Unstim_vs_Stim
Cluster_1	ZC3H12C	0.046692885	0.814503528	0.083	0.056	1	Unstim_vs_Stim
Cluster_1	CD40LG	0.046700206	-0.337579856	0.09	0.125	1	Unstim_vs_Stim
Cluster_1	FAM124A	0.046821994	1.630733946	0.023	0.007	1	Unstim_vs_Stim
Cluster_1	ZMPSTE24	0.046842218	0.298643818	0.289	0.251	1	Unstim_vs_Stim
Cluster_1	ADAMTS9	0.046854209	0.463607223	0.044	0.032	1	Unstim_vs_Stim
Cluster_1	ENSMMUG00000062732	0.046854686	0.865019099	0.046	0.026	1	Unstim_vs_Stim
Cluster_1	FAM78A	0.046901066	-0.37795478	0.143	0.173	1	Unstim_vs_Stim
Cluster_1	MAGT1	0.046950619	0.247386366	0.351	0.301	1	Unstim_vs_Stim
Cluster_1	AP1S2	0.046962289	-0.457735646	0.069	0.097	1	Unstim_vs_Stim
Cluster_1	ENSMMUG00000058389	0.046971843	0.370200386	0.113	0.078	1	Unstim_vs_Stim
Cluster_1	TFB1M	0.047001046	0.433323747	0.245	0.205	1	Unstim_vs_Stim
Cluster_1	SLC6A6	0.047011189	-0.222416459	0.568	0.603	1	Unstim_vs_Stim
Cluster_1	ENSMMUG00000056023	0.047017749	-0.479840695	0.042	0.067	1	Unstim_vs_Stim
Cluster_1	YEATS2	0.047077002	-0.110082023	0.753	0.777	1	Unstim_vs_Stim
Cluster_1	CEP112	0.047101106	0.284265141	0.508	0.461	1	Unstim_vs_Stim
Cluster_1	MST1R	0.047102517	1.278604926	0.035	0.018	1	Unstim_vs_Stim
Cluster_1	FBF1	0.047154494	-0.445870405	0.074	0.107	1	Unstim_vs_Stim
Cluster_1	SHROOM3	0.047167553	-0.421827599	0.088	0.122	1	Unstim_vs_Stim
Cluster_1	ARNT2	0.047168776	0.275645583	0.053	0.04	1	Unstim_vs_Stim
Cluster_1	ENSMMUG00000040065	0.047213399	-0.157457517	0.27	0.326	1	Unstim_vs_Stim
Cluster_1	ALS2	0.047219907	0.319349406	0.219	0.179	1	Unstim_vs_Stim
Cluster_1	SLC24A5	0.047239282	2.171996361	0.012	0.003	1	Unstim_vs_Stim
Cluster_1	CYB5A	0.047269478	-0.314579722	0.125	0.169	1	Unstim_vs_Stim
Cluster_1	OXR1	0.047278241	-0.182101677	0.427	0.485	1	Unstim_vs_Stim
Cluster_1	Metazoa-SRP.1177	0.0473516	-1.047311703	0.025	0.047	1	Unstim_vs_Stim
Cluster_1	TOP6BL	0.047352797	-0.524252167	0.072	0.087	1	Unstim_vs_Stim
Cluster_1	PHAF1	0.047356452	-0.608162986	0.062	0.086	1	Unstim_vs_Stim
Cluster_1	KDM6B	0.047422157	-0.6408249	0.053	0.081	1	Unstim_vs_Stim
Cluster_1	UFM1	0.047449393	0.262694881	0.201	0.159	1	Unstim_vs_Stim
Cluster_1	COL18A1	0.047456884	0.65323045	0.187	0.142	1	Unstim_vs_Stim
Cluster_1	GRAMD1A	0.047460651	-0.150614283	0.374	0.442	1	Unstim_vs_Stim
Cluster_1	MCUB	0.04747627	-0.315745226	0.252	0.305	1	Unstim_vs_Stim
Cluster_1	ENSMMUG00000008417	0.04748689	0.305318886	0.217	0.184	1	Unstim_vs_Stim
Cluster_1	KCTD3	0.047532858	0.798651786	0.039	0.022	1	Unstim_vs_Stim
Cluster_1	SLC6A17	0.047562968	1.138801543	0.046	0.024	1	Unstim_vs_Stim
Cluster_1	STK10	0.047601552	-0.14494281	0.76	0.806	1	Unstim_vs_Stim
Cluster_1	FGD2	0.04762679	-0.80443385	0.007	0.016	1	Unstim_vs_Stim
Cluster_1	GCNT2	0.047649745	0.976924035	0.065	0.04	1	Unstim_vs_Stim
Cluster_1	ENSMMUG00000049601	0.047653929	1.821544978	0.012	0.003	1	Unstim_vs_Stim
Cluster_1	ENSMMUG00000061849	0.047668397	-0.655724479	0.023	0.042	1	Unstim_vs_Stim
Cluster_1	USP47	0.04767647	0.156664896	0.785	0.771	1	Unstim_vs_Stim
Cluster_1	SNED1	0.047766921	0.759156315	0.042	0.03	1	Unstim_vs_Stim
Cluster_1	SETD7	0.04781365	-0.177857019	0.577	0.619	1	Unstim_vs_Stim
Cluster_1	ARSF	0.047860493	-0.758657497	0.007	0.017	1	Unstim_vs_Stim
Cluster_1	CPLX4	0.04796692	1.299560849	0.012	0.002	1	Unstim_vs_Stim
Cluster_1	PRKRA	0.047998346	0.383504701	0.222	0.18	1	Unstim_vs_Stim
Cluster_1	RADX	0.048015352	1.394655837	0.028	0.01	1	Unstim_vs_Stim
Cluster_1	BBX	0.048116287	-0.11201994	0.7	0.749	1	Unstim_vs_Stim
Cluster_1	ZBTB7C	0.048128242	-0.500940735	0.069	0.095	1	Unstim_vs_Stim
Cluster_1	SLC25A34	0.048176538	1.51334919	0.012	0.003	1	Unstim_vs_Stim
Cluster_1	ENSMMUG00000056149	0.048176538	1.50882482	0.012	0.003	1	Unstim_vs_Stim
Cluster_1	ENSMMUG00000011916	0.048179508	0.276867705	0.028	0.032	1	Unstim_vs_Stim
Cluster_1	ARHGAP39	0.048193066	-1.261872535	0.021	0.035	1	Unstim_vs_Stim
Cluster_1	VCF2	0.048224405	0.518671796	0.074	0.05	1	Unstim_vs_Stim
Cluster_1	HNMT	0.048244006	0.430754908	0.21	0.164	1	Unstim_vs_Stim
Cluster_1	PPP1R21	0.048276269	-0.222308765	0.36	0.414	1	Unstim_vs_Stim
Cluster_1	ENSMMUG00000038867	0.048362079	0.591684614	0.039	0.027	1	Unstim_vs_Stim
Cluster_1	TMEM220	0.048386592	-0.819359995	0.025	0.051	1	Unstim_vs_Stim
Cluster_1	ENSMMUG00000062941	0.048395735	0.319955215	0.388	0.345	1	Unstim_vs_Stim
Cluster_1	ENSMMUG00000028695	0.048436322	1.220879116	0.065	0.045	1	Unstim_vs_Stim
Cluster_1	ENSMMUG00000060397	0.048475594	-1.678720087	0.009	0.027	1	Unstim_vs_Stim
Cluster_1	NOP53	0.048500379	-0.279083225	0.245	0.304	1	Unstim_vs_Stim
Cluster_1	PPARA	0.048510494	-0.453153598	0.072	0.104	1	Unstim_vs_Stim
Cluster_1	ENSMMUG00000056191	0.048598084	1.240423741	0.012	0.003	1	Unstim_vs_Stim
Cluster_1	SLC22A14	0.048643677	1.15206149	0.025	0.012	1	Unstim_vs_Stim
Cluster_1	RABEP2	0.048717523	-0.645265099	0.079	0.122	1	Unstim_vs_Stim
Cluster_1	SH3GLB1	0.048718192	0.310874356	0.395	0.353	1	Unstim_vs_Stim
Cluster_1	BTD	0.048730584	-0.997842263	0.028	0.049	1	Unstim_vs_Stim
Cluster_1	ANGEL1	0.048760877	0.334281084	0.132	0.096	1	Unstim_vs_Stim
Cluster_1	COX16	0.048817687	0.231263236	0.471	0.418	1	Unstim_vs_Stim
Cluster_1	BAIAP2L2	0.048845816	0.690324549	0.028	0.012	1	Unstim_vs_Stim
Cluster_1	BCL2L1	0.048916527	0.296479665	0.395	0.361	1	Unstim_vs_Stim
Cluster_1	ENSMMUG00000058490	0.049002181	0.48549062	0.039	0.031	1	Unstim_vs_Stim
Cluster_1	CELF6	0.049027217	-0.800220725	0.016	0.029	1	Unstim_vs_Stim
Cluster_1	PLOD2	0.049034493	-1.339104793	0.007	0.02	1	Unstim_vs_Stim
Cluster_1	ENSMMUG00000045851	0.049046938	1.29735809	0.025	0.011	1	Unstim_vs_Stim
Cluster_1	UNC45B	0.049058095	1.285983262	0.025	0.011	1	Unstim_vs_Stim
Cluster_1	ZBTB44	0.049091053	-0.188685515	0.261	0.311	1	Unstim_vs_Stim
Cluster_1	NDST3	0.049098659	0.500704539	0.079	0.058	1	Unstim_vs_Stim
Cluster_1	GARRE1	0.049101006	-0.405492131	0.236	0.273	1	Unstim_vs_Stim
Cluster_1	DYM	0.049112393	0.181787866	0.711	0.691	1	Unstim_vs_Stim
Cluster_1	MSR1	0.04911894	0.759421224	0.028	0.018	1	Unstim_vs_Stim
Cluster_1	ENSMMUG00000006854	0.04914073	1.359498777	0.014	0.005	1	Unstim_vs_Stim
Cluster_1	XYLT1	0.049162073	0.091201494	0.91	0.904	1	Unstim_vs_Stim
Cluster_1	BTG2	0.049200084	0.337147176	0.215	0.175	1	Unstim_vs_Stim
Cluster_1	ATP8A2	0.049263604	0.447616627	0.192	0.16	1	Unstim_vs_Stim
Cluster_1	TNF	0.049373328	1.219155032	0.053	0.032	1	Unstim_vs_Stim
Cluster_1	NT5C3B	0.049382507	0.529298609	0.079	0.051	1	Unstim_vs_Stim
Cluster_1	MRPL35	0.049391283	-1.307726587	0.014	0.031	1	Unstim_vs_Stim
Cluster_1	HYLS1	0.049396674	-0.677317226	0.037	0.062	1	Unstim_vs_Stim
Cluster_1	ENSMMUG00000056890	0.049422634	1.084414909	0.03	0.013	1	Unstim_vs_Stim
Cluster_1	PUF60	0.049463625	-0.429613651	0.125	0.164	1	Unstim_vs_Stim
Cluster_1	ORMDL2	0.049543205	-0.592828616	0.062	0.093	1	Unstim_vs_Stim
Cluster_1	KMT5C	0.049684595	0.894351846	0.039	0.022	1	Unstim_vs_Stim
Cluster_1	CBS	0.04976121	0.31963841	0.014	0.011	1	Unstim_vs_Stim
Cluster_1	ENSMMUG00000057964	0.049767807	1.029242231	0.039	0.027	1	Unstim_vs_Stim
Cluster_1	ZFYVE21	0.049782761	-0.676727961	0.076	0.112	1	Unstim_vs_Stim
Cluster_1	ENSMMUG00000057729	0.049883605	0.721074031	0.03	0.015	1	Unstim_vs_Stim
Cluster_1	C7	0.049884592	0.601348657	0.018	0.011	1	Unstim_vs_Stim
Cluster_1	LDHA	0.049951482	0.146869165	0.506	0.446	1	Unstim_vs_Stim
Cluster_1	NIBAN1	0.04998975	-0.106671504	0.633	0.689	1	Unstim_vs_Stim
Cluster_1	GBA3	0.050055407	0.333770448	0.028	0.021	1	Unstim_vs_Stim
Cluster_1	PADI1	0.050202828	0.573515705	0.025	0.017	1	Unstim_vs_Stim
Cluster_1	KLHDC8B	0.050214999	0.906379404	0.023	0.013	1	Unstim_vs_Stim
Cluster_1	GMCL1	0.050300548	-0.161887432	0.552	0.592	1	Unstim_vs_Stim
Cluster_1	LRIG1	0.050319288	0.28954163	0.363	0.314	1	Unstim_vs_Stim
Cluster_1	ENSMMUG00000064910	0.050330541	-0.582616351	0.081	0.114	1	Unstim_vs_Stim
Cluster_1	DBN1	0.050405138	-0.54985534	0.088	0.116	1	Unstim_vs_Stim
Cluster_1	ENSMMUG00000060293	0.05043763	-2.92121769	0.005	0.015	1	Unstim_vs_Stim
Cluster_1	H2AC6	0.050564016	0.934503038	0.109	0.082	1	Unstim_vs_Stim
Cluster_1	TSPYL5	0.050659079	0.893169161	0.032	0.017	1	Unstim_vs_Stim
Cluster_1	ENSMMUG00000010354	0.050666811	-0.403131225	0.039	0.053	1	Unstim_vs_Stim
Cluster_1	ENSMMUG00000007291	0.050797917	-0.977412572	0.009	0.022	1	Unstim_vs_Stim
Cluster_1	ENSMMUG00000060229	0.050807519	0.294015715	0.296	0.246	1	Unstim_vs_Stim
Cluster_1	WDR47	0.050817546	0.591646627	0.196	0.16	1	Unstim_vs_Stim
Cluster_1	ZNF768	0.050850376	-1.972159245	0.005	0.017	1	Unstim_vs_Stim
Cluster_1	DBF4B	0.050957657	-0.422436972	0.06	0.095	1	Unstim_vs_Stim
Cluster_1	PDIA5	0.050972208	0.763648404	0.074	0.047	1	Unstim_vs_Stim
Cluster_1	ENSMMUG00000063142	0.050993168	-0.828848666	0.044	0.062	1	Unstim_vs_Stim
Cluster_1	SLC7A6	0.0510176	-0.225768906	0.349	0.4	1	Unstim_vs_Stim
Cluster_1	FHIT	0.051101173	0.440032946	0.298	0.262	1	Unstim_vs_Stim
Cluster_1	SMC3	0.051113314	-0.199522539	0.582	0.624	1	Unstim_vs_Stim
Cluster_1	TPD52	0.051172539	-0.149946972	0.222	0.267	1	Unstim_vs_Stim
Cluster_1	SCLT1	0.051173818	0.353984692	0.536	0.499	1	Unstim_vs_Stim
Cluster_1	PLBD1	0.051184151	1.102372668	0.039	0.022	1	Unstim_vs_Stim
Cluster_1	ADPRS	0.05127226	-0.411970305	0.106	0.146	1	Unstim_vs_Stim
Cluster_1	RAP2A	0.051364377	0.458189679	0.215	0.176	1	Unstim_vs_Stim
Cluster_1	NUFIP1	0.051388394	0.392074705	0.189	0.153	1	Unstim_vs_Stim
Cluster_1	MVD	0.051448603	-0.531422808	0.085	0.122	1	Unstim_vs_Stim
Cluster_1	COMMD1	0.051460073	0.255024952	0.397	0.343	1	Unstim_vs_Stim
Cluster_1	DCN	0.051474558	-1.537085482	0.002	0.012	1	Unstim_vs_Stim
Cluster_1	ENSMMUG00000057973	0.051502227	0.582711406	0.069	0.048	1	Unstim_vs_Stim
Cluster_1	GATD3	0.051533848	-0.513948286	0.095	0.132	1	Unstim_vs_Stim
Cluster_1	NLRP11	0.051579423	-1.485260909	0.002	0.015	1	Unstim_vs_Stim
Cluster_1	ENSMMUG00000054251	0.05158971	-0.212244969	0.139	0.17	1	Unstim_vs_Stim
Cluster_1	PNP	0.051654344	0.594385235	0.067	0.043	1	Unstim_vs_Stim
Cluster_1	ICOS	0.051758826	0.147684812	0.778	0.725	1	Unstim_vs_Stim
Cluster_1	DUSP5	0.051762109	0.872491844	0.055	0.033	1	Unstim_vs_Stim
Cluster_1	FBXO9	0.051801958	-0.307246456	0.342	0.381	1	Unstim_vs_Stim
Cluster_1	PALM	0.051831645	-1.016165557	0.023	0.044	1	Unstim_vs_Stim
Cluster_1	GABBR2	0.051879126	0.195601583	0.113	0.1	1	Unstim_vs_Stim
Cluster_1	VSIG10	0.051907712	0.333332312	0.085	0.064	1	Unstim_vs_Stim
Cluster_1	UBR5	0.051979914	0.100006022	0.864	0.834	1	Unstim_vs_Stim
Cluster_1	DCUN1D3	0.052044184	0.468986681	0.127	0.093	1	Unstim_vs_Stim
Cluster_1	HNRNPM	0.052071567	-0.214941729	0.455	0.485	1	Unstim_vs_Stim
Cluster_1	NOB1	0.052084748	-0.642193952	0.039	0.064	1	Unstim_vs_Stim
Cluster_1	ENSMMUG00000056725	0.052133486	1.671884684	0.018	0.007	1	Unstim_vs_Stim
Cluster_1	UXT	0.052159433	-0.502304861	0.065	0.093	1	Unstim_vs_Stim
Cluster_1	AGBL3	0.052192404	-0.275699842	0.035	0.049	1	Unstim_vs_Stim
Cluster_1	ENSMMUG00000064738	0.052227882	-1.101075872	0.021	0.046	1	Unstim_vs_Stim
Cluster_1	GABRB1	0.052242518	-0.603222472	0.062	0.088	1	Unstim_vs_Stim
Cluster_1	SLC11A1	0.052296945	-0.782156431	0.023	0.042	1	Unstim_vs_Stim
Cluster_1	ENSMMUG00000057656	0.05232267	-0.154338859	0.139	0.177	1	Unstim_vs_Stim
Cluster_1	VAV2	0.052330581	-0.236605078	0.316	0.366	1	Unstim_vs_Stim
Cluster_1	FGL2	0.052355006	-0.372541581	0.208	0.249	1	Unstim_vs_Stim
Cluster_1	HPRT1	0.052382404	0.228636529	0.189	0.15	1	Unstim_vs_Stim
Cluster_1	BLTP3A	0.052436049	-0.589407683	0.109	0.139	1	Unstim_vs_Stim
Cluster_1	ENSMMUG00000021460	0.052454566	0.457731375	0.182	0.142	1	Unstim_vs_Stim
Cluster_1	ENSMMUG00000064977	0.052626382	-2.117273846	0.002	0.012	1	Unstim_vs_Stim
Cluster_1	ARMCX2	0.052766711	-1.027930898	0.021	0.04	1	Unstim_vs_Stim
Cluster_1	PCDH1	0.052791544	1.731442338	0.018	0.007	1	Unstim_vs_Stim
Cluster_1	NMU	0.052814021	-0.566220152	0.005	0.015	1	Unstim_vs_Stim
Cluster_1	CALCOCO1	0.052841729	-0.403433469	0.092	0.127	1	Unstim_vs_Stim
Cluster_1	C19H19orf38	0.052847203	-0.479598385	0.051	0.072	1	Unstim_vs_Stim
Cluster_1	ENSMMUG00000049826	0.052874235	-1.796761674	0.002	0.01	1	Unstim_vs_Stim
Cluster_1	RSBN1	0.052879942	0.227598323	0.365	0.304	1	Unstim_vs_Stim
Cluster_1	SLTM	0.052901248	0.117188441	0.753	0.763	1	Unstim_vs_Stim
Cluster_1	ENSMMUG00000061024	0.05295669	-0.740378579	0.005	0.017	1	Unstim_vs_Stim
Cluster_1	MAP3K2	0.053010789	0.24375805	0.316	0.271	1	Unstim_vs_Stim
Cluster_1	RGN	0.053040094	-1.738956535	0.002	0.012	1	Unstim_vs_Stim
Cluster_1	PARP9	0.053100371	0.30910964	0.305	0.257	1	Unstim_vs_Stim
Cluster_1	ARMCX5	0.053101796	-0.728386128	0.046	0.069	1	Unstim_vs_Stim
Cluster_1	PDE5A	0.053117064	0.2826967	0.023	0.018	1	Unstim_vs_Stim
Cluster_1	ENSMMUG00000047396	0.053123147	1.522280516	0.014	0.007	1	Unstim_vs_Stim
Cluster_1	ENSMMUG00000059037	0.053123163	-1.879509316	0.002	0.012	1	Unstim_vs_Stim
Cluster_1	GLT8D1	0.053168779	-0.589935043	0.072	0.103	1	Unstim_vs_Stim
Cluster_1	CTNNA1	0.053179797	-0.267583246	0.386	0.426	1	Unstim_vs_Stim
Cluster_1	GTF2E2	0.053211894	-0.30462725	0.256	0.299	1	Unstim_vs_Stim
Cluster_1	HMG20A	0.053240162	0.454352676	0.256	0.217	1	Unstim_vs_Stim
Cluster_1	ST7L	0.053281769	-0.271898618	0.397	0.453	1	Unstim_vs_Stim
Cluster_1	ENSMMUG00000018296	0.053370863	1.423408472	0.035	0.018	1	Unstim_vs_Stim
Cluster_1	ENSMMUG00000049551	0.053373021	-1.451421673	0.002	0.012	1	Unstim_vs_Stim
Cluster_1	ENSMMUG00000065313	0.053373026	1.418455613	0.018	0.007	1	Unstim_vs_Stim
Cluster_1	ENSMMUG00000050155	0.053373026	1.316173625	0.016	0.007	1	Unstim_vs_Stim
Cluster_1	MMP15	0.053456509	-0.791847358	0.002	0.011	1	Unstim_vs_Stim
Cluster_1	PBX3	0.053516036	-0.074069425	0.383	0.446	1	Unstim_vs_Stim
Cluster_1	FGD6	0.053536175	-0.286995727	0.058	0.075	1	Unstim_vs_Stim
Cluster_1	SLC41A1	0.053587595	0.27270958	0.365	0.336	1	Unstim_vs_Stim
Cluster_1	RPL35A	0.053641493	-0.239925829	0.247	0.298	1	Unstim_vs_Stim
Cluster_1	FOXK1	0.053823355	-0.432587139	0.148	0.187	1	Unstim_vs_Stim
Cluster_1	ZNF276	0.053829007	-0.377055019	0.15	0.192	1	Unstim_vs_Stim
Cluster_1	ZNF680	0.053831806	-0.768762703	0.072	0.1	1	Unstim_vs_Stim
Cluster_1	CLHC1	0.053956347	0.881667074	0.042	0.026	1	Unstim_vs_Stim
Cluster_1	TERF1	0.054070543	0.181239931	0.418	0.365	1	Unstim_vs_Stim
Cluster_1	NRK	0.054122766	-1.513505691	0.009	0.023	1	Unstim_vs_Stim
Cluster_1	PAQR3	0.054244648	0.580377211	0.083	0.056	1	Unstim_vs_Stim
Cluster_1	FUBP1	0.054279004	0.113495859	0.697	0.651	1	Unstim_vs_Stim
Cluster_1	ALKBH3	0.054328988	0.524007141	0.169	0.132	1	Unstim_vs_Stim
Cluster_1	POLR3E	0.054424737	-0.337946585	0.254	0.307	1	Unstim_vs_Stim
Cluster_1	RAMAC	0.05442806	-0.460649975	0.09	0.124	1	Unstim_vs_Stim
Cluster_1	CRNKL1	0.054557625	-0.250725483	0.266	0.312	1	Unstim_vs_Stim
Cluster_1	TRUB2	0.054603692	-0.349316648	0.095	0.121	1	Unstim_vs_Stim
Cluster_1	SYTL3	0.054618337	0.300184171	0.577	0.55	1	Unstim_vs_Stim
Cluster_1	GNAL	0.054640094	-0.276396292	0.298	0.334	1	Unstim_vs_Stim
Cluster_1	ENSMMUG00000053191	0.054678073	0.500295274	0.044	0.032	1	Unstim_vs_Stim
Cluster_1	LIMS1	0.054698285	0.14271097	0.665	0.629	1	Unstim_vs_Stim
Cluster_1	SP1	0.054716224	-0.284307335	0.097	0.113	1	Unstim_vs_Stim
Cluster_1	SLIT1	0.054717473	0.296907062	0.053	0.036	1	Unstim_vs_Stim
Cluster_1	FBLN5	0.054784017	0.4210376	0.03	0.021	1	Unstim_vs_Stim
Cluster_1	ENSMMUG00000061031	0.054807477	0.66724418	0.012	0.007	1	Unstim_vs_Stim
Cluster_1	TTC39B	0.054880153	0.362471331	0.256	0.216	1	Unstim_vs_Stim
Cluster_1	HAPLN3	0.054924525	0.902000604	0.055	0.033	1	Unstim_vs_Stim
Cluster_1	SLC35D2	0.054957828	-0.269310203	0.275	0.324	1	Unstim_vs_Stim
Cluster_1	DIP2B	0.055075607	-0.133337881	0.732	0.789	1	Unstim_vs_Stim
Cluster_1	RBM43	0.055135138	-0.498285184	0.113	0.149	1	Unstim_vs_Stim
Cluster_1	FA2H	0.055260894	-0.693008797	0.016	0.03	1	Unstim_vs_Stim
Cluster_1	DIPK2A	0.055485171	0.192156102	0.187	0.147	1	Unstim_vs_Stim
Cluster_1	SUGP1	0.055508146	-0.257890307	0.162	0.203	1	Unstim_vs_Stim
Cluster_1	MAPK8	0.055527598	0.336576444	0.383	0.336	1	Unstim_vs_Stim
Cluster_1	EPHA5	0.055562782	0.683329851	0.067	0.045	1	Unstim_vs_Stim
Cluster_1	RIF1	0.055581225	-0.159423658	0.439	0.498	1	Unstim_vs_Stim
Cluster_1	NDEL1	0.055718292	-0.34679239	0.166	0.215	1	Unstim_vs_Stim
Cluster_1	JPT1	0.055740741	-0.219605064	0.427	0.476	1	Unstim_vs_Stim
Cluster_1	ZNF2	0.055740998	0.809897396	0.055	0.029	1	Unstim_vs_Stim
Cluster_1	PRPSAP2	0.055810577	-0.278923379	0.268	0.316	1	Unstim_vs_Stim
Cluster_1	PPM1H	0.055813078	-0.542355111	0.095	0.132	1	Unstim_vs_Stim
Cluster_1	CCDC88B	0.05584615	0.461469641	0.125	0.092	1	Unstim_vs_Stim
Cluster_1	BICD2	0.05592574	-0.516947868	0.102	0.132	1	Unstim_vs_Stim
Cluster_1	CLEC2L	0.055926017	0.407423146	0.016	0.007	1	Unstim_vs_Stim
Cluster_1	ENSMMUG00000060474	0.055932671	-0.828574667	0.037	0.061	1	Unstim_vs_Stim
Cluster_1	ADO	0.055971321	-0.660820819	0.032	0.056	1	Unstim_vs_Stim
Cluster_1	SPATA6L	0.056031226	0.678801942	0.051	0.03	1	Unstim_vs_Stim
Cluster_1	LAIR1	0.056062071	-0.37012712	0.162	0.203	1	Unstim_vs_Stim
Cluster_1	PPP1R9B	0.056134656	0.359978981	0.222	0.181	1	Unstim_vs_Stim
Cluster_1	ADAMTSL5	0.056207509	-1.471336066	0.007	0.021	1	Unstim_vs_Stim
Cluster_1	JAML	0.056209683	-0.103757153	0.695	0.733	1	Unstim_vs_Stim
Cluster_1	LIN7C	0.056260787	-0.354703236	0.111	0.147	1	Unstim_vs_Stim
Cluster_1	ZNF740	0.056339599	-0.852667321	0.025	0.046	1	Unstim_vs_Stim
Cluster_1	BNC2	0.056346632	0.223240927	0.141	0.109	1	Unstim_vs_Stim
Cluster_1	ENSMMUG00000049921	0.056373599	1.883369839	0.021	0.008	1	Unstim_vs_Stim
Cluster_1	BDH2	0.056415553	0.676936789	0.088	0.062	1	Unstim_vs_Stim
Cluster_1	GLI2	0.056467039	0.654456511	0.083	0.059	1	Unstim_vs_Stim
Cluster_1	EFNA3	0.056480528	-1.480926286	0.005	0.019	1	Unstim_vs_Stim
Cluster_1	FLII	0.056529031	-0.217573163	0.298	0.342	1	Unstim_vs_Stim
Cluster_1	Metazoa-SRP.1819	0.056545601	-1.090880921	0.016	0.034	1	Unstim_vs_Stim
Cluster_1	CABCOCO1	0.056548402	0.856953322	0.048	0.028	1	Unstim_vs_Stim
Cluster_1	RORA	0.056556302	-0.119303685	0.949	0.952	1	Unstim_vs_Stim
Cluster_1	NKG2D	0.056616085	0.389042136	0.136	0.102	1	Unstim_vs_Stim
Cluster_1	SPINT2	0.056646141	-0.232878571	0.178	0.221	1	Unstim_vs_Stim
Cluster_1	WWC1	0.056649976	0.491340542	0.06	0.042	1	Unstim_vs_Stim
Cluster_1	MORN5	0.056685299	-1.344123688	0.007	0.012	1	Unstim_vs_Stim
Cluster_1	ERP27	0.056789627	-0.798278892	0.102	0.139	1	Unstim_vs_Stim
Cluster_1	ENSMMUG00000055718	0.056913259	-0.445937072	0.164	0.206	1	Unstim_vs_Stim
Cluster_1	SLC6A3	0.057102809	2.125006779	0.021	0.005	1	Unstim_vs_Stim
Cluster_1	ANO9	0.057102903	2.021909015	0.021	0.008	1	Unstim_vs_Stim
Cluster_1	RGL2	0.057104279	-0.905179994	0.055	0.084	1	Unstim_vs_Stim
Cluster_1	SHMT1	0.057175837	0.858510314	0.039	0.027	1	Unstim_vs_Stim
Cluster_1	RRBP1	0.05733169	0.188397358	0.279	0.228	1	Unstim_vs_Stim
Cluster_1	PROKR1	0.057388586	1.850455214	0.018	0.007	1	Unstim_vs_Stim
Cluster_1	MIGA2	0.057405278	-0.320588136	0.088	0.112	1	Unstim_vs_Stim
Cluster_1	TMPO	0.057420528	-0.198556008	0.236	0.293	1	Unstim_vs_Stim
Cluster_1	ENSMMUG00000051185	0.057469708	2.512787236	0.014	0.003	1	Unstim_vs_Stim
Cluster_1	ENSMMUG00000059189	0.057500336	-0.598471938	0.014	0.022	1	Unstim_vs_Stim
Cluster_1	YWHAZ	0.057800481	-0.118391379	0.815	0.862	1	Unstim_vs_Stim
Cluster_1	SSRP1	0.057857256	0.364294358	0.217	0.177	1	Unstim_vs_Stim
Cluster_1	FAM200A	0.058012122	-0.700138069	0.025	0.04	1	Unstim_vs_Stim
Cluster_1	COX7B	0.058028612	0.497455729	0.102	0.073	1	Unstim_vs_Stim
Cluster_1	ENSMMUG00000052314	0.058040603	0.446271777	0.048	0.032	1	Unstim_vs_Stim
Cluster_1	CEP170	0.058050914	-0.171181749	0.473	0.512	1	Unstim_vs_Stim
Cluster_1	ENSMMUG00000055090	0.058112003	-0.219134361	0.039	0.058	1	Unstim_vs_Stim
Cluster_1	ENSMMUG00000050313	0.05830345	-0.088061675	0.3	0.341	1	Unstim_vs_Stim
Cluster_1	METTL26	0.058367299	0.980549106	0.044	0.026	1	Unstim_vs_Stim
Cluster_1	C1QBP	0.058558428	-0.62374061	0.062	0.09	1	Unstim_vs_Stim
Cluster_1	AIG1	0.058605743	0.474680509	0.164	0.128	1	Unstim_vs_Stim
Cluster_1	GTF3C1	0.058732058	0.354553941	0.252	0.219	1	Unstim_vs_Stim
Cluster_1	CHD4	0.05877661	0.156597389	0.533	0.488	1	Unstim_vs_Stim
Cluster_1	IL17RC	0.058876895	1.364848054	0.018	0.007	1	Unstim_vs_Stim
Cluster_1	PPP2R5A	0.058961651	0.240791734	0.499	0.465	1	Unstim_vs_Stim
Cluster_1	GNPAT	0.05896598	-0.273983898	0.259	0.307	1	Unstim_vs_Stim
Cluster_1	MAD2L1BP	0.058986876	0.613559736	0.069	0.046	1	Unstim_vs_Stim
Cluster_1	USP1	0.05902828	0.257236255	0.39	0.338	1	Unstim_vs_Stim
Cluster_1	HYCC2	0.059069608	-0.157152772	0.337	0.391	1	Unstim_vs_Stim
Cluster_1	DPYD	0.059121799	-0.56171075	0.256	0.293	1	Unstim_vs_Stim
Cluster_1	NDUFA2	0.059133968	-0.773155384	0.044	0.068	1	Unstim_vs_Stim
Cluster_1	BCL11B	0.059192845	-0.166052953	0.709	0.732	1	Unstim_vs_Stim
Cluster_1	MYC	0.059227596	-0.96924628	0.016	0.034	1	Unstim_vs_Stim
Cluster_1	CRTC1	0.059251303	-0.346052272	0.203	0.249	1	Unstim_vs_Stim
Cluster_1	RBL1	0.059273698	-0.186348708	0.476	0.509	1	Unstim_vs_Stim
Cluster_1	ZNF77	0.059413477	0.339297786	0.187	0.145	1	Unstim_vs_Stim
Cluster_1	TRAPPC13	0.059474955	-0.176983502	0.305	0.358	1	Unstim_vs_Stim
Cluster_1	LYPLAL1	0.059547277	-0.259810259	0.316	0.361	1	Unstim_vs_Stim
Cluster_1	TRIM8	0.05957461	-0.331225816	0.212	0.256	1	Unstim_vs_Stim
Cluster_1	BNIPL	0.059626971	0.324700192	0.025	0.025	1	Unstim_vs_Stim
Cluster_1	HMX1	0.059675253	0.951405873	0.016	0.008	1	Unstim_vs_Stim
Cluster_1	RCHY1	0.059731587	-0.269668743	0.372	0.405	1	Unstim_vs_Stim
Cluster_1	CFL1	0.059754852	0.160165976	0.734	0.68	1	Unstim_vs_Stim
Cluster_1	TAF1L	0.059763035	1.725564924	0.023	0.008	1	Unstim_vs_Stim
Cluster_1	ENSMMUG00000051874	0.059772088	0.443974809	0.055	0.038	1	Unstim_vs_Stim
Cluster_1	ENSMMUG00000064582	0.059843312	0.302802511	0.206	0.167	1	Unstim_vs_Stim
Cluster_1	OAS1	0.059853431	1.099853886	0.039	0.023	1	Unstim_vs_Stim
Cluster_1	TMEM81	0.059885898	-1.109195193	0.012	0.027	1	Unstim_vs_Stim
Cluster_1	ENSMMUG00000038412	0.059971826	-0.405387813	0.007	0.014	1	Unstim_vs_Stim
Cluster_1	ADGRL2	0.060007014	-0.191473602	0.044	0.052	1	Unstim_vs_Stim
Cluster_1	PPFIA4	0.060039247	-0.965087997	0.009	0.022	1	Unstim_vs_Stim
Cluster_1	CASP2	0.060049342	-0.235707653	0.162	0.206	1	Unstim_vs_Stim
Cluster_1	OTULIN	0.060076236	-0.253608327	0.236	0.278	1	Unstim_vs_Stim
Cluster_1	ING4	0.060092425	-0.50422041	0.139	0.184	1	Unstim_vs_Stim
Cluster_1	COX19	0.06009558	-0.39358469	0.074	0.111	1	Unstim_vs_Stim
Cluster_1	TMEM182	0.060104212	0.277723984	0.099	0.074	1	Unstim_vs_Stim
Cluster_1	NOPCHAP1	0.060149176	-0.376461597	0.178	0.221	1	Unstim_vs_Stim
Cluster_1	ENSMMUG00000063784	0.060184091	1.008145244	0.021	0.009	1	Unstim_vs_Stim
Cluster_1	SAMD5	0.060225657	-0.627943655	0.009	0.018	1	Unstim_vs_Stim
Cluster_1	CD96	0.060324896	0.224694273	0.714	0.687	1	Unstim_vs_Stim
Cluster_1	PLEKHF1	0.060406496	-0.387557613	0.122	0.159	1	Unstim_vs_Stim
Cluster_1	POMGNT1	0.060472669	-0.482590514	0.058	0.087	1	Unstim_vs_Stim
Cluster_1	EMSY	0.060485408	0.242299097	0.342	0.296	1	Unstim_vs_Stim
Cluster_1	HS6ST2	0.060519552	0.522839567	0.277	0.238	1	Unstim_vs_Stim
Cluster_1	ULK3	0.060581063	0.530685392	0.072	0.047	1	Unstim_vs_Stim
Cluster_1	PCID2	0.060592117	-0.273942116	0.24	0.29	1	Unstim_vs_Stim
Cluster_1	PIP5K1A	0.060607806	-0.28350232	0.263	0.316	1	Unstim_vs_Stim
Cluster_1	ENSMMUG00000051385	0.060609603	0.782952964	0.037	0.022	1	Unstim_vs_Stim
Cluster_1	CD109	0.060642222	0.198976926	0.582	0.517	1	Unstim_vs_Stim
Cluster_1	DUSP18	0.060675656	0.22009285	0.513	0.461	1	Unstim_vs_Stim
Cluster_1	DEPDC7	0.060724221	-0.708756604	0.009	0.017	1	Unstim_vs_Stim
Cluster_1	ZNF331	0.060744311	-0.555324828	0.088	0.12	1	Unstim_vs_Stim
Cluster_1	RNF103	0.060759573	-0.233173306	0.386	0.434	1	Unstim_vs_Stim
Cluster_1	ARHGEF6	0.060787068	0.20101178	0.644	0.619	1	Unstim_vs_Stim
Cluster_1	SESTD1	0.060805382	0.535525092	0.03	0.022	1	Unstim_vs_Stim
Cluster_1	CENPS	0.060814869	-1.152590083	0.018	0.037	1	Unstim_vs_Stim
Cluster_1	ENSMMUG00000050405	0.060896756	0.556065276	0.069	0.046	1	Unstim_vs_Stim
Cluster_1	RASGRP1	0.060914691	0.166267354	0.822	0.809	1	Unstim_vs_Stim
Cluster_1	RALGAPA2	0.060980327	0.122362224	0.533	0.474	1	Unstim_vs_Stim
Cluster_1	ANKRD26	0.061024574	-0.236371669	0.194	0.233	1	Unstim_vs_Stim
Cluster_1	PSMA7	0.061076705	-0.272561927	0.277	0.331	1	Unstim_vs_Stim
Cluster_1	CNTN4	0.061119999	0.311313111	0.164	0.137	1	Unstim_vs_Stim
Cluster_1	NMRK1	0.061171517	-0.228325485	0.305	0.362	1	Unstim_vs_Stim
Cluster_1	TMEM126A	0.061220895	0.683515027	0.079	0.056	1	Unstim_vs_Stim
Cluster_1	EXOSC8	0.061224729	-0.539350064	0.058	0.087	1	Unstim_vs_Stim
Cluster_1	BBS9	0.061238015	-0.124120313	0.342	0.406	1	Unstim_vs_Stim
Cluster_1	ENSMMUG00000030374	0.061286562	0.330201623	0.351	0.306	1	Unstim_vs_Stim
Cluster_1	OGFR	0.061356383	0.510578108	0.136	0.106	1	Unstim_vs_Stim
Cluster_1	TBC1D22B	0.061367811	-0.204966976	0.289	0.341	1	Unstim_vs_Stim
Cluster_1	MYBL2	0.061378619	0.295797716	0.065	0.04	1	Unstim_vs_Stim
Cluster_1	DUOX2	0.061385316	0.364588979	0.018	0.007	1	Unstim_vs_Stim
Cluster_1	ENSMMUG00000052716	0.06159083	0.371463657	0.09	0.069	1	Unstim_vs_Stim
Cluster_1	NHERF1	0.061614791	-0.268240841	0.217	0.263	1	Unstim_vs_Stim
Cluster_1	IGSF6	0.061644822	-0.597219093	0.014	0.028	1	Unstim_vs_Stim
Cluster_1	EXOSC7	0.061703858	0.518486684	0.139	0.107	1	Unstim_vs_Stim
Cluster_1	PPA1	0.061733193	0.571347331	0.115	0.087	1	Unstim_vs_Stim
Cluster_1	BEND7	0.061752719	0.801867454	0.042	0.022	1	Unstim_vs_Stim
Cluster_1	ENSMMUG00000028083	0.061772823	1.802096033	0.025	0.011	1	Unstim_vs_Stim
Cluster_1	ENSMMUG00000061523	0.061781391	-1.084649015	0.032	0.052	1	Unstim_vs_Stim
[truncated: 182,087 more rows]
