# Supplementary material for: Mycobacterium tuberculosis peptide-specific T cells in pulmonary granulomas display broad effector functions
Source: iScience. 2025 Nov 12;28(12):114034. doi: 10.1016/j.isci.2025.114034 (PMC12721174; doi:10.1016/j.isci.2025.114034)
Supplement: Data S3. Human granuloma T cell differentially expressed genes [file mmc4.csv]

p_val	avg_log2FC	pct.1	pct.2	p_val_adj	cluster	gene
3.05407189900745e-180	1.55151366250255	0.969	0.766	1.12725793792365e-175	0	HSPH1
1.47083389114624e-151	1.29067056709019	0.996	0.937	5.42884789222076e-147	0	HSP90AA1
1.95707724538289e-140	0.864378434803912	1	0.977	7.22357211270824e-136	0	SYNE2
2.807585502461e-140	2.07671788456608	0.696	0.273	1.03627980895836e-135	0	ANXA1
9.05491853752476e-124	1.48576516905533	0.815	0.428	3.34217043220039e-119	0	IL7R
4.09928091073698e-123	1.36715475881453	0.911	0.705	1.51304458415302e-118	0	PTGES3
2.00287945769928e-116	1.17839765188774	0.923	0.71	7.39262807836804e-112	0	HSPD1
1.0643701886901e-114	1.37880734897191	0.863	0.598	3.92859036645517e-110	0	CHORDC1
1.61581894090593e-105	-3.30832846190415	0.202	0.579	5.96398771088379e-101	0	IL2RA
8.01429850291067e-104	1.6610087875991	0.712	0.374	2.95807757742433e-99	0	CLEC2B
2.52167289697792e-101	1.04806484358524	0.931	0.718	9.3074946627455e-97	0	HSPA1A
2.77453731477248e-90	1.13647652739475	0.887	0.729	1.02408172288252e-85	0	GPBP1
2.9291876666957e-86	1.34958497813934	0.736	0.447	1.08116316777738e-81	0	HSPA4
1.62674188767204e-85	0.829873141398787	0.98	0.716	6.00430430739751e-81	0	THEMIS
1.28682516950641e-83	1.03580820634388	0.863	0.662	4.74967170064815e-79	0	DNAJB6
1.69462992747814e-81	1.35475732512416	0.778	0.502	6.25487906232181e-77	0	HSPE1
9.00493722115894e-79	1.47752774984045	0.671	0.373	3.32372232832977e-74	0	ERN1
3.11262087001318e-75	0.914001945636496	0.923	0.788	1.14886836312186e-70	0	UBC
5.48629456186171e-72	1.43475883958836	0.66	0.381	2.02499132278316e-67	0	TXNIP
5.59060589379371e-68	1.07306456936884	0.781	0.549	2.06349263539926e-63	0	RNF149
4.8636860083824e-67	1.0205858463337	0.933	0.871	1.79518650569394e-62	0	TANK
6.02794735877766e-66	0.92251844443081	0.822	0.573	2.22491537012483e-61	0	HSPA1B
2.28754681863794e-65	-5.22881003994986	0.039	0.314	8.44333530759265e-61	0	IKZF2
1.67927401479912e-64	1.66496258649386	0.593	0.335	6.19820038862357e-60	0	EPG5
5.49596992555648e-60	0.934836883012425	0.829	0.647	2.0285624995229e-55	0	SARAF
1.25054557907637e-59	1.26277632443872	0.603	0.33	4.61576373237086e-55	0	MGAT4A
2.68433060399337e-59	0.911224218893029	0.812	0.562	9.90786425933955e-55	0	DNAJB1
2.87570963805186e-59	1.51703174870599	0.575	0.323	1.06142442740494e-54	0	DNAJA4
1.75120845801238e-57	1.33917713770855	0.673	0.442	6.46371041852369e-53	0	RALA
6.08211495778195e-57	0.831394484756777	0.85	0.686	2.24490863091732e-52	0	DNAJA1
1.27605156802734e-56	1.33692266178695	0.529	0.27	4.70990633758891e-52	0	FKBP4
3.23076558009847e-53	0.883990160165445	0.788	0.595	1.19247557561434e-48	0	CLK1
1.03784429243623e-52	1.07487614570751	0.67	0.43	3.83068328338214e-48	0	ST13
9.72929410571616e-52	0.931574392210093	0.739	0.508	3.59108245441984e-47	0	TCP1
1.10956962901422e-51	-1.33951285062338	0.528	0.742	4.09542150069147e-47	0	PAM
2.75304128451604e-51	0.493045527327414	0.983	0.893	1.01614753811487e-46	0	HSP90AB1
1.47931926381359e-50	-4.62619885034443	0.039	0.271	5.46016740273597e-46	0	IL1R1
1.37141372843808e-49	0.881570766160368	0.72	0.463	5.06188807166497e-45	0	CACYBP
8.08645564978489e-49	1.05171286373892	0.751	0.574	2.9847107803356e-44	0	STK17A
1.44939270649682e-48	-2.95274216927965	0.103	0.355	5.34970847967976e-44	0	TNIP3
3.5869609746413e-48	1.14306458633722	0.573	0.338	1.3239472957401e-43	0	AHSA1
6.20307622221496e-48	0.80199210176826	0.843	0.695	2.28955543361954e-43	0	ZC3HAV1
1.40944841720917e-47	1.87749054612213	0.359	0.144	5.20227410791906e-43	0	FAM13A
1.54396650021417e-47	0.908331029717468	0.811	0.682	5.69878035229049e-43	0	ELOVL5
2.32710724870711e-47	-1.34163378492708	0.448	0.665	8.58935285497795e-43	0	MT-ND5
9.49711804565774e-46	0.954482670811342	0.713	0.515	3.50538627065227e-41	0	CCT4
1.06656015865e-45	-4.52611777948416	0.062	0.284	3.93667354557715e-41	0	AC093865.1
1.31489582616019e-45	1.10203809443195	0.533	0.282	4.85328049435725e-41	0	DAPK2
2.95711457819398e-45	0.493954553345935	0.762	0.493	1.0914709908114e-40	0	ANK3
8.30854783768165e-45	-3.20864366297494	0.083	0.309	3.0666850068883e-40	0	TOX
9.58956221399025e-45	-3.10754993731255	0.051	0.263	3.5395074131838e-40	0	TBC1D4
1.96188664952001e-44	-3.95700132452148	0.122	0.349	7.24132362337836e-40	0	AF165147.1
3.1901997961555e-44	1.06398916999064	0.653	0.429	1.17750274476099e-39	0	MBNL2
2.16838412209163e-43	0.990022380737023	0.799	0.671	8.00350579464022e-39	0	CYTIP
3.27058687624907e-42	-1.49827184863299	0.296	0.53	1.20717361602353e-37	0	TNFRSF1B
3.96331851375068e-42	-0.899324507681983	0.607	0.784	1.46286086342538e-37	0	CD247
8.43757905532677e-42	-1.3488551486745	0.343	0.585	3.11431042932111e-37	0	MT-ND2
4.66240598402468e-41	0.614691410635542	0.889	0.785	1.72089404870351e-36	0	UBE2D3
5.4938231259996e-39	-4.2355501585148	0.062	0.263	2.02777011580645e-34	0	PLCL1
1.79371964649147e-38	0.956917795625248	0.659	0.483	6.62061921520002e-34	0	FXR1
1.76092297270225e-37	1.38553216036825	0.395	0.201	6.49956669224402e-33	0	NR1D2
1.9200411513181e-37	0.841658126237565	0.645	0.4	7.08687188951512e-33	0	MSC-AS1
5.6592114133111e-37	0.656425032795478	0.855	0.718	2.08881493265313e-32	0	ELF1
1.37660611666031e-36	0.475098987926204	0.951	0.85	5.08105317659321e-32	0	RORA
1.97049222309614e-36	1.22938818653153	0.444	0.231	7.27308679544786e-32	0	TBXAS1
2.65060894386166e-36	0.663354193971779	0.904	0.804	9.78339761179338e-32	0	RAP1B
5.7121413862121e-35	1.19644784530021	0.753	0.621	2.10835138565089e-30	0	AHR
1.35736350094386e-34	-1.8404734442874	0.275	0.486	5.01002868198377e-30	0	PDE4B
1.76890389083115e-34	0.834785069273874	0.711	0.543	6.52902426105778e-30	0	ABHD3
2.16686061951555e-34	0.832724958770707	0.68	0.501	7.99788254663191e-30	0	STIP1
2.66593672347465e-34	0.517077702218868	0.981	0.957	9.83997244634492e-30	0	NEAT1
6.58743508160885e-34	-1.24551088252079	0.279	0.506	2.43142228862183e-29	0	LYST
4.00441059631599e-33	0.991383430529966	0.813	0.683	1.47802795110023e-28	0	LRRC8C
4.72600378009418e-33	1.09388389674362	0.574	0.386	1.74436799523276e-28	0	PRKACB
8.19295178916486e-33	-0.911796499377723	0.673	0.796	3.02401850538075e-28	0	CASK
8.36101208492755e-33	0.74349781530555	0.732	0.584	3.08604956054676e-28	0	YARS1
1.87025935182119e-32	-0.996020591429194	0.467	0.651	6.90312726757202e-28	0	KDM5B
2.61397346655486e-32	-0.940974894454516	0.516	0.691	9.64817606505397e-28	0	MDFIC
5.35544148048163e-32	0.98842327730587	0.552	0.368	1.97669345044577e-27	0	LPIN2
5.52763824193319e-32	-1.24648665467202	0.396	0.572	2.04025127509754e-27	0	CMTM6
6.52761532910518e-32	0.84201837379788	0.681	0.518	2.40934281797272e-27	0	ITGB1
7.23543272453341e-32	0.94696136748794	0.61	0.434	2.67059821862528e-27	0	PDCD4
9.8556186803537e-32	0.719362625744455	0.743	0.609	3.63770885491855e-27	0	PAPOLA
1.28291463022835e-31	-1.33077711494034	0.291	0.488	4.73523790017283e-27	0	MAF
1.38844074359105e-31	0.683382774476414	0.874	0.822	5.12473478459458e-27	0	JMJD1C
1.73246009318146e-31	-3.09904978356348	0.077	0.251	6.39451020393278e-27	0	GZMB
1.38726967053437e-30	1.54414386235537	0.338	0.171	5.12041235394237e-26	0	MPP7
1.81360625034567e-30	-1.9767602647988	0.126	0.322	6.69402067002585e-26	0	VAV3
3.6018823303945e-30	0.573787560972435	0.877	0.763	1.32945476814861e-25	0	PAG1
4.05970227434387e-30	-2.24051409813252	0.101	0.277	1.49843610946032e-25	0	IPCEF1
4.25693455705365e-30	0.915527609630536	0.687	0.527	1.5712345450085e-25	0	SLC5A3
5.55550258802742e-30	-2.34859797803468	0.078	0.252	2.05053600524092e-25	0	ARHGEF12
9.56084278617017e-30	-1.04588139309119	0.448	0.61	3.52890707237541e-25	0	IL32
1.0362863978816e-29	1.14196604777288	0.502	0.343	3.82493309458099e-25	0	NAA16
1.45656049994983e-29	0.917945244706404	0.613	0.433	5.3761648053148e-25	0	CRY1
1.98607322804219e-29	0.679438164839557	0.753	0.619	7.33059628470372e-25	0	SREBF2
2.2000424491759e-29	0.620186933627721	0.861	0.81	8.12035667990823e-25	0	AC008695.1
6.95847843249369e-29	1.36024515337315	0.349	0.18	2.56837438943342e-24	0	AC016074.2
1.08126692459467e-28	0.973610832995904	0.558	0.39	3.99095621867895e-24	0	CGAS
3.58900387924637e-28	-1.50844701553688	0.195	0.384	1.32470133182984e-23	0	BCL2L1
6.82719377845336e-28	-1.40473010816834	0.251	0.445	2.51991722362714e-23	0	SLA
7.21765114024762e-28	0.965996082049524	0.419	0.24	2.6640350358654e-23	0	BAG3
7.83496053433433e-28	0.830621847458279	0.626	0.433	2.8918839332228e-23	0	CAMK1D
9.01304594228622e-28	-1.85740389485092	0.209	0.394	3.32671525729784e-23	0	GPHN
1.09811625156858e-27	-1.86921448730125	0.086	0.256	4.05314708453963e-23	0	IKZF4
1.66521506596985e-27	1.14884306229021	0.449	0.28	6.1463088084947e-23	0	MIR181A1HG
2.65681017602009e-27	0.602844033674587	0.877	0.819	9.80628635969014e-23	0	RAPGEF6
2.90027120971404e-27	-2.41674706239437	0.089	0.256	1.07049010350545e-22	0	AC083837.1
2.95625781832504e-27	0.795123302997358	0.618	0.455	1.09115476074377e-22	0	UBE2B
4.73915361941505e-27	0.427411748299502	0.851	0.641	1.74922160092609e-22	0	TRERF1
7.00983343089793e-27	0.658844083456839	0.758	0.615	2.58732951934442e-22	0	RSRC2
1.09558531993525e-26	1.35114218717426	0.376	0.216	4.04380541588102e-22	0	SLCO3A1
1.15860927980578e-26	-1.73879196351332	0.097	0.265	4.27642685176312e-22	0	NDFIP2
1.32981814947154e-26	0.80524190540284	0.594	0.435	4.90835878969946e-22	0	PPP1R2
1.53572078811351e-26	0.866273820754187	0.65	0.492	5.66834542892697e-22	0	FNIP1
2.27825964243266e-26	1.02092873883007	0.44	0.271	8.40905634021895e-22	0	KIF5C
2.31177750313768e-26	0.511802684967475	0.862	0.815	8.53277076408116e-22	0	GNAS
2.46039135415444e-26	1.41044751476033	0.283	0.137	9.08130448818403e-22	0	DEDD2
5.43683352849262e-26	0.595255293585832	0.74	0.561	2.00673525536663e-21	0	UTRN
7.6138076816135e-26	-1.30437496123926	0.268	0.445	2.81025641528354e-21	0	EXOC6B
7.92411989277789e-26	-0.811429242991028	0.529	0.671	2.92479265242432e-21	0	ETS1
8.56405018468647e-26	0.665764530980881	0.79	0.676	3.16099092316778e-21	0	NR3C1
1.45848941843605e-25	-1.1397166643727	0.197	0.384	5.38328444344746e-21	0	TAP1
2.65241607003903e-25	0.600781566940412	0.836	0.733	9.79006771451406e-21	0	SAMSN1
4.30565674563346e-25	0.541633027968816	0.843	0.74	1.58921790481331e-20	0	NOP58
6.27973267814205e-25	0.336663679877143	0.994	0.99	2.31784933150223e-20	0	MBNL1
7.40587749277446e-25	0.603710118471994	0.736	0.599	2.73350938258305e-20	0	YTHDC1
7.90202359065885e-25	0.700586768763016	0.641	0.47	2.91663690731218e-20	0	PLCL2
8.11795432211125e-25	0.967129991028046	0.547	0.39	2.99633694029126e-20	0	NPC1
1.06224292543824e-24	0.889741430716591	0.716	0.689	3.92073863779253e-20	0	LINC-PINT
1.16669339394158e-24	-1.54019154703159	0.192	0.364	4.30626531703835e-20	0	IL21R
1.23814710177198e-24	0.480512062324566	0.855	0.776	4.57000095264037e-20	0	RBM39
1.24307356588062e-24	0.948482075917177	0.517	0.364	4.58818453166537e-20	0	ZNF326
1.54001274538285e-24	-1.57896321380692	0.155	0.328	5.6841870432081e-20	0	VDR
1.70494277538186e-24	-1.74512196966805	0.103	0.263	6.29294378393445e-20	0	GK
2.2713183208412e-24	-0.432512917551373	0.849	0.918	8.38343592222487e-20	0	EEF1A1
2.6377117350887e-24	-1.09152664476291	0.315	0.49	9.73579401421238e-20	0	TFRC
4.75263649966584e-24	0.710491171519777	0.736	0.61	1.75419813202666e-19	0	UBR2
4.98832125493251e-24	0.927302695060499	0.565	0.427	1.84118937519559e-19	0	SKIL
7.86288232421081e-24	1.0384135912388	0.349	0.19	2.90218986586621e-19	0	SYTL2
8.06511835144639e-24	0.341693927082446	0.934	0.784	2.97683518351886e-19	0	CD96
8.09384549684268e-24	0.428978188276912	0.935	0.881	2.98743837288463e-19	0	CDC42SE2
9.59445838342348e-24	-0.864537377625153	0.567	0.706	3.54131458932161e-19	0	MT-ND4
1.64658606574173e-23	-0.711953921970235	0.615	0.732	6.07754916865274e-19	0	MT-CO1
2.886199540378e-23	-0.69818712402682	0.539	0.691	1.06529625035352e-18	0	ARID5B
2.90549383566527e-23	-0.538544458292955	0.858	0.89	1.07241777474405e-18	0	IKZF1
3.47776416286452e-23	1.37169756724004	0.3	0.161	1.28364275251329e-18	0	HLF
4.009959795086e-23	0.769300673605156	0.693	0.574	1.48007616036624e-18	0	UBE2K
4.47121148925342e-23	-1.57108388717149	0.101	0.257	1.65032416068344e-18	0	PKD2
5.12591443670504e-23	-1.24023059446577	0.211	0.384	1.89197501858783e-18	0	SLC12A6
6.22318072393219e-23	-1.54538705939915	0.117	0.275	2.29697600520337e-18	0	DUSP4
6.5274192021588e-23	-0.962548540107105	0.395	0.558	2.40927042751681e-18	0	ARHGAP25
7.66384079729217e-23	-1.16642884887333	0.263	0.428	2.82872363828054e-18	0	CCND2
1.04974389130586e-22	-0.726574501633949	0.681	0.771	3.87460470280991e-18	0	ACTB
1.26302056992991e-22	-2.02421019510725	0.108	0.26	4.6618089236113e-18	0	FAAH2
1.63444695200963e-22	-1.20286964154153	0.234	0.392	6.03274369986755e-18	0	LINC01943
1.69916544929569e-22	0.918926452369198	0.533	0.397	6.27161967335039e-18	0	KIAA0232
3.1870358136851e-22	-0.672844035607265	0.638	0.751	1.17633491883117e-17	0	IKZF3
3.62756882009e-22	1.01345085372321	0.379	0.228	1.33893565149522e-17	0	FAM102A
4.73466519705204e-22	0.581031460167325	0.669	0.529	1.74756492423191e-17	0	KDSR
4.94966895455553e-22	0.71220904954622	0.674	0.528	1.82692281112645e-17	0	CAMK4
5.11453334926004e-22	0.838651972912289	0.384	0.226	1.88777425921188e-17	0	STOM
6.1229341499561e-22	1.02347926633686	0.354	0.209	2.2599749947488e-17	0	HSPB1
6.13009143101923e-22	-0.6841515257945	0.555	0.705	2.2626167471892e-17	0	PHACTR2
8.58961425536083e-22	0.58944288922074	0.667	0.524	3.17042662165368e-17	0	HSPA9
1.61659891237821e-21	-1.25633636915241	0.176	0.343	5.96686658558797e-17	0	WARS1
1.99596583508142e-21	-1.22679842493844	0.198	0.369	7.36710989728551e-17	0	MT-CO3
1.99764510093325e-21	0.492412813676363	0.801	0.693	7.37330806754463e-17	0	ARIH1
2.44606621940558e-21	-1.11310708903156	0.195	0.361	9.028430415826e-17	0	IL2RB
3.3782344640917e-21	1.11837259144094	0.338	0.2	1.24690634069625e-16	0	SLC26A11
3.50053412422979e-21	-1.04357860812809	0.22	0.385	1.29204714525321e-16	0	IFNAR2
6.46088513002603e-21	-1.93316341523295	0.154	0.302	2.38471270149261e-16	0	LTA
6.99423303545118e-21	0.546374161738664	0.676	0.532	2.58157141338503e-16	0	LAPTM5
9.06436083959631e-21	1.20734788922431	0.469	0.337	3.345655585895e-16	0	SNX25
9.85832487386572e-21	0.736683066574101	0.56	0.415	3.63870771094384e-16	0	AZIN1
1.23259986870278e-20	-0.871459881952771	0.475	0.63	4.54952611538196e-16	0	NFKB1
1.39184471187195e-20	-1.13215493095534	0.215	0.377	5.13729883151938e-16	0	SYTL3
1.56174138895208e-20	0.858149035979115	0.471	0.345	5.76438746662211e-16	0	MRPS6
2.33442624317357e-20	0.58656618966633	0.67	0.527	8.61636726355366e-16	0	SMC4
2.7031914229111e-20	-1.15814830534633	0.254	0.41	9.97747954196487e-16	0	PGAM1
3.17287486274745e-20	0.317481365820088	0.967	0.918	1.17110811184008e-15	0	HNRNPA2B1
3.82129475638995e-20	-0.614963219184563	0.829	0.9	1.41043989458353e-15	0	LRBA
5.13645374675612e-20	-0.811555487151059	0.299	0.474	1.89586507792768e-15	0	TSPAN5
5.23959648596792e-20	0.656521569335422	0.614	0.474	1.93393506297076e-15	0	CPD
5.73093053759369e-20	0.906814981871961	0.469	0.314	2.11528646142583e-15	0	CD109
6.03606677992488e-20	-1.34328290505323	0.209	0.361	2.22791224847028e-15	0	NETO2
6.0792136126798e-20	-1.11416946129939	0.247	0.381	2.24383774444012e-15	0	SOCAR
6.29915082878628e-20	0.594977394929148	0.741	0.621	2.32501657090502e-15	0	FTL
7.09862908944564e-20	0.509728492353152	0.737	0.618	2.62010399691439e-15	0	STK24
7.92905503077661e-20	0.493974584979711	0.839	0.784	2.92661421185964e-15	0	WAC
8.01291965781426e-20	-0.781700617475648	0.405	0.572	2.95756864569924e-15	0	NFKBIA
1.32601002643056e-19	0.584517143757742	0.707	0.598	4.89430300755518e-15	0	MAP4K4
1.63853919829479e-19	0.322743993981603	0.922	0.848	6.04784818090606e-15	0	SOS1
1.95687508239436e-19	-0.973588951417018	0.475	0.598	7.22282592911759e-15	0	KAT2B
2.4509211146148e-19	0.481132291086717	0.749	0.609	9.04634983404322e-15	0	LCP1
2.52693097658697e-19	-0.628688206172381	0.471	0.629	9.32690223458251e-15	0	NSF
2.59166185948562e-19	-0.876492582184909	0.276	0.451	9.56582392336143e-15	0	TET2
3.09626887937317e-19	-1.30025042829858	0.135	0.279	1.14283284337664e-14	0	TGFBR1
3.36401855239146e-19	-0.935469505979853	0.323	0.475	1.24165924768769e-14	0	PCED1B
3.52350599380613e-19	0.468253775845665	0.913	0.906	1.30052606231384e-14	0	AC016831.6
5.82871148743696e-19	0.494438272046314	0.871	0.806	2.15137741001298e-14	0	DOCK10
8.71513547734613e-19	-1.11632714377785	0.214	0.371	3.21675650468846e-14	0	MT-CYB
9.27700217696437e-19	-1.24330556124511	0.176	0.321	3.42414150351755e-14	0	PIM2
9.36056231880195e-19	-0.892913085736093	0.545	0.668	3.4549835518698e-14	0	FOXP1
1.24220104486976e-18	0.846330786918267	0.524	0.404	4.5849640566143e-14	0	CENPC
1.89034274862587e-18	-1.12097002493939	0.218	0.365	6.97725508517808e-14	0	FAM184A
2.29125528878062e-18	0.548325448573063	0.701	0.592	8.45702327088926e-14	0	WDR26
3.53162701045968e-18	-0.642471602095132	0.419	0.578	1.30352352956067e-13	0	MLLT6
4.49588400597853e-18	0.669785296385266	0.642	0.548	1.65943078660668e-13	0	CNOT6L
5.704931533326e-18	0.715755737678754	0.707	0.618	2.10569022895063e-13	0	OSBPL8
7.63852628777093e-18	0.537101505553659	0.734	0.629	2.81938005281625e-13	0	PAFAH1B1
8.54846194098642e-18	0.598187369536382	0.704	0.592	3.15523730241809e-13	0	ATF7IP
1.03992228554358e-17	-0.791550731532983	0.287	0.45	3.83835315594137e-13	0	RASA1
1.36721341189052e-17	0.479194152650024	0.812	0.723	5.0463847032879e-13	0	TNRC6B
1.44441092293432e-17	0.552740467887585	0.573	0.406	5.33132071655058e-13	0	CHD7
1.45591521384633e-17	-0.814841502230814	0.333	0.478	5.37378305430681e-13	0	HLA-F
1.63992715203359e-17	1.37463379779659	0.288	0.165	6.05297111815599e-13	0	EPS15-AS1
1.8997383658732e-17	-0.824359758353543	0.204	0.355	7.01193430843798e-13	0	POU2F2
2.73532700698717e-17	0.762723266681019	0.582	0.46	1.00960919827896e-12	0	LPIN1
2.90063052297394e-17	0.660108990297769	0.585	0.452	1.07062272602968e-12	0	SLC9A9
4.32503071585417e-17	0.801500550565932	0.416	0.29	1.59636883722177e-12	0	NUDC
8.26467867924169e-17	-0.462182182172975	0.612	0.74	3.05049290050811e-12	0	FOXO1
8.3086273036652e-17	0.654790016654734	0.593	0.48	3.06671433778282e-12	0	NAA50
9.27827948584949e-17	0.921768932800299	0.352	0.224	3.42461295822705e-12	0	MXD1
1.10477697196334e-16	-0.712407705781491	0.409	0.566	4.07773180351668e-12	0	LDLRAD4
1.14184350818193e-16	-0.458526303186312	0.625	0.746	4.2145443886995e-12	0	NCOA3
1.16157987026631e-16	0.431099620719981	0.845	0.764	4.28739130115296e-12	0	CHD2
1.16288652996471e-16	0.809839007802474	0.394	0.261	4.29221418209976e-12	0	TMEM156
1.24287810719984e-16	0.414065187035237	0.681	0.536	4.58746309367461e-12	0	LINC00299
1.30265287992495e-16	0.606669306811469	0.636	0.53	4.80809177980299e-12	0	BICDL1
1.33378361795626e-16	-0.831275812754843	0.226	0.373	4.92299533387655e-12	0	KLHL2
1.69977310153282e-16	1.03883595808335	0.254	0.139	6.27386251775764e-12	0	ZFAND2A
1.75284819158216e-16	0.613724491771944	0.721	0.635	6.46976267512977e-12	0	DENND4A
2.17592451733998e-16	0.729751933735328	0.566	0.459	8.03133739350188e-12	0	EIF2AK3
2.81745710872363e-16	-0.571104860097448	0.512	0.652	1.03992341882989e-11	0	SMYD3
2.98336165496265e-16	0.717485335092514	0.581	0.476	1.10115878684671e-11	0	NABP1
2.99932762310339e-16	0.74725443317416	0.501	0.383	1.10705182568746e-11	0	UBL3
3.85900323181094e-16	0.519806874922767	0.68	0.537	1.42435809286142e-11	0	LGALS3
3.89462127034315e-16	1.04572710903177	0.303	0.186	1.43750471088365e-11	0	TP53INP1
4.25702669753263e-16	0.444925378468277	0.843	0.768	1.57126855405929e-11	0	KMT2C
5.24508346306682e-16	0.342215768263657	0.642	0.466	1.93596030621796e-11	0	LINC01934
5.38321813251638e-16	0.420127629772602	0.771	0.669	1.9869458127118e-11	0	FAM107B
5.53730451391621e-16	0.520712387149799	0.755	0.661	2.04381909608647e-11	0	ERBIN
7.41653149303515e-16	0.673593944486852	0.468	0.329	2.73744177407927e-11	0	SMAD3
8.44956409702246e-16	-0.474525680412368	0.724	0.794	3.11873410821099e-11	0	ENO1
8.50749049110023e-16	-1.48725333542181	0.165	0.278	3.14011474026509e-11	0	SORCS2
9.07813792297987e-16	-0.872437665772915	0.226	0.373	3.35074070737187e-11	0	AUH
1.17058383753212e-15	0.66769688367087	0.485	0.36	4.32062494433106e-11	0	CHIC2
1.40418296557697e-15	0.706123238972747	0.521	0.4	5.18283932594459e-11	0	ARNTL
1.44042554778674e-15	0.870527641078223	0.422	0.304	5.31661069688085e-11	0	USPL1
1.58355018615144e-15	-0.886858164019536	0.225	0.367	5.84488373708496e-11	0	SSH1
1.82507959262507e-15	0.451031091383024	0.772	0.661	6.73636877637913e-11	0	ZNF207
1.92329183775392e-15	-1.24281840812113	0.151	0.282	7.09887017314972e-11	0	COX10-AS1
1.97295162982667e-15	0.585426867331321	0.608	0.491	7.28216446569025e-11	0	MGAT5
2.33459318378579e-15	-1.20323773763603	0.132	0.254	8.61698344135334e-11	0	GADD45B
2.52672818832346e-15	1.06372933072127	0.346	0.231	9.32615374310191e-11	0	LRRC8D
2.58104126059128e-15	0.443178789165352	0.816	0.734	9.5266232928424e-11	0	KLF6
2.79871838488296e-15	0.712402583577608	0.492	0.369	1.0330069558603e-10	0	STK38
3.39554849235186e-15	-0.942055372058782	0.2	0.334	1.25329694852707e-10	0	ENTPD1
3.60209813669138e-15	-0.912519117140775	0.265	0.412	1.32953442225279e-10	0	SLAMF1
3.71083965617162e-15	0.865017585820228	0.471	0.356	1.36967091709295e-10	0	ME2
4.22171327865605e-15	-0.558295584318055	0.461	0.608	1.55823437115195e-10	0	TLK1
5.68757668579861e-15	0.916858018161398	0.43	0.323	2.09928455472827e-10	0	ANAPC1P2
5.91042802653955e-15	0.558641237879045	0.714	0.635	2.18153898459575e-10	0	TUT7
6.03612388592524e-15	0.688978202626669	0.446	0.312	2.22793332629501e-10	0	TRAT1
6.55800943889541e-15	-0.910614068356469	0.191	0.328	2.4205612838963e-10	0	KLF13
7.60026184040578e-15	0.701301428519412	0.61	0.504	2.80525664529377e-10	0	CDC14A
7.72486614354777e-15	-0.763752391800696	0.379	0.501	2.85124809358348e-10	0	FURIN
7.86328698638776e-15	0.742375784523731	0.582	0.478	2.90233922667572e-10	0	ATP2C1
7.8782744097346e-15	-0.854414391973699	0.269	0.406	2.90787108463304e-10	0	CCM2
8.08582370938129e-15	0.758301709073912	0.469	0.353	2.98447753113263e-10	0	KLHL24
8.59882626190346e-15	-1.12421756167041	0.169	0.3	3.17382677326857e-10	0	SLC16A1
8.60840812580941e-15	0.605108783716374	0.353	0.225	3.17736343923625e-10	0	TAGAP
8.60871766305013e-15	0.597394755679596	0.653	0.564	3.1774776894318e-10	0	RANBP9
8.64125690312166e-15	-0.815384208351048	0.382	0.504	3.1894879229422e-10	0	EPSTI1
1.11677027342087e-14	0.303894636432458	0.887	0.792	4.12199907919642e-10	0	HSPA8
1.58141167405358e-14	0.923017931772758	0.339	0.231	5.83699048893178e-10	0	PPID
1.58254602673952e-14	-0.833145088401499	0.236	0.372	5.84117738469558e-10	0	IL4R
1.85934828367089e-14	0.684002172382676	0.574	0.469	6.86285451502924e-10	0	UBE2H
2.9082768506933e-14	0.699859375430824	0.584	0.482	1.0734449855909e-09	0	TPP2
3.32477861903141e-14	0.508439965713545	0.598	0.461	1.22717578828449e-09	0	MBP
4.91544809217635e-14	-0.822285706194289	0.25	0.381	1.81429189082229e-09	0	ZC3H12D
5.13811354333047e-14	-0.787498762870004	0.341	0.482	1.89647770884328e-09	0	MT-ATP6
5.42712321707882e-14	-0.567595351091604	0.418	0.558	2.00315117942379e-09	0	ACBD6
5.81174708031234e-14	-0.419309753525471	0.67	0.77	2.14511584734328e-09	0	NCOA1
5.97072389302358e-14	-1.19767165754496	0.141	0.259	2.203794188915e-09	0	GNAQ
7.40692908186577e-14	-0.963259725081605	0.274	0.396	2.73389752411666e-09	0	ID2
8.27108837221044e-14	-0.762538201597801	0.237	0.37	3.05285871818287e-09	0	CMSS1
8.77281989072509e-14	-0.526254930037528	0.577	0.695	3.23804782166663e-09	0	PPP1R16B
1.00165883741412e-13	0.433231308385482	0.785	0.733	3.69712276889551e-09	0	CSNK1A1
1.03172269917917e-13	-0.912900661222525	0.232	0.357	3.80808848267031e-09	0	SAMD9L
1.10908359360267e-13	0.510392326083046	0.627	0.532	4.09362754398744e-09	0	RBM5
1.42487054844617e-13	0.408338909396639	0.403	0.327	5.2591971943148e-09	0	AP000317.2
1.48359456645263e-13	1.04912146408945	0.288	0.184	5.47594754477664e-09	0	GFM2
1.58408009493014e-13	0.688882929712347	0.469	0.356	5.84683963038714e-09	0	SPOCK2
1.68502689593977e-13	-1.05360093640073	0.174	0.289	6.21943427291367e-09	0	C20orf194
1.77953323933676e-13	0.771239025196821	0.522	0.429	6.56825718639198e-09	0	INPP5F
2.41254349085875e-13	-1.00362758396269	0.268	0.393	8.90469802475963e-09	0	MT-ND1
2.8093231920355e-13	-0.491492209609866	0.665	0.735	1.0369211901803e-08	0	PTPRJ
3.29337359789422e-13	0.797631142183432	0.345	0.233	1.21558419498276e-08	0	C17orf67
3.3204302828377e-13	0.53650823302149	0.616	0.511	1.22557081739539e-08	0	FAM214A
3.43759931272558e-13	-0.705389593678735	0.44	0.572	1.26881790632701e-08	0	MLLT3
3.62459222569643e-13	-0.536358654713144	0.432	0.566	1.33783699050455e-08	0	BATF
3.73609533456133e-13	-0.701707138409601	0.299	0.407	1.37899278798659e-08	0	AC017002.2
4.19100759245863e-13	0.469886458144461	0.712	0.61	1.54690090237648e-08	0	EIF5
4.21801252975854e-13	-0.877766256704008	0.178	0.302	1.55686842473388e-08	0	SDF4
4.21827023308284e-13	0.823733941700576	0.253	0.153	1.55696354303088e-08	0	AL671762.1
4.64406469744662e-13	0.332644715101589	0.781	0.648	1.71412427982755e-08	0	SMARCA2
5.06328752312576e-13	0.911936689073192	0.296	0.196	1.86885942478572e-08	0	YIPF5
6.0067551890548e-13	-0.617161244651474	0.596	0.691	2.21709334028013e-08	0	CDK6
6.2255719078812e-13	0.61721341058317	0.564	0.45	2.29785859119895e-08	0	AKT3
6.23710796046361e-13	1.02553133495139	0.255	0.157	2.30211654820712e-08	0	DOK2
6.63827918625247e-13	-0.969759922831464	0.195	0.317	2.45018884764579e-08	0	STAMBPL1
6.90846969272385e-13	-0.646430637242233	0.344	0.479	2.54991616358437e-08	0	SURF4
7.34923118585761e-13	-0.585237388854405	0.798	0.849	2.71260123070004e-08	0	PRKCH
7.71723104871696e-13	-0.790408022072333	0.255	0.381	2.84842998008143e-08	0	MYO1G
7.93392040746377e-13	0.415547995343405	0.822	0.791	2.92841002239488e-08	0	PPP6R3
8.08515369536076e-13	0.612355401760573	0.546	0.439	2.98423022895766e-08	0	TNKS2
8.80980957912288e-13	0.509363542822262	0.686	0.604	3.25170071565426e-08	0	EPB41
8.91888806674789e-13	-0.677404781879834	0.34	0.467	3.29196158543665e-08	0	PA2G4
1.25082823574638e-12	-0.700831627956213	0.305	0.432	4.61680701813989e-08	0	IRF1
1.28885787880856e-12	0.382250362587516	0.742	0.643	4.75717443068241e-08	0	ITGA4
1.30410190039622e-12	0.501391091465399	0.687	0.609	4.81344011436244e-08	0	MAP3K2
1.4084936979243e-12	0.710795411859285	0.35	0.238	5.19875023903859e-08	0	PTPN13
1.43055183707066e-12	-0.846359628178885	0.169	0.286	5.28016683062781e-08	0	MAGED1
1.60008189995887e-12	0.528730422650457	0.65	0.558	5.90590229274819e-08	0	IVNS1ABP
1.79750533887363e-12	0.504072167439764	0.709	0.631	6.63459220578256e-08	0	PPP2R5C
1.83616703945387e-12	0.6173419282481	0.445	0.337	6.77729254262423e-08	0	KBTBD2
1.84102364089858e-12	0.596313500975146	0.496	0.383	6.79521825855666e-08	0	TBC1D2B
1.91390765701119e-12	-0.828201819372234	0.369	0.482	7.06423316202831e-08	0	ANKRD10
1.93370083611119e-12	-0.752320211476037	0.227	0.345	7.1372897860864e-08	0	TULP4
2.43652576401373e-12	-1.15073470049672	0.188	0.3	8.99321659497467e-08	0	CTLA4
2.49730345570677e-12	-0.637442818867122	0.585	0.662	9.2175470550137e-08	0	NAMPT
2.5240273168598e-12	-0.693615585050281	0.261	0.389	9.31618482652952e-08	0	PGAP1
2.64375993827284e-12	-0.572226210610029	0.336	0.44	9.75811793216504e-08	0	C4orf50
2.93021027054613e-12	0.453445494658227	0.73	0.661	1.08154061085858e-07	0	HELZ
2.99740210479618e-12	0.387241181893783	0.822	0.749	1.10634111688027e-07	0	SFMBT2
3.09591059676803e-12	-0.489091078475921	0.669	0.735	1.14270060126708e-07	0	RASGRP1
3.10764568742072e-12	-0.821427726489876	0.152	0.268	1.14703202322699e-07	0	TRAK2
3.42887126218202e-12	0.534153788878954	0.635	0.528	1.26559638287138e-07	0	RBMS1
3.67831847848778e-12	-0.651991162875697	0.587	0.688	1.35766735040984e-07	0	BIRC3
3.70632884392266e-12	-0.723474502971347	0.205	0.332	1.36800597629185e-07	0	ZBTB7A
3.88512310809438e-12	0.291271574742312	0.869	0.816	1.43399893919763e-07	0	EML4
3.90981066499719e-12	-0.77247510021042	0.147	0.262	1.44311111645046e-07	0	STARD7
3.93716219134622e-12	-0.710111687996378	0.317	0.437	1.45320656482589e-07	0	ACTG1
4.09240679715454e-12	0.536886018325719	0.515	0.395	1.51050734882974e-07	0	CCT3
4.83162578868928e-12	0.369856582091379	0.831	0.744	1.78335307860521e-07	0	HIF1A
6.05567030510186e-12	-0.42752905236803	0.542	0.663	2.2351479096131e-07	0	RPL3
6.05693779966621e-12	0.340496392372932	0.752	0.683	2.2356157418568e-07	0	FUBP1
7.03535881339011e-12	-0.999729738333036	0.396	0.504	2.59675093802229e-07	0	JARID2
7.26688664420916e-12	0.361425604504641	0.846	0.793	2.6822078603776e-07	0	LUC7L3
7.300116678485e-12	0.394591105617541	0.723	0.634	2.69447306602881e-07	0	ASAP1
8.33314855079423e-12	0.347300213139936	0.683	0.585	3.07576513009815e-07	0	PCNX2
9.40992798136678e-12	0.451344797264151	0.699	0.626	3.47320441792248e-07	0	DYRK1A
1.12611488749217e-11	0.355772171754447	0.832	0.818	4.1564900497336e-07	0	NIPBL
1.25644148221807e-11	0.534239883833576	0.528	0.423	4.63752551086688e-07	0	ITM2B
1.25675895237022e-11	-0.523103433289566	0.432	0.553	4.63869729319848e-07	0	RERE
1.2913831955492e-11	-0.554377660427589	0.278	0.399	4.76649537477209e-07	0	B4GALT5
1.51391597425011e-11	-0.834033930054252	0.19	0.306	5.58786386095717e-07	0	E2F3
1.61900648846913e-11	-0.749729139419003	0.165	0.28	5.97575294893956e-07	0	SLC25A6
1.66652166184167e-11	0.914909059910076	0.479	0.388	6.15113145385759e-07	0	ANKRD28
1.6735453106147e-11	0.497716483512197	0.605	0.518	6.17705574147885e-07	0	ZNF267
1.80215569438528e-11	-0.514957690523754	0.451	0.566	6.65175666797608e-07	0	BABAM2
1.98442167014422e-11	0.389735923317151	0.731	0.644	7.32450038450233e-07	0	TRA2A
2.06231521891992e-11	-0.737545365242222	0.567	0.632	7.61200547303344e-07	0	SATB1
2.16704363718412e-11	-0.342007648255669	0.717	0.801	7.99855806484657e-07	0	TAB2
2.20607725264687e-11	0.575533114101883	0.498	0.402	8.1426311395196e-07	0	ADD3
2.6159546660627e-11	0.580916239840924	0.543	0.461	9.65548867243743e-07	0	RAB1A
2.72304846168747e-11	-0.816100515353522	0.166	0.279	1.00507718720884e-06	0	TRAF5
2.80905140537788e-11	0.527375368685268	0.489	0.389	1.03682087372498e-06	0	RASAL3
2.96894431508195e-11	-0.323428694010082	0.416	0.554	1.09583734669675e-06	0	FNDC3B
3.20440448941541e-11	-0.357061747420688	0.626	0.746	1.18274569704323e-06	0	CDKAL1
3.4437133964695e-11	-0.527486829371588	0.375	0.498	1.27107461463689e-06	0	RAP1GDS1
3.53289503827893e-11	0.984553471399719	0.392	0.3	1.30399155862875e-06	0	GRK5
3.73876212144703e-11	0.762775735587925	0.305	0.207	1.3799770990261e-06	0	EVI2B
5.02686268964184e-11	0.563336785312138	0.387	0.278	1.8554150187468e-06	0	MRPL18
5.40288090757343e-11	0.367397220863369	0.62	0.488	1.99420334298535e-06	0	DPP4
5.59905310464002e-11	0.649936879271009	0.553	0.466	2.06661050092263e-06	0	SOS2
5.98724141717696e-11	0.842565678622225	0.34	0.249	2.20989080708001e-06	0	KLHL6
6.1875314218096e-11	0.66139387859644	0.33	0.226	2.28381784778993e-06	0	FLT3LG
6.21912074824549e-11	0.602055046862279	0.494	0.393	2.29547746817741e-06	0	HELB
7.30103417232348e-11	-0.544532441615118	0.402	0.522	2.6948117130046e-06	0	RNF145
7.60462224876078e-11	0.343497675197315	0.841	0.787	2.8068660720176e-06	0	MACF1
9.46801110412829e-11	-0.700335220506185	0.149	0.26	3.49464289853375e-06	0	WDR11
9.51392969974635e-11	-0.698059705474835	0.255	0.37	3.51159145217638e-06	0	ARF6
1.09382308708734e-10	-0.54008446058741	0.414	0.535	4.03730101443938e-06	0	LCK
1.22046865684705e-10	0.392886441028912	0.723	0.652	4.50474981242247e-06	0	CHD1
1.28252539841313e-10	1.03665057730635	0.271	0.178	4.73380124554286e-06	0	CTNNAL1
1.31263279784061e-10	-0.773594642043748	0.212	0.325	4.84492765682969e-06	0	PARP15
1.36702070299163e-10	-0.735188428354595	0.192	0.298	5.0456734147421e-06	0	SPTLC2
1.39177321184688e-10	-0.530413892818297	0.37	0.492	5.13703492492682e-06	0	CHD4
1.44905933357563e-10	0.314554504763546	0.635	0.52	5.34847800022766e-06	0	ZFYVE28
1.45713031132209e-10	-0.575354812709135	0.418	0.529	5.37826797908984e-06	0	RAB27A
1.47902669183835e-10	-0.588324369860721	0.399	0.506	5.45908751957535e-06	0	JAKMIP1
1.50446375648365e-10	0.518617585492378	0.514	0.423	5.55297572518115e-06	0	SERINC1
1.60098278839375e-10	0.573050722795677	0.496	0.403	5.90922747196131e-06	0	MIS18BP1
1.65866014624088e-10	-0.673751286647217	0.232	0.352	6.12211459977511e-06	0	RDX
1.73594183999886e-10	0.523823796763588	0.493	0.396	6.40736133143578e-06	0	PPP1R15A
1.77238277077793e-10	0.396011694145651	0.628	0.531	6.54186480694132e-06	0	PNRC1
1.88509606611767e-10	0.409602207051076	0.614	0.53	6.95788958004034e-06	0	PPP2R2A
2.02158621728913e-10	0.422987002873052	0.707	0.627	7.46167472801417e-06	0	HMGB1
2.13502158557536e-10	-0.678325422466625	0.34	0.451	7.88036467235865e-06	0	SFI1
2.59503454849473e-10	0.254517157679454	0.887	0.795	9.57827251849405e-06	0	FYB1
2.59557677952701e-10	0.71296319649055	0.394	0.299	9.58027389323421e-06	0	LDLR
2.81687463343357e-10	0.749845093763262	0.337	0.244	1.03970842720033e-05	0	SKI
2.92823902094416e-10	0.783890970527932	0.279	0.191	1.08081302263049e-05	0	CDKN1A
2.98499923768194e-10	-0.576679299287263	0.33	0.446	1.1017632186284e-05	0	OIP5-AS1
3.05064329712101e-10	-0.418840291833262	0.778	0.824	1.12599244096737e-05	0	STK17B
3.43344789704156e-10	-0.732420704335078	0.151	0.253	1.26728561879804e-05	0	HERPUD1
3.47104440093464e-10	0.481260721907195	0.586	0.492	1.28116248838497e-05	0	EIF3E
3.90488728707953e-10	0.556721367840485	0.513	0.427	1.44129389766106e-05	0	ESYT2
3.91251099744348e-10	-0.686452452984389	0.244	0.347	1.44410780915639e-05	0	AC079781.5
4.22697876769442e-10	-0.607902458291217	0.275	0.393	1.56017786315601e-05	0	DPP8
4.30455946478241e-10	-0.529492345544058	0.279	0.402	1.58881289845119e-05	0	EIF4G1
4.43348711597937e-10	0.534875394263507	0.586	0.518	1.63640009450799e-05	0	RB1CC1
4.55576667942673e-10	0.332105209156556	0.783	0.714	1.68153348137641e-05	0	SSH2
4.96269239033917e-10	-0.548144219154987	0.209	0.331	1.83172976127419e-05	0	RHBDD1
5.00871674583531e-10	-0.665790034320195	0.21	0.327	1.84871735088781e-05	0	TET3
5.06700562440825e-10	0.747261611740626	0.359	0.269	1.87023177596908e-05	0	CASP4
5.30277951598762e-10	-0.680691330488834	0.211	0.321	1.95725591935103e-05	0	MTMR1
5.70533983546112e-10	-0.546724572792008	0.321	0.438	2.1058409332687e-05	0	SPECC1L
5.75886587686061e-10	0.6366798830033	0.416	0.328	2.12559739514925e-05	0	HIPK1
6.36505678705556e-10	0.754462051474334	0.44	0.362	2.34934246010221e-05	0	ATP2B1
7.52778751449682e-10	-0.694585844495209	0.276	0.39	2.77850637160078e-05	0	DDX10
7.53836781909704e-10	0.550270416021005	0.443	0.343	2.78241156202872e-05	0	JAML
8.2393239482819e-10	0.756372522782045	0.305	0.215	3.04113446931085e-05	0	PARP11
8.70642350146121e-10	-0.624148935212473	0.26	0.373	3.21354091438933e-05	0	RPL23A
9.34484495219833e-10	0.691798200442912	0.385	0.293	3.4491822718564e-05	0	TARS3
1.01031846541139e-09	-0.730416975165762	0.194	0.301	3.72908545583342e-05	0	IRF2
1.1158731121134e-09	0.607337623483924	0.317	0.22	4.11868765681054e-05	0	LEF1
1.1487786490268e-09	0.792055857693628	0.256	0.17	4.24014199355793e-05	0	CYTH3
1.19059546575279e-09	-0.560969494756061	0.358	0.479	4.39448786409356e-05	0	NUMB
1.33978337106469e-09	-0.871692965940164	0.241	0.339	4.94514042259977e-05	0	RGS1
1.3978976634189e-09	0.456358183572827	0.548	0.464	5.15964027567915e-05	0	RAB21
1.41893632966466e-09	-0.450066396907037	0.529	0.629	5.23729399279226e-05	0	ADK
1.52398563559165e-09	0.754531971150505	0.274	0.193	5.62503098096879e-05	0	HAUS3
1.52573675198649e-09	0.467800245024039	0.542	0.448	5.63149435158215e-05	0	ENSA
1.6829616773196e-09	0.470023379884039	0.597	0.521	6.21181155098664e-05	0	KDM6A
1.69881394072992e-09	-0.558290436404276	0.369	0.469	6.27032225523415e-05	0	TAPBP
1.73717703569753e-09	0.489519884556577	0.485	0.389	6.41192043875959e-05	0	LUCAT1
1.94116755955197e-09	-0.752359707705349	0.186	0.29	7.16484946230632e-05	0	WDR36
1.96065666391568e-09	0.555585533077821	0.433	0.336	7.23678374651276e-05	0	WHAMM
2.01427882325994e-09	-0.500609838581698	0.374	0.485	7.43470313665243e-05	0	RAD51B
2.05325887624618e-09	0.793793972883704	0.251	0.169	7.57857851222463e-05	0	DUSP10
2.05348522127398e-09	0.538964405215997	0.423	0.323	7.57941395172228e-05	0	SOD1
2.15147650684138e-09	0.684103749868415	0.276	0.185	7.94109978675155e-05	0	CATSPERB
2.39671991021405e-09	0.447730814329039	0.521	0.414	8.84629318860004e-05	0	FAM241A
2.43312156296841e-09	0.268618588204329	0.873	0.808	8.98065168891639e-05	0	PNISR
2.45007662454493e-09	0.430841845313344	0.683	0.628	9.04323282119532e-05	0	MSN
2.47275445392241e-09	-0.594442520385421	0.198	0.303	9.1269366894276e-05	0	PPP1R18
2.51799415373459e-09	0.407151380788841	0.582	0.495	9.29391642143437e-05	0	DEK
2.64329025710609e-09	-0.403019129625185	0.458	0.573	9.75638433897859e-05	0	STIM1
2.72850385922961e-09	0.561696915467597	0.474	0.379	0.000100709077444165	0	SERINC5
2.74510162653552e-09	0.5721999752236	0.447	0.361	0.000101321701035426	0	UBQLN1
2.98009165867049e-09	-0.45247736091065	0.389	0.505	0.000109995183121528	0	USP24
3.03804814519469e-09	-0.610374295348835	0.222	0.328	0.000112134357039136	0	PTPN7
3.04693224694343e-09	-0.739338387159552	0.169	0.266	0.000112462269234682	0	NUS1
3.23603476476375e-09	-0.574890896220618	0.275	0.391	0.00011944204316743	0	EYA3
3.39271237958657e-09	-0.532923358525638	0.394	0.49	0.00012522501393054	0	TRAF3IP3
3.52063801014826e-09	0.33962072914414	0.685	0.611	0.000129946748954572	0	LPXN
3.72477795176649e-09	0.529591825858232	0.419	0.327	0.000137481554199701	0	DPM1
4.17440941209694e-09	-0.507486650845262	0.506	0.582	0.000154077451400498	0	LDHA
4.21722716995776e-09	-0.624849221607468	0.247	0.347	0.000155657854843141	0	ARPC1B
4.25155911209505e-09	-0.98486629408299	0.358	0.449	0.000156925046827428	0	REL
4.27685502606983e-09	0.386268340038733	0.648	0.584	0.000157858719012238	0	BTAF1
4.74405602617039e-09	-0.368393795582069	0.449	0.565	0.000175103107925949	0	NEMF
4.9034773548051e-09	0.598600740837414	0.568	0.501	0.000180987349165856	0	ZDHHC20
5.09495398656071e-09	-0.711085395198935	0.167	0.261	0.000188054751643956	0	PMM2
5.18492713542793e-09	-0.272864706657892	0.788	0.858	0.000191375660568645	0	BCL2
5.45491805680818e-09	0.716624674014897	0.321	0.235	0.00020134102547679	0	ABLIM1
5.93792189914355e-09	-0.85142936027022	0.161	0.254	0.000219168697297389	0	TMSB10
5.97957502056066e-09	-0.466398008033505	0.425	0.547	0.000220706114008894	0	CEMIP2
6.22212409745341e-09	-0.365642357407223	0.598	0.694	0.000229658600437005	0	RASA2
6.30084283365243e-09	0.794621527257265	0.263	0.176	0.000232564108990111	0	HDGFL3
6.31553753615098e-09	-0.572800680719165	0.345	0.447	0.000233106490459333	0	DGLUCY
6.60765107009734e-09	-0.474317990525676	0.689	0.744	0.000243888400997293	0	FOXN3
6.69815089952908e-09	0.407327938691087	0.691	0.624	0.000247228749701618	0	MAN1A1
6.71150710451346e-09	-0.46897882321569	0.597	0.661	0.000247721727227592	0	MAP3K5
6.83362455565324e-09	-0.692215741632838	0.189	0.292	0.000252229082349161	0	MFSD6
7.06521045702599e-09	-0.289483732188834	0.894	0.911	0.000260776917968829	0	PABPC1
7.20986480646411e-09	-0.627762543116229	0.177	0.277	0.00026611611000659	0	PPM1G
7.42581083950581e-09	-0.405242163211192	0.422	0.528	0.000274086678086159	0	SUSD6
8.05223789716483e-09	-0.68154018441163	0.161	0.259	0.000297208100784354	0	ALKBH5
8.10384336801915e-09	0.505535425600414	0.472	0.388	0.000299112858713587	0	RIOK3
8.43060652498276e-09	-0.708670659466189	0.24	0.343	0.000311173686837113	0	CTSB
8.43464448430259e-09	-0.295734806220603	0.749	0.817	0.000311322727915608	0	ZNF292
8.44123631070554e-09	0.529280077802273	0.419	0.33	0.000311566032228142	0	HBP1
8.91200670590629e-09	0.360972980460893	0.644	0.551	0.000328942167515001	0	NAP1L4
9.07203454372139e-09	0.576148354871376	0.347	0.258	0.000334848795008757	0	BCL6
1.1880754700667e-08	0.556540052192166	0.412	0.322	0.000438518656001617	0	FBXO34
1.21584426353315e-08	0.525757688575696	0.492	0.406	0.000448768117670084	0	SH2D1A
1.27319245667627e-08	0.688580950042599	0.271	0.189	0.00046993533575921	0	SMAD7
1.35582320693581e-08	-0.69607101528347	0.175	0.273	0.000500434345680006	0	HDAC1
1.39230638477317e-08	-0.558962878606476	0.201	0.299	0.000513900286619778	0	TAP2
1.4752630688212e-08	-2.10597144575491	0.235	0.308	0.000544519598701904	0	IFNG
1.4936372234165e-08	0.362474747746042	0.305	0.212	0.000551301499163029	0	TNFSF14
1.49457449511539e-08	0.42994347877083	0.422	0.325	0.000551647446147091	0	ANXA5
1.51660359823621e-08	-0.611166101969277	0.212	0.312	0.000559778388108985	0	RPL19
1.52308722267194e-08	0.372655579657519	0.735	0.673	0.000562171493888212	0	MED13
1.53418426096037e-08	-0.713365086084309	0.212	0.304	0.000566267410720473	0	GNPTAB
1.54890713171804e-08	-0.873840840132243	0.162	0.253	0.000571701622317128	0	YES1
1.62401382855258e-08	-0.436449132179687	0.663	0.718	0.000599423504118757	0	AC009093.11
1.67527963596134e-08	0.30477596931821	0.447	0.33	0.00061834571363333	0	RNF157
1.68379617867266e-08	-0.706769535462787	0.168	0.258	0.000621489169548078	0	ZFP36L2
1.77948166069199e-08	-0.379006512679733	0.281	0.393	0.000656806680961415	0	LMBRD1
1.79463381234425e-08	-0.716031392942501	0.204	0.295	0.000662399340136263	0	EIF5A
1.86226947355341e-08	0.489652137621889	0.576	0.508	0.000687363662688565	0	CDK17
1.91205278628567e-08	0.365540953536883	0.766	0.713	0.000705738683418041	0	SLC38A1
1.93309630115756e-08	0.401342005148847	0.723	0.681	0.000713505844757256	0	ZNF644
1.98609248084599e-08	-0.426953674965832	0.434	0.533	0.000733066734680254	0	GPI
2.08759364774716e-08	-0.446455243177813	0.483	0.577	0.000770530815383475	0	MYO9B
2.14984400494e-08	0.47139225902605	0.562	0.487	0.000793507422223354	0	IDS
2.26444200107689e-08	-0.628897152145445	0.199	0.293	0.000835805542597479	0	STAM
2.29449045377044e-08	-0.880243016843506	0.195	0.291	0.00084689642648667	0	MCTP2
2.3340367866423e-08	-0.396838136962078	0.393	0.504	0.000861492977949673	0	NFATC3
2.35791524741207e-08	0.309684946705506	0.656	0.567	0.000870306517819794	0	SLFN12L.1
2.3761456801244e-08	0.48806364939617	0.418	0.326	0.000877035370533918	0	S100PBP
2.57581439946413e-08	-0.717327689252419	0.209	0.301	0.00095073309484221	0	LCLAT1
2.74560925274866e-08	-0.489485057261311	0.265	0.37	0.00101340437518953	0	INVS
2.80884219717039e-08	-0.546807341817678	0.206	0.3	0.00103674365497559	0	ALDOA
2.84491270478481e-08	-0.516183634703022	0.461	0.551	0.00105005727933607	0	BACH1
2.8689839871028e-08	0.367307570794225	0.443	0.345	0.00105894198963964	0	PDE3B
2.97388690423171e-08	-0.646768525190962	0.204	0.306	0.00109766165635192	0	DNMT3A
3.09891646867554e-08	0.492486434212416	0.451	0.367	0.00114381006858814	0	CCT2
3.09982863715274e-08	-0.521072919898334	0.227	0.329	0.00114414674997308	0	METTL15
3.12500121179528e-08	-0.580599908929665	0.212	0.309	0.00115343794727364	0	AC093512.2
3.16611293055154e-08	0.404756176057375	0.671	0.598	0.00116861228266657	0	PPP3CA
3.21842120801484e-08	-0.672251374697294	0.162	0.253	0.00118791926787828	0	ZDHHC18
3.24102612175054e-08	-0.864886919973515	0.191	0.28	0.00119626274153813	0	NOLC1
3.27871564084844e-08	-0.509438836371783	0.224	0.322	0.00121017394303716	0	IER5
3.31585917950545e-08	-0.468003767999144	0.442	0.53	0.00122388362315546	0	SLFN5
3.52440686598106e-08	0.731100954342546	0.255	0.178	0.00130085857423361	0	SLBP
3.90731892806491e-08	-0.453515856112164	0.395	0.495	0.00144219141634876	0	GRB2
4.02216271683249e-08	-0.598818057801442	0.246	0.34	0.00148458025878287	0	TESPA1
4.14735821885325e-08	0.726630057481053	0.334	0.253	0.00153078991857873	0	FAM117A
4.16970114822676e-08	-0.652569921059559	0.196	0.288	0.0015390366938105	0	BBS9
4.18510942638505e-08	0.385672615252041	0.633	0.555	0.00154472388927872	0	RIF1
4.37993126221471e-08	0.430462282516984	0.538	0.456	0.00161663262888345	0	CD6
4.49403251979418e-08	0.298672693709617	0.677	0.596	0.00165874740305603	0	CASP8
5.14675461013218e-08	0.68431473117777	0.328	0.254	0.00189966712659979	0	SUGT1
5.54607063254035e-08	-0.685131269698066	0.222	0.317	0.00204705467047064	0	VASP
5.9135704178817e-08	0.408399270409826	0.488	0.404	0.00218269884124014	0	CCT6A
6.4599730513103e-08	-0.460367555318775	0.281	0.381	0.00238437605323863	0	ACSL4
6.68164638052887e-08	-0.484771005890186	0.483	0.573	0.00246619567905321	0	RUNX3
6.91840787886192e-08	-0.47793893486783	0.369	0.463	0.00255358434808794	0	VPS54
7.40605605088142e-08	-0.39121824728817	0.283	0.397	0.00273357528838033	0	SNX14
7.58817626020576e-08	-0.85077546418917	0.162	0.251	0.00280079585764194	0	ECE1
7.67184980371287e-08	0.471467328613379	0.281	0.2	0.00283167976255042	0	GLUL
7.72100506699616e-08	-0.336457870178252	0.408	0.521	0.00284982297022828	0	R3HDM1
8.39753902625734e-08	0.53638601887599	0.466	0.394	0.00309953165459158	0	ZBTB44
9.22164108305776e-08	-0.543026015250763	0.321	0.414	0.00340370772375662	0	EPRS1
9.35475819270852e-08	-0.409851758260515	0.398	0.5	0.00345284124892872	0	PHF14
9.54713260453012e-08	0.45067968685873	0.592	0.535	0.00352384664433207	0	NBPF10
9.5744251033363e-08	-0.312885694410803	0.62	0.692	0.00353392030564143	0	TPM3
9.67573891879375e-08	-0.599605548343586	0.177	0.263	0.00357131523492677	0	XPO5
9.73530504963855e-08	0.421593364806486	0.532	0.449	0.00359330109382159	0	C11orf58
1.06080935965872e-07	0.636701694567152	0.396	0.317	0.00391544734650033	0	ANKH
1.14915345974205e-07	-0.657385399103993	0.287	0.375	0.00424152541990791	0	ARID5A
1.16313790835708e-07	-0.526442862152878	0.241	0.334	0.00429314201974598	0	BIN2
1.23818469513719e-07	-0.562088602729133	0.265	0.352	0.00457013970975136	0	EIF3C
1.24178359995615e-07	0.372369508374077	0.63	0.555	0.00458342326743815	0	XPO1
1.42408159806348e-07	-0.505619463247999	0.382	0.473	0.0052562851784523	0	AKNA
1.43050205115375e-07	0.463661918439574	0.388	0.31	0.00527998307080849	0	CDC42EP3
1.48754918580288e-07	0.704747981574318	0.299	0.226	0.00549054404479844	0	TMEM140
1.49407074974057e-07	-0.401366349817629	0.246	0.345	0.00551461513729244	0	BTRC
1.52034114758059e-07	-0.582586248839161	0.182	0.273	0.00561157917571995	0	PPP6R1
1.6316629246495e-07	0.637336405393849	0.313	0.235	0.0060224678548813	0	AMZ2
1.72400291807634e-07	0.423697578041898	0.58	0.497	0.00636329477061979	0	SQSTM1
1.85376057183706e-07	-0.480685489830353	0.304	0.403	0.00684223027065061	0	MAPKAP1
1.93100664742887e-07	-0.284111950992204	0.687	0.758	0.00712734553565997	0	MYCBP2
1.93780640103518e-07	0.563555860227353	0.333	0.254	0.00715244342622087	0	RBM23
2.05803204172443e-07	-1.1429427675984	0.373	0.435	0.00759619626600486	0	MIR155HG
2.09392655461402e-07	-0.480378741466764	0.239	0.335	0.00772868291308034	0	CSNK2A1
2.15076146572679e-07	0.413051507801618	0.575	0.509	0.00793846056999758	0	TENT2
2.23769638278606e-07	0.742165099284151	0.276	0.207	0.00825933734886333	0	HPRT1
2.24568905544878e-07	0.843063901654219	0.32	0.248	0.00828883830366143	0	SSBP2
2.29010892963258e-07	-0.281808970427249	0.613	0.693	0.00845279205927384	0	KDM2A
2.40367197702139e-07	-0.561932664966915	0.318	0.414	0.00887195326718594	0	TRAF1
2.4157453215007e-07	-0.37517682419496	0.448	0.544	0.00891651598165909	0	CBFB
2.42152066450297e-07	0.478138773969591	0.552	0.48	0.00893783277268045	0	CHASERR
2.43297328793974e-07	0.387710126460034	0.681	0.631	0.0089801044057856	0	HERC1
2.74933950481506e-07	-0.490591316313727	0.258	0.351	0.0101478121122724	0	AGPS
2.81072977920082e-07	0.453805738965353	0.515	0.439	0.0103744036150302	0	RFFL
2.96791720277369e-07	-0.508838867161087	0.186	0.263	0.0109545823954377	0	LY75-CD302
2.9699359357081e-07	-0.410476395583832	0.324	0.42	0.0109620335386986	0	LRCH1
3.03465798051794e-07	-0.566666576419251	0.26	0.347	0.0112009226060917	0	EIF3CL
3.05605840976748e-07	-0.453022725568456	0.229	0.318	0.0112799115904518	0	LY75
3.08880978967844e-07	-0.647891954248796	0.209	0.297	0.0114007969337031	0	SLC37A3
3.11015607276361e-07	0.705779801581352	0.294	0.215	0.0114795860645705	0	ARHGAP10
3.1499574938381e-07	-0.539301926862687	0.307	0.395	0.0116264931097564	0	HSPA5
3.3723677294081e-07	-0.548514757011235	0.168	0.25	0.0124474092892453	0	VPS45
3.56627025746413e-07	-0.519781122422757	0.182	0.275	0.0131631035203001	0	CSK
3.58808368969586e-07	0.288157531406962	0.776	0.748	0.0132436168986674	0	STAT3
3.59773876423571e-07	0.350481066484692	0.628	0.575	0.013279253778794	0	MARCHF6
3.67403256528924e-07	-0.525702271476844	0.44	0.522	0.0135608541984826	0	SMAP2
3.69415287061283e-07	-0.602108368472439	0.265	0.352	0.013635118245432	0	GBP4
3.82043956736385e-07	-0.373824099612368	0.412	0.511	0.01410124244314	0	BOD1L1
4.0115133594559e-07	-0.508432938811325	0.257	0.352	0.0148064958097517	0	CDC16
4.04036684305672e-07	-0.531736143324853	0.187	0.277	0.0149129940177224	0	NPTN
4.06249096015643e-07	-0.4907153432946	0.327	0.419	0.0149946541339374	0	PIM1
4.08321035815341e-07	-0.376500678717981	0.691	0.739	0.0150711294319442	0	GAPDH
4.08369377454973e-07	0.524960626606367	0.597	0.544	0.0150729137218631	0	AFF1
4.11052160396807e-07	0.358128010204826	0.502	0.418	0.0151719352402461	0	SUB1
4.16121282395346e-07	0.3872286749727	0.498	0.426	0.0153590365332122	0	ZFAND5
4.31766612933839e-07	-0.325342797245398	0.771	0.797	0.015936505683388	0	PKM
4.58184974494356e-07	0.381486818079912	0.63	0.569	0.0169116074085867	0	ABCC1
4.58626584458255e-07	-0.424491042385105	0.394	0.483	0.0169279072323542	0	ATP13A3
4.69743967252284e-07	-1.02757658405196	0.386	0.457	0.0173382498312818	0	HIVEP3
4.78267033604528e-07	-0.502847173412615	0.219	0.307	0.0176528362103431	0	CDYL
5.5427100350901e-07	0.582791486178781	0.515	0.455	0.0204581427395176	0	NOTCH2
5.66289420505806e-07	0.563639182185108	0.385	0.304	0.0209017425108693	0	FAM102B
5.8245408371407e-07	-0.562094280560948	0.314	0.399	0.0214983802298863	0	LTB
5.87741904173531e-07	-0.488942506011726	0.263	0.356	0.021693553683045	0	AP3D1
6.2801118032856e-07	-0.544703776095951	0.22	0.311	0.0231798926659271	0	ZMYND8
6.66054832709436e-07	-0.658811938309913	0.175	0.257	0.0245840838753053	0	THUMPD2
6.72473898287165e-07	-0.55250665682203	0.21	0.294	0.0248210115857793	0	PUM3
6.88258416724401e-07	-0.478085448975085	0.269	0.366	0.0254036181612977	0	HK1
6.97330985479295e-07	-0.444006273487267	0.202	0.273	0.0257384866740408	0	RPS10-NUDT3
6.99660511418571e-07	-0.261484737625968	0.577	0.682	0.0258244694764594	0	FAM172A
7.0844410173881e-07	-0.39872339181822	0.624	0.694	0.0261486717951795	0	LCP2
7.18170682891976e-07	-0.500080008119621	0.329	0.428	0.0265076799055428	0	LARP1
7.31442352077703e-07	-0.36051930750431	0.576	0.657	0.026997537215188	0	TBC1D5
7.76154609728446e-07	-0.626107549014836	0.245	0.33	0.0286478666450769	0	BHLHE40
7.8029092785417e-07	0.486992175465802	0.586	0.541	0.0288005381470974	0	CDC73
7.91698604318109e-07	-0.348181852026527	0.283	0.376	0.0292215954853814	0	MOSMO
8.08259143051486e-07	0.710155668126686	0.276	0.204	0.0298328449700304	0	RELL1
8.096827007276e-07	0.425164751538804	0.542	0.484	0.0298853884838557	0	NUP153
8.69719962079533e-07	0.468769106411728	0.355	0.273	0.0321013638003556	0	GAB3
8.74172191947356e-07	0.641519938542158	0.34	0.271	0.0322656956047769	0	SNX3
9.03117328357534e-07	0.555411399944239	0.258	0.186	0.0333340605896766	0	AL365361.1
9.26727866235885e-07	0.365642564276817	0.752	0.731	0.0342055255427665	0	MKLN1
9.50300127746879e-07	-0.39840869977839	0.346	0.434	0.0350755777151373	0	TBCA
1.01839206656576e-06	-0.251168272653054	0.562	0.65	0.0375888511769424	0	PBRM1
1.03932756165426e-06	-0.579068847329917	0.17	0.25	0.0383615803006586	0	RCSD1
1.04311530952951e-06	-0.320119115985794	0.434	0.525	0.0385013860747342	0	THRAP3
1.06156704821981e-06	0.301542661064503	0.592	0.505	0.039182439749793	0	YWHAQ
1.06783817577987e-06	-0.293244808397271	0.637	0.706	0.0394139070680352	0	YWHAZ
1.07889523334052e-06	-0.395513437885657	0.315	0.406	0.0398220230625988	0	USP10
1.10289887991615e-06	0.711323951508955	0.399	0.334	0.0407079976577053	0	FOXO3
1.11702689391034e-06	0.757984641436295	0.263	0.195	0.0412294626542306	0	PKNOX1
1.12718256545987e-06	-0.417295473301857	0.293	0.384	0.0416043084911238	0	SUPT16H
1.15073093665174e-06	-0.285971514566764	0.547	0.629	0.0424734788718159	0	KPNB1
1.19752655698254e-06	-0.410712011245575	0.23	0.322	0.0442007052182254	0	PRR14L
1.20233871379499e-06	0.466476972959102	0.424	0.353	0.0443783219261732	0	GNA13
1.34036330720594e-06	-0.278490091406752	0.224	0.322	0.0494728096689714	0	MINDY3
1.46739282734985e-06	0.372923990845488	0.503	0.433	0.0541614692574831	0	SETBP1
1.62345883350635e-06	0.378128939138302	0.592	0.547	0.0599218655447192	0	NUFIP2
1.64920728233466e-06	0.340878910014123	0.597	0.533	0.0608722407909722	0	DDX3Y
1.65867095274766e-06	0.412824071269024	0.515	0.444	0.0612215448659161	0	EPC2
1.69447914608396e-06	-0.518617458428736	0.174	0.255	0.0625432252819588	0	PSMD5
1.73479240506909e-06	0.391083263828428	0.493	0.423	0.0640311876711	0	TFG
1.73661065643236e-06	-0.5148785663457	0.266	0.347	0.0640982993289183	0	MTHFD2
1.73712898924914e-06	0.337596659479004	0.641	0.581	0.0641174309931859	0	PDE7A
1.79115040184774e-06	0.697436419058782	0.25	0.182	0.0661113613322002	0	GBP3
1.84814095218826e-06	0.393966168810454	0.496	0.43	0.0682148825452686	0	PAXBP1
1.89110399875212e-06	-0.65454347241968	0.185	0.26	0.0698006485939406	0	VGLL4
1.89778170641319e-06	0.550626700393854	0.331	0.265	0.0700471227837107	0	RANGAP1
1.94791515633733e-06	0.415181355204322	0.542	0.476	0.071897548420411	0	ZHX2
1.96054011395801e-06	0.484194213680058	0.407	0.331	0.0723635356061902	0	TRIM22
2.00220518005974e-06	-0.487013706352783	0.199	0.283	0.073901393196005	0	RASSF5
2.23927886100838e-06	0.541213044503268	0.308	0.243	0.0826517827598194	0	MARCHF5
2.24210088561664e-06	0.284559103014384	0.714	0.664	0.08275594368811	0	EPC1
2.26248643064083e-06	-0.469965706657	0.172	0.252	0.0835083741549532	0	DCUN1D1
2.2660396810826e-06	-0.729241487003897	0.283	0.365	0.0836395246287587	0	MTRNR2L1
2.33844320798987e-06	0.383100178637396	0.369	0.293	0.0863119388069062	0	TMC8
2.35545422638063e-06	-0.492459691240922	0.308	0.389	0.0869398154957091	0	CWC27
2.53283504272829e-06	0.470657886486669	0.366	0.293	0.0934869414271013	0	SPTY2D1
2.5344151625185e-06	-0.460956144939717	0.236	0.321	0.0935452636485577	0	ARHGDIA
2.54324138622487e-06	-0.445697997224653	0.464	0.543	0.09387103956556	0	SCAPER
2.54678601774651e-06	0.411207515556279	0.601	0.558	0.0940018719150236	0	PPP4R3A
2.61488674722139e-06	-0.554017090290792	0.218	0.296	0.0965154698399413	0	MYO1D
2.62347304689571e-06	-0.3838975500343	0.3	0.395	0.0968323901609205	0	IGF2R
2.62668767732519e-06	0.343169415257691	0.44	0.367	0.0969510421700729	0	PDE4DIP
2.70749801698373e-06	0.354194797868304	0.714	0.666	0.0999337518068695	0	UTY
2.80200305086275e-06	-0.356411986012023	0.265	0.355	0.103421932607344	0	SLC16A1-AS1
2.83517116428637e-06	0.287166506028254	0.754	0.705	0.10464616767381	0	TRA2B
3.02401659342344e-06	0.336615075337842	0.594	0.548	0.111616452463259	0	AC242842.3
3.02467416929305e-06	0.36372154309266	0.446	0.367	0.111640723588606	0	TARS1
3.07060725841782e-06	-0.697392213247341	0.195	0.286	0.113336113908202	0	KIAA1328
3.08550465771131e-06	-0.32818445408486	0.393	0.485	0.113885976916125	0	CYFIP2
3.10725058570888e-06	-0.535779003425973	0.212	0.294	0.114688619118515	0	SLC41A2
3.15106242329456e-06	-0.385388644171599	0.407	0.5	0.116305714043802	0	ADAM10
3.23859480326827e-06	0.321918398645576	0.57	0.496	0.119536534188632	0	WTAP
3.28746693099259e-06	-0.370127827118485	0.311	0.402	0.121340404422936	0	NOL10
3.37652032692969e-06	0.303158885721016	0.71	0.67	0.124627365266975	0	PCM1
3.4259404142008e-06	-0.273431850931164	0.594	0.665	0.126451460688152	0	TAOK3
3.42883332993711e-06	0.486835692010355	0.404	0.336	0.126558238207979	0	SLC12A2
3.4661337975312e-06	-0.412964997383817	0.263	0.338	0.127934998466877	0	RPL41
3.4715801449025e-06	-0.70056350396846	0.3	0.372	0.128136023148351	0	ITGAE
3.47607783730954e-06	-0.448154488346607	0.181	0.263	0.128302032975095	0	DNTTIP2
3.69899188026277e-06	0.400493561923401	0.396	0.323	0.136529790300499	0	MPZL3
3.79870667072812e-06	0.646614159180467	0.317	0.252	0.140210263216575	0	TRIM26
3.95047827747451e-06	0.370752322655838	0.571	0.509	0.145812153221584	0	USP25
4.15431039446222e-06	-0.602183008379633	0.201	0.275	0.153335596659601	0	ZNF101
4.2089651931784e-06	0.403657838730768	0.503	0.441	0.155352905280215	0	TIPARP
4.21618401571747e-06	-0.359953315884985	0.377	0.474	0.155619352020132	0	STXBP5
4.2551301541651e-06	0.403389457609074	0.488	0.425	0.157056853990234	0	SUCO
4.39995230140141e-06	0.419718336143668	0.522	0.453	0.162402239444726	0	FLI1
4.42965357770675e-06	-0.452391390098416	0.291	0.377	0.163498513553156	0	CALR
4.48023489020338e-06	-0.452832866197223	0.244	0.326	0.165365469797407	0	RPS7
4.50994110925543e-06	-0.881068134116923	0.209	0.286	0.166461926342618	0	SGO1-AS1
4.57187972270661e-06	-0.441087186626285	0.276	0.356	0.168748080565101	0	SLC16A7
4.90703053415917e-06	-0.269230698123974	0.632	0.696	0.181118497015815	0	MAP4
5.2563017165679e-06	0.389501916846304	0.518	0.45	0.194010096358521	0	KRAS
5.34566228910394e-06	-0.795909509745903	0.22	0.287	0.197308395090826	0	XAF1
5.6597948980804e-06	0.441655319761407	0.422	0.357	0.208903029688148	0	UBAP1
5.66395383657925e-06	-0.491832716537323	0.175	0.254	0.20905653610814	0	PAFAH1B2
5.92770811301431e-06	0.252798097703054	0.304	0.329	0.218791706451358	0	AC019117.1
6.13964289607688e-06	0.351323719483237	0.666	0.617	0.226614219294198	0	ATP11B
6.25199030820817e-06	-0.38656420074961	0.237	0.322	0.230760962275964	0	SMARCAD1
6.39836177807838e-06	0.332347001878082	0.591	0.525	0.236163533228873	0	HNRNPM
6.4462982906091e-06	0.359775094111843	0.33	0.254	0.237932869906382	0	CCT5
6.50581052480041e-06	0.467551827147211	0.456	0.388	0.240129466470383	0	ZNRF2
6.55566713518539e-06	-0.336658312537802	0.427	0.525	0.241969673959693	0	NEDD9
6.66575550074374e-06	-0.544554238586876	0.22	0.296	0.246033035532451	0	BZW2
7.01372288602953e-06	0.463501719277195	0.469	0.408	0.25887651172335	0	SDCBP
7.04312708402745e-06	-0.254361559435767	0.425	0.524	0.259961820671453	0	HECTD1
7.11202876751748e-06	0.723348992350681	0.309	0.248	0.26250498180907	0	ATP6V1A
7.24360189783422e-06	0.302630398018312	0.533	0.466	0.267361346049061	0	HECA
7.32619479686798e-06	0.508012522666846	0.445	0.388	0.270409849952397	0	PDXDC1
7.36300991802686e-06	-0.264201963102619	0.749	0.784	0.271768696074371	0	CFLAR
7.40438097087739e-06	-0.384194529364603	0.382	0.468	0.273295701635085	0	ZC3H7A
7.42569655947405e-06	-0.326169314400015	0.244	0.325	0.274082460010187	0	CCZ1
7.46183976801199e-06	-0.332845018302688	0.232	0.265	0.275416505837323	0	PRH1
7.58631054030661e-06	0.350520248749322	0.598	0.555	0.280010722042717	0	NBPF14
8.12753697412663e-06	-0.4188985531745	0.206	0.289	0.299987389715014	0	RPL32
8.13703428060516e-06	0.27024238136336	0.591	0.526	0.300337935297136	0	TNFAIP3
8.19466599344827e-06	0.476779072381861	0.689	0.643	0.302465121818176	0	NIBAN1
8.33915912971385e-06	0.57964028965268	0.362	0.3	0.307798363477738	0	EEA1
8.3837657162095e-06	-0.4332280580142	0.182	0.262	0.309444792585293	0	TBC1D14
8.39849622743594e-06	0.564279611157091	0.365	0.305	0.30998849575466	0	DNAJC7
8.51783914276672e-06	-0.385569590570585	0.317	0.403	0.31439344275952	0	ATG7
8.69221844938203e-06	0.571546077493121	0.289	0.224	0.320829782966691	0	FAM118A
8.82551865125541e-06	0.451609463580704	0.455	0.399	0.325749893417837	0	UBE2G1
9.07195514989486e-06	-0.358399851633643	0.466	0.556	0.334845864582619	0	FAM120A
9.22685998540941e-06	-0.437266543003269	0.197	0.273	0.340563402061461	0	TCAF1
9.36969374552366e-06	0.266770334886177	0.744	0.689	0.345835396147278	0	GPRIN3
9.62080614353246e-06	-0.34489278391391	0.29	0.371	0.355103954757783	0	XPO4
1.00113068215508e-05	-0.318697614332181	0.427	0.53	0.36951733478344	0	THADA
1.00580569004553e-05	0.380423342328077	0.372	0.297	0.371242880195805	0	TENT4A
1.04855889909422e-05	0.660160944252926	0.358	0.29	0.387023089655678	0	ERO1B
1.09088131471279e-05	-0.587956639383598	0.181	0.252	0.40264429326049	0	SDCCAG8
1.10064043083031e-05	-0.41839584479022	0.28	0.362	0.406246383019468	0	LMAN1
1.10353258856814e-05	0.356612639650644	0.597	0.548	0.407313878440501	0	UBA6
1.1045079767699e-05	0.499547589405155	0.4	0.336	0.407673894225771	0	EDEM3
1.11502825636779e-05	-0.452605774554338	0.271	0.353	0.41155692942535	0	DTNBP1
1.1225379337935e-05	-0.442348680711121	0.178	0.253	0.414328751363179	0	UXS1
1.12867494877922e-05	0.419070166692766	0.555	0.498	0.41659392359441	0	COPA
1.13219872377686e-05	-0.4264735385775	0.219	0.299	0.417894548946039	0	HDAC7
1.13995744530924e-05	-0.488962078506789	0.182	0.255	0.420758293063641	0	MNAT1
1.16124234867502e-05	-0.912709262622258	0.191	0.25	0.42861455089595	0	ITGA1
1.16868872368664e-05	-0.323234967190559	0.373	0.461	0.43136300791274	0	FTO
1.18313398785521e-05	-0.441929205725919	0.253	0.33	0.436694754917359	0	PIK3R1
1.18522303340221e-05	-0.380947028242016	0.224	0.309	0.437465821628754	0	CREM
1.20973156300431e-05	0.56667605514649	0.319	0.254	0.446511919904889	0	SESN1
1.21130916889189e-05	-0.362483110627996	0.462	0.536	0.447094214237996	0	GBP5
1.24378237376759e-05	0.367818770529236	0.452	0.406	0.459080074157618	0	AC244197.3
1.25488765249632e-05	0.482179610627119	0.355	0.29	0.46317903253639	0	LRIF1
1.27179118831208e-05	-0.366980692028643	0.43	0.506	0.469418127605989	0	TPI1
1.27681776173485e-05	0.432462145370451	0.386	0.323	0.471273435856335	0	RHEB
1.28526552487791e-05	-0.324647866540621	0.494	0.575	0.474391505232436	0	PRKDC
1.28959318390579e-05	-0.480585249483314	0.211	0.287	0.475988844179628	0	NAPG
1.31865174251393e-05	0.713549691433486	0.257	0.193	0.486714358161893	0	AC087721.2
1.34070382685321e-05	-0.717957124065166	0.248	0.317	0.494853782491521	0	CD82
1.378723497676e-05	-0.332625991137516	0.43	0.517	0.508886842992213	0	SP110
1.40028966263244e-05	-0.340765587186214	0.293	0.374	0.516846914477633	0	HDAC8
1.40621109118865e-05	-0.269109815931689	0.462	0.544	0.51903251375773	0	IMMP2L
1.41573775087379e-05	0.316021908706335	0.669	0.616	0.522548803847516	0	SRPK2
1.49435250893378e-05	0.341365010196578	0.591	0.536	0.551565511047459	0	JUND
1.52212696009122e-05	0.46687108699977	0.387	0.334	0.561817060969669	0	RAB18
1.54671651300137e-05	-0.396293557265704	0.275	0.358	0.570893064948805	0	ACADVL
1.60019859054021e-05	0.316131079175154	0.526	0.469	0.590633299768392	0	HNRNPH3
1.60092542713566e-05	0.502750312021897	0.466	0.408	0.590901575155771	0	SMURF2
1.63503910151709e-05	-0.3314644303082	0.395	0.49	0.603492932369958	0	WDR7
1.63641633413941e-05	-0.495088864048937	0.184	0.256	0.604001268930855	0	WDR1
1.64371604624328e-05	-0.318745080473253	0.366	0.45	0.606695592668395	0	RPS3
1.68328452169391e-05	-0.417789634547299	0.244	0.325	0.621300316957221	0	STAG3L5P-PVRIG2P-PILRB
1.69862430067796e-05	0.277101208755454	0.736	0.668	0.626962229380236	0	MATR3.1
1.74974587414621e-05	-0.253568104601574	0.341	0.432	0.645831202147367	0	DGKH
1.7526120732511e-05	0.41062634486013	0.475	0.414	0.646889116236982	0	ADAM17
1.80149960377929e-05	-0.413704576148653	0.263	0.342	0.664933503754935	0	RSL1D1
1.8042984738611e-05	-0.357036846158518	0.33	0.414	0.665966566702131	0	FAM222B
1.81377610643791e-05	-0.371547036032809	0.217	0.298	0.669464760886234	0	ABCF1
1.82028708421491e-05	-0.361979530629219	0.379	0.459	0.671867962783723	0	RPL6
1.86147166723306e-05	0.366311484890472	0.494	0.436	0.687069192375721	0	CCNT2
1.86591126223767e-05	-0.433640395117914	0.416	0.481	0.688707846891925	0	SNRNP200
1.9418868894274e-05	-0.395905966564183	0.33	0.41	0.716750450887655	0	RALGAPA2
1.99157249792962e-05	-0.465355615128902	0.184	0.257	0.735089408985824	0	MOB3A
2.0061400208496e-05	-0.450720125029176	0.197	0.271	0.740466281695586	0	GRSF1
2.02845320277452e-05	-0.265390071442314	0.689	0.737	0.748702077144074	0	TRAF3
2.04056171671859e-05	-0.351067067541482	0.335	0.411	0.753171329640832	0	MVP
2.13885272069269e-05	0.452317501870882	0.406	0.346	0.789450539207673	0	CLIP4
2.15099050783246e-05	0.442264293327878	0.408	0.349	0.79393059644096	0	PCNP
2.16374120010262e-05	-0.282708859159501	0.404	0.492	0.798636876957878	0	CD58
2.16457912864776e-05	0.501775842404687	0.396	0.345	0.798946156383886	0	MTCH1
2.1991608123771e-05	0.30929256223377	0.76	0.737	0.811710255848386	0	RPS6KA3
2.22392115518238e-05	-0.353804115668624	0.268	0.349	0.820849298377816	0	PPA2
2.26764870008961e-05	0.417574306467699	0.464	0.416	0.836989135203075	0	OGDH
2.27130491314328e-05	-0.56191230008391	0.212	0.283	0.838338643441185	0	TPP1
2.46464823322461e-05	0.316948945111685	0.265	0.232	0.909701662883202	0	AC013394.1
2.48184250076269e-05	-0.263261965831404	0.316	0.411	0.916048067031509	0	RPRD2
2.49802338529539e-05	0.482096580856638	0.392	0.333	0.922020431512527	0	MAX
2.56565328943815e-05	-0.366982782951887	0.578	0.631	0.946982629131621	0	CD2
2.65628172545036e-05	-0.386694724914403	0.352	0.43	0.98043358486373	0	CTSC
2.68985153339179e-05	-0.327838995991859	0.354	0.435	0.992824200974908	0	TMTC2
2.70041647097605e-05	-0.262580817295675	0.622	0.704	0.996723719437258	0	TTC17
2.73771633914923e-05	0.444638929637065	0.425	0.366	1	0	FGFR1OP2
2.76885838067758e-05	0.288000751121386	0.275	0.201	1	0	ELOVL6
2.78119379503109e-05	-0.451142799579631	0.197	0.27	1	0	PSMC1
2.7930465075867e-05	-0.481752981227961	0.189	0.26	1	0	C16orf87
2.89766589945625e-05	-0.328036688950191	0.281	0.363	1	0	ZMYM4
3.00329521661366e-05	-0.261392993523991	0.375	0.469	1	0	XPR1
3.09471382839762e-05	-0.535292211902145	0.196	0.265	1	0	SNX10
3.13271110849412e-05	0.467629665099661	0.41	0.354	1	0	GLMN
3.14203679690671e-05	0.36728662070475	0.533	0.49	1	0	PPIG
3.15484622655346e-05	0.432820673257063	0.403	0.345	1	0	FDFT1
3.16508565212123e-05	-0.692413108751812	0.191	0.25	1	0	GBP1
3.19105604222374e-05	-0.546289664966803	0.253	0.317	1	0	FAS
3.21807443243587e-05	-0.31813241475969	0.278	0.349	1	0	POM121C
3.24101012481442e-05	-0.486097127313391	0.212	0.28	1	0	PRMT3
3.24384576898811e-05	-0.348216404255856	0.254	0.332	1	0	EFCAB14
3.28957346838677e-05	0.485827090230178	0.39	0.334	1	0	PPTC7
3.58853941865215e-05	-0.436067750117088	0.188	0.263	1	0	PIGN
3.62761917233172e-05	-0.338654735717721	0.321	0.391	1	0	TANGO6
3.67175195805073e-05	-0.447790016609452	0.222	0.296	1	0	DDB1
3.69607532191944e-05	-0.39434065516913	0.436	0.493	1	0	AC016876.2
3.7626478381178e-05	0.267949487708085	0.692	0.649	1	0	EZR
3.78906344152893e-05	-0.346362211336991	0.216	0.291	1	0	ETFA
3.82178338452738e-05	-0.308033934897812	0.226	0.298	1	0	NUDT3
3.85068459063694e-05	0.579577068383127	0.364	0.303	1	0	MAP3K1
3.90153983495621e-05	-0.536306584008177	0.22	0.293	1	0	DYNC1I2
3.97544037410462e-05	-0.413935590899939	0.437	0.495	1	0	EIF4A1
4.0282855523911e-05	-0.368441868415154	0.591	0.644	1	0	SMC5
4.15278382833523e-05	-0.320962122107884	0.31	0.389	1	0	ZFP91
4.39348919423291e-05	-0.351603887821645	0.34	0.424	1	0	MYO9A
4.51246856982577e-05	-0.402765939327125	0.21	0.282	1	0	UPF3A
4.60224767783863e-05	-0.290606850518174	0.399	0.486	1	0	EHMT1
4.61214300317522e-05	-0.414692180961588	0.341	0.411	1	0	SCFD2
4.73968321920734e-05	-0.335859485036337	0.221	0.294	1	0	TTC27
4.86944926933537e-05	0.337426470335593	0.542	0.48	1	0	SPTAN1
4.91259284881993e-05	0.411301137696469	0.451	0.381	1	0	TIAM1
4.92840680468244e-05	0.265482848251028	0.498	0.434	1	0	SLC38A2
4.93529303006891e-05	-0.44789233774562	0.234	0.305	1	0	RAN
5.03774469948857e-05	-0.419054845175332	0.264	0.334	1	0	PJA2
5.05931295572759e-05	-0.385377795463595	0.794	0.829	1	0	FYN
5.12046747840402e-05	-0.476575580535035	0.254	0.323	1	0	PDIA6
5.17790008841314e-05	-0.32284961276468	0.365	0.442	1	0	ANP32B
5.23931750221167e-05	-0.308517215529038	0.466	0.543	1	0	RACK1
5.36185458265519e-05	-0.354766074251461	0.287	0.362	1	0	PPIA
5.37468291289072e-05	0.357188802945708	0.595	0.554	1	0	PTBP2
5.66641794464836e-05	-0.35615929929508	0.33	0.406	1	0	PRKRIP1
5.84462300107574e-05	-0.377598582774454	0.256	0.332	1	0	ANXA11
5.86572961148461e-05	0.347002964717388	0.509	0.455	1	0	RGPD8
5.8838940493058e-05	0.256163534592827	0.76	0.732	1	0	ITSN2
5.98015583795755e-05	0.379438531794021	0.303	0.236	1	0	HLA-DRB1
6.00344236924475e-05	0.299581261345459	0.583	0.532	1	0	CNTRL
6.11911593119188e-05	-0.419638502991125	0.191	0.259	1	0	GNL3L
6.42029780480226e-05	-0.547386523965923	0.57	0.629	1	0	MTRNR2L12
6.45800966366123e-05	0.265360077266497	0.706	0.652	1	0	JAZF1
6.49757635720484e-05	-0.312710095943072	0.392	0.472	1	0	ARID1A
6.74663528811528e-05	-0.340886454789712	0.417	0.487	1	0	PFN1
6.82019726901812e-05	-0.252516800357727	0.432	0.519	1	0	ZC3H13
6.88853333844047e-05	-0.464889815728174	0.187	0.254	1	0	EIF3D
6.89620579427865e-05	-0.386574704067628	0.216	0.287	1	0	TRIM14
6.91241238299813e-05	-0.497872988576535	0.218	0.284	1	0	PIK3R5
6.97274177871493e-05	-0.279393234614406	0.341	0.421	1	0	DAP3
6.98351976588575e-05	-0.402981411819967	0.336	0.41	1	0	UBE2W
7.02050021809428e-05	0.3824806298287	0.39	0.336	1	0	ARL8B
7.10909037266517e-05	-0.301264850106656	0.378	0.468	1	0	CUL5
7.21884970341215e-05	-0.378191325004883	0.222	0.298	1	0	VPS41
7.262886576333e-05	0.260455479383654	0.707	0.653	1	0	SRSF5
7.34510358884823e-05	-0.638509824177552	0.189	0.25	1	0	MIR222HG
7.34929408470117e-05	-0.40686591858707	0.195	0.265	1	0	SLC25A12
7.375596986125e-05	-0.355378614587984	0.424	0.49	1	0	ADAR
7.39910109896349e-05	0.259371723080854	0.683	0.641	1	0	RICTOR
7.40165145041838e-05	-0.401703597521263	0.329	0.399	1	0	ARHGAP30
7.50607787784863e-05	-0.37248846709063	0.245	0.313	1	0	C11orf49
7.54091666512779e-05	-0.449150087203501	0.251	0.33	1	0	APC
7.73574344851218e-05	0.330787512219572	0.454	0.394	1	0	FLNA
7.85414743852648e-05	-0.477179599754682	0.249	0.316	1	0	ANXA7
8.08540655173635e-05	-0.301680317982663	0.241	0.316	1	0	AHCYL1
8.22460110781896e-05	-0.306253465135629	0.41	0.484	1	0	PSMD1
8.29395944356406e-05	0.462042528457275	0.3	0.245	1	0	NBEAL2
8.32521882545979e-05	-0.396753485321993	0.2	0.269	1	0	FBXO42
8.41570812907126e-05	-0.298975274352025	0.287	0.351	1	0	TVP23C
8.80909223114356e-05	0.492931000179718	0.287	0.254	1	0	RMND5A
8.84244364885983e-05	0.271638987265342	0.632	0.571	1	0	GATAD2B
9.03693219668793e-05	-0.336311860712981	0.231	0.298	1	0	FOXK2
9.12211387582131e-05	0.443718299545767	0.394	0.341	1	0	CAPZA2
9.14636968829104e-05	-0.358998502887602	0.206	0.271	1	0	COA1
9.22430369609276e-05	-0.565707459999316	0.221	0.278	1	0	AUTS2
9.33544376345749e-05	0.609896235923949	0.251	0.198	1	0	ATG14
9.69091701388118e-05	-0.335771563341081	0.433	0.501	1	0	RAC2
9.7661556781998e-05	-0.290217397573812	0.181	0.252	1	0	MXI1
0.000100284543231307	-0.388373927401335	0.182	0.252	1	0	ZNF277
0.000100805225962568	-0.35914015948924	0.214	0.283	1	0	MCM9
0.000101836061653504	-0.321084918919799	0.258	0.33	1	0	KIF1B
0.000102006898323633	-0.429857065180547	0.196	0.262	1	0	PDK1
0.000102975859690064	0.574610000676091	0.296	0.242	1	0	SYNJ2
0.000104114958570969	-0.286517546029481	0.283	0.363	1	0	DCAF5
0.000105345325088179	-0.286350238147562	0.588	0.642	1	0	CLIP1
0.000106279582523966	0.300202614306558	0.736	0.717	1	0	MED13L
0.000106652376668923	0.394984693906442	0.489	0.434	1	0	HBS1L
0.000106664410977373	0.493064808968108	0.341	0.287	1	0	ANXA6
0.000107724667808545	-0.32322851627041	0.26	0.337	1	0	WDR82
0.000110447591401908	-0.553211637100293	0.244	0.3	1	0	GARS1-DT
0.000113037922080988	-0.46833092143935	0.199	0.267	1	0	CTR9
0.000115442583119771	-0.329609379715063	0.296	0.368	1	0	PCNX4
0.000117207373726413	-0.599011762701665	0.216	0.277	1	0	KDM6B
0.00012048776684241	-0.371220655924313	0.357	0.43	1	0	ARL4C
0.000122473087993348	-0.273872476962895	0.232	0.306	1	0	HADHB
0.00012479516046227	-0.42620132282023	0.209	0.276	1	0	RPS18
0.000126023706623842	-0.356362002264011	0.335	0.405	1	0	ZNF37A
0.000126350976921074	-0.304645829104908	0.325	0.403	1	0	ROCK2
0.000127087558071395	-0.380520422251417	0.202	0.269	1	0	SNX4
0.000127254005500276	-0.331769282580727	0.31	0.382	1	0	PHACTR4
0.000127320513753379	-0.303519388264866	0.209	0.282	1	0	LYPLA1
0.000129799685866003	-0.337411709328218	0.23	0.291	1	0	INTS4
0.000132630097100102	0.385954723618337	0.43	0.382	1	0	NR2C2
0.000134941444367039	-0.330588645205305	0.254	0.333	1	0	CENATAC
0.000137149933675484	-0.261925782387501	0.606	0.665	1	0	BCL11B
0.000140985084501511	-0.322826204896663	0.316	0.39	1	0	MDN1
0.000145604273263202	-0.442410324338815	0.764	0.818	1	0	RNF19A
0.000147051862320848	-0.407250170259775	0.23	0.3	1	0	ANKFY1
0.000148168230031768	0.417031569996945	0.432	0.37	1	0	FAM126B
0.000151139614834133	-0.341969619201522	0.217	0.287	1	0	ZKSCAN1
0.000151405560751855	-0.385209748172238	0.329	0.396	1	0	RPL8
0.000151683370970323	-0.337918066587224	0.248	0.318	1	0	SDAD1
0.000151847545037508	-0.287338597386476	0.266	0.34	1	0	ARSB
0.000153331538365599	-0.342666427448655	0.308	0.371	1	0	POM121
0.000154776984060173	-0.337469510950428	0.245	0.316	1	0	ETF1
0.000160330533171475	-0.33581506792245	0.208	0.278	1	0	AFDN
0.000160784351201994	-0.259574443275848	0.555	0.618	1	0	MAN1A2
0.000160939181037455	-0.284119733541787	0.481	0.542	1	0	MYO5A
0.000165732882330191	-0.374081706345641	0.33	0.39	1	0	SAMHD1
0.000165839837262654	-0.257976244833232	0.523	0.598	1	0	DDX39B
0.000165931634112308	-0.283517961684587	0.204	0.265	1	0	USP53
0.000166848067594336	-0.31509413111224	0.444	0.519	1	0	RPSA
0.000166857030947975	0.402364715135808	0.475	0.428	1	0	KPNA1
0.000167822139395905	-0.358988450654479	0.222	0.288	1	0	GTF2F2
0.000168319365970992	0.418224052995363	0.577	0.54	1	0	SLC4A7
0.00016877000566436	-0.30074698959689	0.257	0.323	1	0	AL133500.1
0.000169909073284548	0.285030274286192	0.543	0.482	1	0	DHX15
0.000169956090746497	0.268225508007807	0.552	0.503	1	0	CMIP
0.000171053095200934	-0.521721027749893	0.279	0.342	1	0	SLC39A10
0.000173807590819263	0.421579719983256	0.368	0.308	1	0	MYLIP
0.000174685469355456	-0.426751881749578	0.437	0.487	1	0	NFKBIZ
0.000175054717574529	0.287881738747586	0.582	0.531	1	0	EWSR1
0.000177429855475349	-0.325310338164179	0.248	0.32	1	0	HDGF
0.000178646056249114	-0.467601430064668	0.211	0.272	1	0	SPOPL
0.00018007656787699	-0.260015629210914	0.296	0.374	1	0	ANAPC5
0.000180791780274881	-0.271493232066242	0.433	0.503	1	0	RNGTT
0.000181181428751412	-0.369684956843416	0.31	0.386	1	0	YEATS2
0.000183410592728847	-0.296295905692239	0.568	0.623	1	0	GOLGA8B
0.000185665559327568	0.543585183874617	0.267	0.217	1	0	SLC17A5
0.00019076517813592	-0.417701655665939	0.192	0.259	1	0	PARN
0.000191559594908958	0.374841768608732	0.466	0.416	1	0	INTS6L
0.000192737942521282	0.251611859993734	0.625	0.587	1	0	TUT4
0.000193103843164898	0.255797538310457	0.776	0.752	1	0	IFI16
0.000201132897017779	0.342739569194727	0.445	0.392	1	0	TMEM123
0.000201623806712147	-0.483221065411112	0.195	0.265	1	0	GRAMD1A
0.000204509063541473	-0.366760364408294	0.303	0.37	1	0	RPTOR
0.000205330097448853	-0.26480335718364	0.451	0.517	1	0	IARS1
0.00020549961448585	-0.428364014921492	0.234	0.294	1	0	RFX3-AS1
0.000206467864381329	-0.372049587129633	0.207	0.272	1	0	SNTB2
0.000211503800387715	-0.3597841742563	0.184	0.251	1	0	VTA1
0.000211796483247009	-0.374396648532073	0.199	0.266	1	0	PPIP5K2
0.000215530990692606	-0.341193435542611	0.362	0.432	1	0	HNRNPF
0.000216580303785344	-0.256981113204849	0.547	0.605	1	0	MBD2
0.000216742598056938	-0.322136984437666	0.267	0.338	1	0	TLN1
0.000221452434992311	0.641532061039134	0.336	0.288	1	0	CLOCK
0.000223937861246177	-0.298882725522894	0.557	0.601	1	0	EIF5B
0.000225048995908912	0.461215755009656	0.36	0.303	1	0	TLE4
0.000227972879112925	0.322315447850205	0.314	0.257	1	0	OXNAD1
0.000228908771302571	-0.311841641875574	0.435	0.49	1	0	VCP
0.000238081842438043	-0.353847789448876	0.221	0.286	1	0	GNL3
0.000239225316012934	-0.277382362328986	0.311	0.382	1	0	PHKB
0.000242162403259487	-0.350425350701024	0.289	0.36	1	0	RPL14
0.000242728307582264	-0.471299167916821	0.394	0.452	1	0	MTRNR2L3
0.000243311232829578	-0.303540359003486	0.335	0.409	1	0	ASB3
0.000256619727783444	0.399936766764371	0.324	0.271	1	0	PPP1R15B
0.000260115396037213	0.427102225684305	0.424	0.374	1	0	KIAA0319L
0.000265445790172121	-0.258062715300374	0.258	0.326	1	0	POLR2A
0.000269404987043762	0.282892521406855	0.702	0.677	1	0	CCDC91
0.000291723797704771	0.348192106726119	0.469	0.421	1	0	TCF25
0.000296863440211936	-0.279292179537195	0.285	0.35	1	0	PEDS1-UBE2V1
0.000306918088500585	0.264905683058618	0.636	0.591	1	0	INTS6
0.000311639496898471	-0.300672344813337	0.542	0.595	1	0	SERBP1
0.000313300113706666	-0.385340833231451	0.269	0.341	1	0	TBL1X
0.000319137507972234	0.428778412733856	0.3	0.253	1	0	PLEKHB2
0.000326503579671171	-0.368509836781827	0.255	0.32	1	0	RPS11
0.000335144885863465	-0.276396719307065	0.288	0.363	1	0	CD46
0.000339045574289278	-0.364069166458146	0.202	0.265	1	0	SSR1
0.00035370232693888	-0.379587472077209	0.279	0.346	1	0	KYAT3
0.000355987666440854	-0.322472426435505	0.28	0.347	1	0	RPL7A
0.000375910770429453	-0.272395509143292	0.31	0.382	1	0	ZMYND11
0.000376046929942412	-0.337624242607608	0.296	0.369	1	0	LARS1
0.000378173993139159	-0.28049657479722	0.347	0.385	1	0	MTRNR2L8
0.00037979434891814	-0.348845829764124	0.186	0.252	1	0	RALBP1
0.000380384696989772	0.407980240464099	0.323	0.275	1	0	ZBTB43
0.000380675095726628	-0.315819626812636	0.256	0.323	1	0	RPS4Y1
0.000382971646373693	0.309220439162028	0.397	0.347	1	0	HDAC4
0.000385381699914669	0.543536932109228	0.263	0.212	1	0	USP42
0.00038730240272386	-0.325944291183843	0.195	0.26	1	0	GORASP2
0.000387672906982352	-0.360384872432051	0.194	0.255	1	0	RPL22
0.000388005325028305	-0.263841053951642	0.437	0.512	1	0	MPHOSPH8
0.000390065056660165	0.326204960365448	0.379	0.325	1	0	CD28
0.000393813851604689	-0.253823429483205	0.474	0.545	1	0	USP48
0.000394257147769909	0.463692523115416	0.29	0.242	1	0	PPIL4
0.000398735889974394	-0.299230326290767	0.661	0.714	1	0	GLCCI1
0.000402272214054408	-0.251700881673617	0.636	0.67	1	0	EEF2
0.000407648424022046	-0.298909331577689	0.273	0.347	1	0	UGCG
0.000408365907429256	0.2870694158383	0.585	0.535	1	0	HCLS1
0.000411135897412384	-0.696258264827112	0.339	0.395	1	0	STAT5A
0.000414224289178476	0.381959812416038	0.43	0.389	1	0	FIP1L1
0.000415214478910605	-0.317373022138001	0.417	0.479	1	0	CCDC88C
0.000423689248249649	0.535373843733641	0.256	0.21	1	0	HEXA
0.000425474176758429	-0.316020046970451	0.275	0.338	1	0	PTCD3
0.000448305963170145	-0.423575707355337	0.254	0.316	1	0	JAK2
0.000449581588137636	-0.327154621575552	0.235	0.302	1	0	SSBP3
0.000450967740973146	0.275449382449411	0.481	0.419	1	0	ODF2L
0.000462823723514078	0.395002928247361	0.453	0.397	1	0	EZH2
0.000463179465375565	-0.270240555027869	0.274	0.343	1	0	CCDC66
0.000464200638803157	0.396171648924748	0.33	0.278	1	0	REV1
0.000467879989596846	-0.290839362883187	0.298	0.369	1	0	SMG7
0.000476339872594604	-0.254131662641667	0.267	0.338	1	0	POU2F1
0.000478833114494684	-0.267429593388745	0.305	0.373	1	0	USP4
0.00048354375372651	-0.277038515016831	0.222	0.288	1	0	TMPO
0.000485301490199406	-0.468163362730149	0.237	0.295	1	0	WDFY1
0.00049827043668463	0.434970786425261	0.447	0.411	1	0	RAPGEF2
0.000501541814133536	-0.295071830328778	0.494	0.55	1	0	RFTN1
0.00050225177238947	-0.27329418130289	0.279	0.349	1	0	ATE1
0.000509919396212249	0.259434736240833	0.721	0.692	1	0	PAN3
0.000513252866026354	-0.298612354449492	0.284	0.348	1	0	SNX5
0.000513309493727492	-0.381589370071809	0.275	0.337	1	0	PRPF39
0.00055663512102984	-0.308249269216768	0.236	0.3	1	0	SAMD9
0.000571504499357277	-0.257917964888145	0.531	0.591	1	0	CAP1
0.000574322185825612	0.410516417166042	0.25	0.199	1	0	SLC36A4
0.000592761034352178	-0.32928445698327	0.308	0.375	1	0	SLC25A3
0.000595204385529627	0.374117234400068	0.288	0.232	1	0	LMO4
0.000598355028581487	0.295393333664747	0.32	0.265	1	0	MCUB
0.000606315737901853	0.614564776790965	0.293	0.253	1	0	SNAP23
0.00060727704134161	-0.352095273013104	0.636	0.673	1	0	ITGAL
0.000618438482582104	0.320858140842913	0.529	0.496	1	0	RAB2A
0.000656213014678475	-0.298140039714977	0.26	0.32	1	0	BTN3A2
0.000660411652897566	0.361682623559728	0.396	0.34	1	0	CREBRF
0.000675101740771847	-0.292150829054391	0.535	0.594	1	0	EXOC4
0.000678465556568934	0.35612908593355	0.44	0.394	1	0	TSC22D2
0.000690832017984502	0.486141389888771	0.329	0.282	1	0	TSPYL2
0.000692599095910733	0.344022911032825	0.397	0.356	1	0	PPP2R2D
0.000704239567901492	-0.320495638546333	0.21	0.273	1	0	OS9
0.000711381883699062	-0.321664176153947	0.356	0.423	1	0	ARHGEF6
0.000713327824039263	-0.309592965374148	0.237	0.299	1	0	DDX18
0.000731016908654298	0.512417616471426	0.281	0.241	1	0	PPP2CB
0.000734343144779089	-0.355658967603148	0.359	0.416	1	0	VAV1
0.000736097412959546	-0.354770943217334	0.226	0.29	1	0	KIFAP3
0.000736969389269027	-0.282525362309961	0.209	0.268	1	0	OTUD5
0.000743376330087912	-0.318663929470761	0.25	0.316	1	0	NUP107
0.000745298781757842	0.286397853323905	0.316	0.278	1	0	RGPD4
0.000748392817445758	0.25668810012166	0.624	0.586	1	0	MARCHF7
0.000751050600726514	-0.252272314891175	0.293	0.361	1	0	RPS16
0.000763767751598271	-0.303404038244071	0.324	0.388	1	0	GABPB1
0.00078501667908383	-0.378053441565012	0.324	0.381	1	0	DTNB
0.000788423383389048	0.349566498681803	0.458	0.424	1	0	OFD1
0.000791433004718563	-0.279544551802557	0.294	0.36	1	0	RPL10A
0.000801302195132705	0.318335656498115	0.525	0.485	1	0	NBPF26
0.000804599986227696	-0.356066452929189	0.228	0.289	1	0	PSAP
0.000804609816979946	-0.465591049299694	0.263	0.322	1	0	CEP120
0.000862894716890326	-0.280796096684162	0.288	0.357	1	0	EIF1AX
0.000865880288343197	-0.499620817193854	0.273	0.324	1	0	PEAK1
0.000880817799322228	0.360363971544705	0.316	0.268	1	0	RCAN2
0.00089871736702755	-0.326591595549639	0.191	0.251	1	0	TUBB4B
0.000909458324523599	-0.331319422674601	0.202	0.261	1	0	LASP1
0.000917266398361283	-0.360707021173648	0.207	0.265	1	0	OBSCN
0.000923999197281843	-0.332543666517429	0.456	0.507	1	0	SPEN
0.000925838459728276	-0.35027269990757	0.23	0.29	1	0	ATP5F1A
0.000929916196234994	0.329069045601342	0.378	0.328	1	0	MARS1
0.00094235378781266	-0.29213215037548	0.224	0.284	1	0	RARS1
0.000947203268832664	-0.289604705615554	0.29	0.347	1	0	PRORP
0.000947292895008097	-0.295362874693863	0.191	0.251	1	0	ZC3H18
0.00095235779474923	-0.281742729998971	0.274	0.334	1	0	RPL18A
0.000954405935304505	-0.26998890952066	0.225	0.284	1	0	STAT6
0.00097623968424699	-0.350264513767076	0.237	0.299	1	0	LRRC8B
0.000977893390579215	-0.31704169054902	0.281	0.336	1	0	TDRD3
0.00104417052506767	0.310065255525281	0.465	0.428	1	0	CNOT1
0.00108627009879188	-0.327537402626898	0.234	0.297	1	0	TPT1-AS1
0.00110057275046309	-0.316744584712819	0.229	0.288	1	0	DNMT1
0.0011097022450527	-0.321045725442859	0.423	0.477	1	0	ARL6IP5
0.0011197724369459	-0.255607531602882	0.414	0.48	1	0	PDIA3
0.00114004696755009	0.325888211815394	0.373	0.329	1	0	TTC19
0.00116740078490434	-0.286650191866306	0.369	0.44	1	0	FBXW11
0.00117361797151964	0.356066587811502	0.495	0.457	1	0	ZFAND6
0.00119106160529492	-0.318131572368579	0.218	0.277	1	0	TNIP2
0.00121611339693063	-0.376497454560679	0.238	0.297	1	0	GMDS-DT
0.00123185649821452	-0.292842713255209	0.235	0.297	1	0	SEC24A
0.00125333507821896	-0.351285998794392	0.22	0.279	1	0	ATF7
0.00127320757920539	-0.292613643280549	0.192	0.25	1	0	MSL1
0.00129665843469068	-0.323244396930091	0.285	0.348	1	0	OTUD4
0.00130836282255474	-0.275930391887833	0.207	0.25	1	0	AL139300.1
0.00132025119144437	-0.295778154006305	0.277	0.343	1	0	ABCE1
0.00132102337141373	-0.416282812130154	0.343	0.399	1	0	SATB1-AS1
0.00132106561090099	-0.34326740895085	0.21	0.275	1	0	RAC1
0.00135111867916332	0.268568107611825	0.387	0.338	1	0	LUC7L
0.00141935876453963	0.321348944420403	0.433	0.393	1	0	UGP2
0.00142284750752275	-0.289790113868939	0.301	0.365	1	0	TGOLN2
0.0014305689443407	-0.335940357392864	0.343	0.398	1	0	ZNFX1
0.00144048844979996	0.321229299970918	0.438	0.398	1	0	MORF4L2
0.00144174400940068	0.40258529418536	0.492	0.443	1	0	HMGCS1
0.00145963356028305	-0.25768888263476	0.247	0.309	1	0	SACM1L
0.00147829427105124	0.405669328576637	0.279	0.236	1	0	GOLT1B
0.00151324729299259	-0.374697210344681	0.264	0.322	1	0	TUBB
0.00155706091680625	0.363835292678249	0.348	0.307	1	0	SELENOI
0.00157076996904051	0.293634665987344	0.531	0.503	1	0	TM9SF3
0.00159042280076731	0.446346617441967	0.269	0.221	1	0	BROX
0.00159748109507424	-0.268139285252194	0.221	0.278	1	0	FRS2
0.0016007683400522	-0.285838068717021	0.367	0.432	1	0	RBM17
0.00162135419192716	-0.36049617117107	0.245	0.307	1	0	SLC25A26
0.00166777509063699	-0.271949248173281	0.267	0.326	1	0	UBE2V1
0.00167087039164519	0.392929888189887	0.271	0.227	1	0	MSL3
0.00172579778184951	-0.278476784105159	0.543	0.589	1	0	RPL5
0.00175409344858235	0.311356380187068	0.606	0.579	1	0	PTPN22
0.00176151271284047	0.269129167598951	0.637	0.609	1	0	CDK13
0.00178419976795592	-0.297435817057671	0.265	0.327	1	0	ANP32A
0.00178724848772495	0.301686352237243	0.607	0.573	1	0	LIMS1
0.00183185956058319	0.28101013435654	0.585	0.544	1	0	PPP2R5E
0.00183256083770379	-0.868813790945794	0.319	0.365	1	0	AHI1
0.00184200679670277	0.327854508215177	0.259	0.211	1	0	RNASET2
0.0018476856017997	-0.767445112752895	0.259	0.307	1	0	SOX5
0.00185873026778862	-0.506588227651652	0.231	0.28	1	0	FHIT
0.00185894063788479	-0.258516703592912	0.561	0.609	1	0	CARD11
0.00186100451456999	0.403719386946482	0.256	0.214	1	0	ZC3H6
0.0018769072455351	0.308939559500795	0.455	0.407	1	0	TNIP1
0.00197253615203736	-0.274708920971399	0.201	0.259	1	0	RPL11
0.00200908269073859	-0.284209969603428	0.257	0.318	1	0	CDC37
0.00201263204299821	-0.290465296848073	0.234	0.291	1	0	DDX50
0.00201488562415118	-0.260969882336447	0.255	0.315	1	0	PRKAR2A
0.00201597001152464	0.405353696903247	0.323	0.281	1	0	H2AZ2
0.00201652195969539	0.327046746470997	0.492	0.463	1	0	XKR6
0.00203259411286042	0.306876748017119	0.492	0.461	1	0	DENND4C
0.00206119359223736	0.361934543553591	0.341	0.298	1	0	NAA35
0.00207225867917228	0.456438199715886	0.323	0.281	1	0	ACBD3
0.00207301551378524	-0.258445618121755	0.208	0.256	1	0	HIP1
0.00211533039822853	-0.279933056695727	0.232	0.288	1	0	BMS1P4-AGAP5
0.00211985685930373	-0.317723101854988	0.299	0.369	1	0	CTNNA1
0.0021661632021425	-0.29120854455989	0.374	0.436	1	0	KLC1
0.00218354106756632	0.329762445210791	0.535	0.501	1	0	SCAF8
0.00221420732447623	0.359363447737886	0.395	0.348	1	0	CAPN7
0.00223874741777865	-0.285496159869103	0.532	0.588	1	0	ZFP36L1
0.00225983315503953	0.374172339747242	0.359	0.32	1	0	SCYL2
0.00233991357885269	-0.294353732110067	0.21	0.266	1	0	BMS1
0.00234776576759685	0.260960954298587	0.566	0.544	1	0	MIER1
0.00238160928821127	0.28714679005198	0.318	0.269	1	0	NELL2
0.00241243849017576	-0.311328510031683	0.319	0.377	1	0	KSR1
0.00242110390613356	0.345000357018804	0.372	0.33	1	0	CD99
0.00242815264523162	0.302064240503086	0.424	0.382	1	0	NASP
0.00244485135838235	-0.301778151610597	0.216	0.26	1	0	BANP
0.0024471541730756	-0.958089598700753	0.28	0.317	1	0	DLEU1
0.00246243754170359	-0.283645197083821	0.359	0.416	1	0	KPNA3
0.00256991418413374	-0.392156285133643	0.198	0.254	1	0	TMEM117
0.00257219873439577	-0.28504369539341	0.201	0.255	1	0	CLSTN1
0.00262417263499912	-0.275777922681991	0.388	0.437	1	0	RYR2
0.00264567882476862	0.36783907092599	0.412	0.37	1	0	MCPH1
0.00264968966512514	0.252142737008239	0.519	0.469	1	0	ABCA5
0.00266967128319262	0.503424603758979	0.284	0.233	1	0	CEACAM21
0.00267648712107801	-0.312078005771515	0.246	0.302	1	0	SLC9A8
0.00268904734514563	-0.284098182167641	0.278	0.339	1	0	MAP3K14
0.00278928660119571	-0.333173883600585	0.204	0.261	1	0	PTPN9
0.00279660630434851	0.535803274855456	0.256	0.218	1	0	GTF3C3
0.00283327935200254	-0.412674312401109	0.206	0.253	1	0	PRKN
0.00295738426387738	0.258151907543181	0.546	0.512	1	0	EP300
0.00296856421474376	0.34653434966728	0.31	0.265	1	0	ZFP36
0.00297877402512553	-0.406934453666126	0.23	0.281	1	0	EEF1B2
0.00303021474576837	-0.328447893036098	0.236	0.289	1	0	GTPBP4
0.00310000159552615	-0.285664983373463	0.429	0.478	1	0	CD74
0.00313653544509162	-0.340490350260919	0.217	0.268	1	0	SMARCE1
0.00318725151026038	-0.258825226690962	0.317	0.378	1	0	POLK
0.00322374255992443	0.262874063407864	0.291	0.245	1	0	PTGER4
0.00323713413245791	-0.255575590613233	0.455	0.514	1	0	NAA15
0.00327190235172411	-0.333481624578916	0.207	0.26	1	0	PIGL
0.00330608941381903	0.402164845603746	0.346	0.314	1	0	C21orf91
0.00335162998057165	0.254814637555886	0.369	0.321	1	0	TRBC2
0.00336707877720014	0.437124717206327	0.306	0.265	1	0	RNF24
0.00341924333542442	0.447682198855879	0.284	0.246	1	0	MSMO1
0.00342767280744127	-0.36589126263486	0.238	0.287	1	0	FMNL1
0.0039026514490297	-0.263848078270252	0.533	0.564	1	0	FUT8
0.00394411012564032	0.420964340103182	0.26	0.217	1	0	TSC22D1
0.003947124366247	0.292532658907999	0.701	0.684	1	0	HERC4
0.00403607415933901	-0.273623710776731	0.303	0.358	1	0	GTF2H2C
0.00418698929824059	-0.280682352770269	0.234	0.281	1	0	IRF1-AS1
0.00423152420766403	-0.263528764019983	0.225	0.278	1	0	EIF3B
0.00426542029853501	-0.33261036892972	0.208	0.258	1	0	AKAP8
0.004328751356149	0.315744660014407	0.465	0.432	1	0	CBL
0.00445663998157167	-0.268009944149183	0.808	0.819	1	0	AD000090.1
0.00457236415677377	0.471796692469032	0.303	0.263	1	0	IL23R
0.00472969459158373	-0.368857616101677	0.327	0.374	1	0	WDR43
0.0050185522625034	0.293685457216379	0.365	0.321	1	0	ZNF652
0.00504369152643942	-0.300478869473542	0.202	0.252	1	0	LRP10
0.00517369251673958	-0.324953607979619	0.289	0.339	1	0	LSP1
0.0052865632344826	0.52734872075174	0.339	0.315	1	0	HSD17B12
0.00532770308163167	-0.275939235342675	0.196	0.25	1	0	KCTD20
0.00537071438350347	0.335621555127383	0.394	0.357	1	0	LEMD3
0.0054038410145882	0.309728016099584	0.331	0.293	1	0	SSB
0.00556888884801201	-0.289954679521141	0.235	0.289	1	0	VDAC1
0.00559074240024697	0.397813506909174	0.448	0.42	1	0	U2AF1
0.0056104481498851	0.295905882494077	0.399	0.366	1	0	RIC1
0.00564858225840576	-0.283635265202074	0.212	0.264	1	0	SQOR
0.00570344340832201	0.330286995020762	0.358	0.325	1	0	RCOR1
0.00570737768906525	0.348334227015293	0.291	0.255	1	0	PIK3IP1
0.00581430971363109	0.336460217617865	0.276	0.24	1	0	ITPKB
0.00587818070462982	-0.308571956060388	0.392	0.441	1	0	ADGRE5
0.0058914728967199	-0.271228057206422	0.214	0.256	1	0	GALK2
0.00595142523535452	0.378946120664097	0.25	0.211	1	0	PIAS2
0.00600812053125771	-0.250257954042972	0.238	0.289	1	0	PSMA7
0.00622472798466222	-0.251337047155892	0.377	0.434	1	0	MCF2L2
0.00629127620089296	0.311833379774799	0.274	0.231	1	0	SLF1
0.00644267898807051	-0.407244470239022	0.24	0.291	1	0	MINDY2
0.0064559381859224	-0.348744499260987	0.226	0.272	1	0	RPL27A
0.006478640883029	-0.310606098972514	0.211	0.258	1	0	DCAF1
0.00675526690926776	0.292982864171813	0.393	0.359	1	0	PTAR1
0.00675626075363741	0.347724106216244	0.338	0.303	1	0	PSMA3
0.0068973139129084	-0.333301603959918	0.31	0.366	1	0	RAD50
0.00689834347578579	0.356565497016059	0.318	0.285	1	0	BTG3
0.00696759429513144	-0.260443634637135	0.304	0.357	1	0	SPN
0.00710048431061358	-0.336999016676157	0.25	0.295	1	0	SLC7A1
0.00743662155530624	-0.280953011368068	0.319	0.367	1	0	TLE5
0.00751870612205714	-0.280118419034956	0.25	0.299	1	0	SUGP2
0.00800400448105448	-0.343947818968232	0.227	0.273	1	0	CHMP3
0.00820436933056833	-0.294792737307867	0.235	0.283	1	0	KLHDC4
0.00828215981245283	-0.250180594864911	0.256	0.306	1	0	KDM4B
0.00828798438287775	-0.283462672087353	0.225	0.27	1	0	MARK4
0.00871094789422586	0.396832464706658	0.405	0.377	1	0	C1GALT1
0.00892631000368398	0.368773609892439	0.387	0.35	1	0	SLC20A1
0.00899991277113767	0.288874440910682	0.464	0.429	1	0	UBAP2
0.00900625438461545	-0.270021143383684	0.206	0.252	1	0	ANKS1A
0.00904785714627515	-0.263623975430935	0.23	0.282	1	0	NPIPA7
0.00911260841523488	0.384623392436959	0.257	0.222	1	0	ZRANB1
0.00917034605960682	-0.297910230344221	0.301	0.349	1	0	RNF34
0.0092356652381505	-0.263048681907956	0.207	0.253	1	0	C5orf24
0.009326731769334	0.34751461568413	0.407	0.376	1	0	CYP20A1
0.00942558755936877	-0.276874300602387	0.479	0.518	1	0	WWOX
0.00951026079537624	0.302218688119426	0.449	0.422	1	0	ATF7IP2
0.00974003173503564	-0.318068400391051	0.248	0.288	1	0	LCORL
0.00983967771420532	0.272057403456907	0.528	0.516	1	0	NDFIP1
0.00988562386494945	-0.306497044735874	0.254	0.3	1	0	ZNF281
0.00992672955210755	0.255881503753987	0.402	0.369	1	0	KDM3A
0.00994200220488193	-0.34955305013824	0.227	0.265	1	0	BTN3A1
5.93976949923386e-122	1.55945611098227	0.879	0.551	2.19236892216722e-117	1	ADAM19
3.6368151456599e-102	1.36154898502674	0.811	0.451	1.34234847026307e-97	1	DPP4
7.80073433047099e-92	1.42300398215402	0.827	0.51	2.87925104137684e-87	1	LINC00299
5.58749129597498e-85	0.860667733894917	0.982	0.733	2.06234303734436e-80	1	THEMIS
3.69373825218595e-83	1.0773197556999	0.87	0.555	1.36335878888183e-78	1	GRAMD1B
3.73867973557342e-82	1.38343911777999	0.648	0.281	1.37994669040015e-77	1	IL26
1.86664248336165e-75	1.05282490530566	0.879	0.648	6.88977740608786e-71	1	TRERF1
5.77570796626137e-72	1.15747935666572	0.816	0.571	2.13181381034707e-67	1	GRAP2
1.66991865937942e-69	0.864612165374407	0.926	0.759	6.16366977176945e-65	1	PAG1
3.22770970098212e-69	2.03766815744293	0.445	0.165	1.1913476506325e-64	1	ELOVL6
7.16974634629097e-69	1.40303029299171	0.688	0.382	2.646353376416e-64	1	RUNX2
1.67104673657427e-62	0.814246846741082	0.933	0.827	6.16783350469565e-58	1	CELF2
4.19025483646364e-61	1.55656580931911	0.525	0.238	1.54662306013873e-56	1	GAB3
8.31949099251205e-59	0.742656716118196	0.946	0.791	3.0707241253362e-54	1	CD96
4.95559684781501e-58	1.55189828063366	0.64	0.378	1.82911079652852e-53	1	PALM2AKAP2
2.19497329053442e-56	1.42629920894491	0.584	0.305	8.10164641536254e-52	1	RNF157
5.49454018382592e-53	0.885229986702875	0.826	0.664	2.02803478185015e-48	1	NFATC2
1.02639047067128e-51	0.842336571920618	0.898	0.793	3.78840722724771e-47	1	STK17B
2.51270407600423e-51	0.7834187718162	0.942	0.848	9.27439074453161e-47	1	SOS1
1.12298333198707e-50	-1.4445712154691	0.617	0.797	4.14493147836426e-46	1	HSPD1
2.50759551343683e-50	-5.71882349798566	0.033	0.297	9.25553504009534e-46	1	IKZF2
3.03211032415644e-50	0.93609129202398	0.698	0.404	1.11915192064614e-45	1	MSC-AS1
2.49252988254681e-46	1.48898849840201	0.472	0.245	9.19992779648028e-42	1	CKLF-CMTM1
3.32946083846901e-46	1.51521943708533	0.478	0.24	1.22890399547891e-41	1	P2RX5
3.49486072226993e-46	1.17999802997714	0.689	0.477	1.28995309258983e-41	1	ARHGAP25
1.45133831416972e-44	1.02886099027448	0.715	0.509	5.35688971760044e-40	1	ZFYVE28
7.36030982389278e-44	0.903009284897662	0.786	0.6	2.71669035599883e-39	1	HNRNPLL
6.5175110656295e-43	1.00069047100508	0.794	0.635	2.40561333432385e-38	1	MAST4
7.10562180588969e-42	0.983776142236647	0.73	0.523	2.62268500855388e-37	1	GALM
1.6072960824152e-41	1.12827383848232	0.628	0.408	5.93252984019449e-37	1	SETBP1
1.66784248382329e-41	-3.29759069405067	0.092	0.341	6.15600660779176e-37	1	TNIP3
8.62147708852564e-41	0.551647671196204	0.972	0.915	3.18218719337481e-36	1	MIAT
1.00994925582553e-40	-4.2073634991572	0.061	0.269	3.72772270325204e-36	1	AC093865.1
8.65294352618567e-40	-1.38736430644684	0.34	0.607	3.19380145551513e-35	1	BICDL1
2.21090792145786e-39	1.05166139008685	0.698	0.537	8.16046113810095e-35	1	INPP4A
3.25680629933405e-39	0.684756465982994	0.871	0.772	1.2020872050842e-34	1	PKM
3.35106163419742e-39	-3.85953925559781	0.065	0.298	1.23687684918227e-34	1	TOX
5.67451173160982e-39	-3.77383493307105	0.101	0.339	2.09446228013719e-34	1	AF165147.1
9.97324183069618e-39	0.578322185742326	0.945	0.878	3.68112355970996e-34	1	CHST11
1.0800473659855e-38	-0.869819181805455	0.855	0.93	3.98645482785246e-34	1	HSP90AB1
5.45345681941119e-37	0.70000934182797	0.861	0.744	2.01287091204467e-32	1	SFMBT2
2.1341908802033e-36	1.41240267621299	0.452	0.239	7.87729853883038e-32	1	RCAN2
2.36970471650562e-36	-4.13356652122697	0.041	0.256	8.74658010862226e-32	1	IL1R1
3.83054412397477e-36	-3.70040531396849	0.038	0.253	1.41385383615909e-31	1	TBC1D4
4.26128843983594e-36	-1.27465068304546	0.325	0.577	1.57284156314344e-31	1	BACH1
7.63246607739302e-36	-3.70413649946991	0.047	0.265	2.81714322916576e-31	1	FAAH2
2.73531761965211e-35	0.72514390992697	0.79	0.65	1.00960573341359e-30	1	LCP2
4.4088909069004e-35	1.23341785041448	0.518	0.323	1.62732163373694e-30	1	TPM4
1.41413587687513e-34	1.18601777069851	0.518	0.302	5.21957552154611e-30	1	DAPK2
2.1945821997263e-33	-2.21364734412309	0.165	0.393	8.10020289918977e-29	1	GPHN
6.50515743303586e-33	1.54840354452624	0.423	0.229	2.40105360853353e-28	1	CKLF
7.74546356142865e-33	0.459377160506449	0.983	0.954	2.85885060052331e-28	1	RNF213
3.63832455786269e-32	-1.15421601654699	0.322	0.564	1.34290559430712e-27	1	SQSTM1
5.58419633554047e-32	0.725339792484502	0.679	0.469	2.06112686744799e-27	1	LINC01934
6.65525762931306e-32	0.814059949351709	0.706	0.535	2.45645559097945e-27	1	PDE4D
8.63519031551364e-32	0.892431515715775	0.647	0.446	3.18724874545609e-27	1	SLC9A9
1.14406214095075e-31	0.66749826565337	0.678	0.454	4.22273336224922e-27	1	ADAM12
1.24003540468953e-31	0.755788600295948	0.674	0.46	4.57697067870907e-27	1	CD226
1.92095566520998e-31	1.04247228992629	0.603	0.44	7.09024736029005e-27	1	FURIN
2.1999347487705e-31	0.665907465767784	0.865	0.779	8.11995915771192e-27	1	VIM
2.28055077740643e-31	0.644909405631352	0.843	0.708	8.41751291940712e-27	1	TRPS1
2.54071865389377e-31	1.55594950629781	0.346	0.17	9.37779255152192e-27	1	AL365361.1
4.29638343405918e-31	1.05472366492039	0.471	0.264	1.58579512551124e-26	1	IL18RAP
9.95660884100692e-31	0.672717787832246	0.804	0.658	3.67498432321565e-26	1	ZNRF1
2.03481350115847e-30	-1.08723776080802	0.418	0.637	7.51049663277593e-26	1	PVT1
2.97063989031147e-30	-1.44730468079337	0.149	0.377	1.09646318351396e-25	1	FKBP4
4.87809097902421e-30	-3.91623345607278	0.062	0.25	1.80050338035784e-25	1	PLCL1
6.30094873306889e-30	0.978922235139658	0.604	0.433	2.32568017737573e-25	1	TRAF3IP3
6.57796679161785e-30	-1.6418371487566	0.325	0.526	2.42792754278615e-25	1	IL2RA
7.60455838799807e-30	-1.93500943668054	0.149	0.365	2.80684250101009e-25	1	NETO2
1.6337404288078e-29	-0.717175425950216	0.607	0.803	6.03013592272959e-25	1	NOP58
3.43846152176928e-29	1.05490242853609	0.54	0.352	1.26913614768504e-24	1	MYO1F
6.05679818805228e-29	-1.17552172959149	0.489	0.673	2.2355642112101e-24	1	FOXP1
6.1724722362564e-29	1.13299201628563	0.509	0.332	2.27825950240224e-24	1	ID2
2.33361936906123e-28	-2.66140327606034	0.079	0.271	8.613389091205e-24	1	IPCEF1
2.89381248009489e-28	0.635888165331064	0.82	0.695	1.06810618640302e-23	1	RASGRP1
4.22898051155665e-28	0.89407726132599	0.665	0.539	1.56091670681556e-23	1	KDSR
9.69150549464367e-28	-1.2096168571531	0.367	0.581	3.57713467807298e-23	1	MLLT3
1.25930395917648e-26	1.27366101953673	0.37	0.202	4.64809091332039e-22	1	TNFSF10
1.7219232965582e-26	1.75329319842892	0.298	0.137	6.35561888759631e-22	1	SLC4A10
2.20154842202044e-26	-1.46942466292315	0.211	0.426	8.12591522567744e-22	1	DNAJA4
2.68155459586333e-26	0.485102819386388	0.942	0.908	9.89761801333155e-22	1	ANKRD44
3.25373810734374e-26	-0.957120005251747	0.518	0.697	1.20095473542057e-21	1	CHORDC1
4.2307503369636e-26	1.3225571867306	0.328	0.166	1.56156994937327e-21	1	HDGFL3
4.74630145173367e-26	-1.08655583009259	0.349	0.558	1.7518598658349e-21	1	HSPA4
9.771575264457e-26	-1.87765026031954	0.184	0.377	3.60668843011108e-21	1	BACH2
1.69643176727647e-25	1.53744010277412	0.252	0.109	6.26152965301744e-21	1	CMTM1
1.81045765404519e-25	0.776846122727314	0.668	0.508	6.68239920108078e-21	1	PIK3CD
2.30924262693574e-25	0.641017314722399	0.783	0.678	8.52341453601983e-21	1	EVL
3.2276422034582e-25	-0.934577261845762	0.726	0.837	1.19132273729642e-20	1	HSPH1
5.48127468025966e-25	-0.811815591843525	0.529	0.725	2.02313848448384e-20	1	HIVEP2
7.28541471576648e-25	-1.4551549838723	0.15	0.358	2.68904657158941e-20	1	POU2F2
7.30538348871427e-25	0.712013366796311	0.698	0.542	2.69641704568444e-20	1	LGALS3
7.8440605166814e-25	1.20395857072718	0.502	0.349	2.8952427367071e-20	1	LTB
9.84736118641061e-25	0.593760872926782	0.823	0.751	3.63466101390416e-20	1	HIF1A
1.44703494084116e-24	-0.978089661149898	0.396	0.612	5.34100596664473e-20	1	SNX9
2.02198515798088e-24	-0.979688070863908	0.56	0.72	7.46314721810742e-20	1	PAM
2.89378395866241e-24	1.07255576981401	0.424	0.25	1.0680956591423e-19	1	TBXAS1
4.4248764288937e-24	0.966684637960562	0.489	0.323	1.63322188990466e-19	1	ITGAE
5.85435428619972e-24	-0.865252824166022	0.495	0.684	2.16084216703632e-19	1	MDFIC
6.31228945358443e-24	0.856560548241118	0.623	0.489	2.32986603731801e-19	1	CMIP
7.2723648215082e-24	-1.18695416829183	0.187	0.388	2.68422985561868e-19	1	ZC3H12D
8.06518948235812e-24	1.10685254036182	0.383	0.209	2.97686143793838e-19	1	NTRK2
9.08814998367532e-24	-1.51632795209917	0.111	0.298	3.35443615897456e-19	1	KDM6B
9.38774013477594e-24	-0.872433624037613	0.94	0.954	3.4650148837458e-19	1	HSP90AA1
3.26027331871471e-23	-0.988314615396309	0.652	0.776	1.2033668819376e-18	1	CBLB
6.00994056976981e-23	1.17675650906742	0.38	0.222	2.21826906430204e-18	1	HLA-DRB1
6.06902249845718e-23	0.303865647495218	0.991	0.991	2.24007620418054e-18	1	MBNL1
1.35026133722754e-22	0.813587170395732	0.414	0.239	4.98381459570685e-18	1	IL23R
1.49977967406095e-22	-0.986276093908943	0.294	0.501	5.53568677695897e-18	1	ATP13A3
1.62232611936579e-22	0.740853864579148	0.586	0.416	5.98800570657913e-18	1	TC2N
1.79524318976266e-22	1.25250392840496	0.394	0.242	6.62624261341398e-18	1	OXNAD1
4.46768895577277e-22	1.04385738308096	0.434	0.279	1.64902399357573e-17	1	BHLHE40
7.58676327954248e-22	-1.26503641098375	0.217	0.42	2.80027432647913e-17	1	STAT5A
2.08056393590153e-21	0.542263656963538	0.81	0.673	7.67936148741256e-17	1	INPP4B
3.73158608272561e-21	-1.86458834460975	0.139	0.33	1.37732842313402e-16	1	PRKCA
4.3669711542687e-21	-1.71578834411574	0.095	0.262	1.61184905304058e-16	1	GNAQ
4.93948341999235e-21	-0.788945986666019	0.359	0.565	1.82316333031917e-16	1	CACYBP
5.65769318455859e-21	0.566559865321582	0.759	0.658	2.08825455442057e-16	1	HELZ
5.8741846182204e-21	-0.712147872912235	0.645	0.781	2.16816154258515e-16	1	PTGES3
6.13293391852997e-21	0.768458721021276	0.644	0.549	2.26366590932941e-16	1	LAPTM5
8.39641495595629e-21	-0.667530434599634	0.545	0.726	3.09911676024347e-16	1	SARAF
9.57282535524227e-21	0.492264983426466	0.838	0.754	3.53332983861992e-16	1	WIPF1
1.06313623706446e-20	-1.39620852249358	0.308	0.486	3.92403585100493e-16	1	INPP5F
1.15963450770385e-20	0.510542259022317	0.824	0.732	4.28021096793489e-16	1	EIF4G3
1.3276677598181e-20	-1.08641538751678	0.194	0.392	4.90042170148859e-16	1	CREBRF
1.37723611364072e-20	-1.21516586564448	0.143	0.329	5.0833784954479e-16	1	TSPYL2
1.64919732624314e-20	-0.684074361467086	0.502	0.69	6.08718733116342e-16	1	ARID5B
1.71947040478334e-20	-0.773183033197806	0.501	0.677	6.34656526405533e-16	1	NAMPT
1.84090521433078e-20	-0.790754796462258	0.587	0.733	6.79478114609492e-16	1	RIPOR2
2.06075848427843e-20	0.56677386214876	0.755	0.642	7.60625956547169e-16	1	ITGAL
2.23251649536438e-20	-0.835173790710174	0.325	0.528	8.24021838438992e-16	1	ST13
2.3719124961994e-20	0.340055426755232	0.872	0.772	8.75472902347199e-16	1	RBPJ
2.79674502357492e-20	0.656527502442987	0.643	0.52	1.0322785882015e-15	1	PREX1
3.95913246569503e-20	-0.931928954544728	0.218	0.421	1.46131579308804e-15	1	KLHL24
4.08726297106405e-20	0.771990786104907	0.553	0.399	1.50860876261974e-15	1	ATF7IP2
4.80379451451959e-20	-1.49316744667142	0.177	0.357	1.77308055530918e-15	1	GRK5
4.9801102472126e-20	0.364328530830385	0.942	0.859	1.83815869224617e-15	1	RORA
6.93683554950485e-20	1.00981680886802	0.489	0.354	2.56038600132224e-15	1	POC1B
7.66424098719846e-20	1.12700761373376	0.366	0.222	2.82887134837495e-15	1	OSTF1
1.07569520482745e-19	-1.25711504268232	0.237	0.414	3.97039100101813e-15	1	LINC01619
1.22760210902867e-19	0.730666059078082	0.684	0.566	4.5310793844248e-15	1	SLFN12L.1
1.38655008791429e-19	0.514828284984055	0.8	0.735	5.11775637449165e-15	1	DOCK2
1.42842790036354e-19	0.507029542454317	0.618	0.444	5.27232738024181e-15	1	LINC02694
1.47584548408871e-19	-0.781097433265166	0.433	0.62	5.44734568177143e-15	1	ABCC1
1.84021407017665e-19	-1.16741869206056	0.194	0.376	6.79223013302201e-15	1	SLC12A6
1.85032551932042e-19	-1.12980728837686	0.135	0.316	6.82955149181168e-15	1	RANGAP1
2.62247033386122e-19	-1.30249526985968	0.126	0.299	9.67953800228177e-15	1	TPP1
3.05321605144216e-19	-0.767526379761385	0.563	0.694	1.1269420445873e-14	1	PHACTR2
3.26529115690905e-19	-1.75243869253578	0.099	0.254	1.20521896601513e-14	1	GK
3.90129686413696e-19	0.689338181515405	0.689	0.587	1.43996867255295e-14	1	KDM5B
6.06284972958662e-19	0.654049337223312	0.308	0.165	2.23779783519042e-14	1	CD40LG
7.76613099684996e-19	0.832240585854096	0.394	0.235	2.86647895093732e-14	1	PTPN13
8.59968883500452e-19	0.905765361724684	0.496	0.373	3.17414514900017e-14	1	PIM1
9.54885256860343e-19	-1.06887387065956	0.177	0.352	3.52448148307152e-14	1	EXT1
1.11887074958165e-18	-0.73122632717013	0.637	0.769	4.12975193670588e-14	1	CD44
1.14841377765016e-18	-1.34895220867179	0.113	0.276	4.23879525330674e-14	1	HSPB1
1.16543321458377e-18	-0.916907266234497	0.245	0.431	4.30161399502869e-14	1	AHSA1
1.68772944832824e-18	0.32658578744352	0.948	0.867	6.22940939377954e-14	1	IKZF1
3.32879917303701e-18	0.835241749715714	0.423	0.27	1.22865977476796e-13	1	SNTB1
5.10710367287573e-18	-1.23961294372427	0.34	0.51	1.88503196565843e-13	1	JARID2
1.6420679404056e-17	-0.955230882409739	0.18	0.354	6.06087276803709e-13	1	NUDC
2.10683458063875e-17	0.772264704662187	0.515	0.399	7.77632643713762e-13	1	ACAP1
2.69692225318957e-17	-1.50675601883234	0.136	0.285	9.95434003652269e-13	1	ABLIM1
3.39358283639207e-17	-0.701251169477301	0.545	0.694	1.25257142491231e-12	1	STAT5B
4.11008000349564e-17	0.900124601752218	0.474	0.324	1.51703052929024e-12	1	PPP2R2B
4.44060331900288e-17	-0.702788359602352	0.427	0.596	1.63902668504396e-12	1	CCT4
4.54844948506705e-17	-1.33830233624723	0.288	0.46	1.67883270493825e-12	1	REL
5.0476930119106e-17	-0.967931307592878	0.274	0.446	1.8631034906962e-12	1	DGKE
5.51205051733332e-17	-0.668401867397561	0.372	0.56	2.03449784594773e-12	1	RERE
7.62916840607861e-17	0.664509366642529	0.515	0.369	2.81592605868361e-12	1	MGAT4A
9.86851047452122e-17	0.883878273707201	0.406	0.257	3.64246721614578e-12	1	PPARG
1.04952278562214e-16	0.448359388382519	0.746	0.634	3.87378860173131e-12	1	ASAP1
1.06563356828854e-16	0.412155765972722	0.867	0.806	3.93325350055302e-12	1	FYB1
1.16246634399712e-16	0.40629881538036	0.827	0.792	4.29066327569335e-12	1	PPP6R3
1.36183189783055e-16	-0.621469989189738	0.511	0.683	5.02652153489257e-12	1	PPP2R5C
1.48556042117152e-16	-0.80203116098612	0.321	0.503	5.48320351454408e-12	1	DUSP16
1.60586658279346e-16	-1.17145672449621	0.152	0.309	5.92725355709068e-12	1	RFX3-AS1
1.75668224287471e-16	-1.20827963149076	0.145	0.298	6.48391415845057e-12	1	SLC16A1
2.0344348811113e-16	-0.631729572524345	0.457	0.64	7.50909914618182e-12	1	ADK
4.7967699998195e-16	-0.727569512046255	0.275	0.46	1.77048780693338e-11	1	CCT3
5.84949305342934e-16	0.370325510237272	0.847	0.79	2.15904788602077e-11	1	MACF1
6.93270257033851e-16	-0.946263664141071	0.323	0.48	2.55886051871194e-11	1	LYST
7.96453969287905e-16	0.635460444087773	0.633	0.521	2.93971160064166e-11	1	SLC2A3
8.04064794388548e-16	0.603552608077138	0.644	0.538	2.96780315608813e-11	1	INPP5D
8.62761337188261e-16	0.646632254358992	0.682	0.592	3.18445209556187e-11	1	PCNX2
8.79617118851316e-16	-0.814069546111384	0.319	0.488	3.24666678568021e-11	1	TIPARP
1.20963825822228e-15	0.590309943316745	0.682	0.577	4.46477481109843e-11	1	CARD11
1.71791074718293e-15	-0.742122954928661	0.749	0.838	6.34080856785219e-11	1	FYN
1.96152672853194e-15	-0.69453510753997	0.377	0.549	7.23999515501139e-11	1	MAN2A1
1.99084555814245e-15	0.612657655416946	0.634	0.535	7.34821095510377e-11	1	MYO9B
2.08551572358035e-15	-0.985665684525452	0.139	0.289	7.69763853573507e-11	1	C17orf67
2.1030614642487e-15	-0.971467913840206	0.275	0.433	7.76239986454194e-11	1	SERINC5
2.22063981554871e-15	-0.614981765338004	0.377	0.561	8.19638155919028e-11	1	FXR1
2.2778885256323e-15	-1.12994849449259	0.145	0.3	8.40768654810883e-11	1	STAM
2.49521124048507e-15	-0.971885905894571	0.209	0.37	9.20982468863041e-11	1	PIK3CA
2.66242018450867e-15	0.706032675690471	0.62	0.532	9.82699290102151e-11	1	TMSB4X
3.05419301514784e-15	0.307520881937159	0.972	0.956	1.12730264189107e-10	1	ANKRD12
3.12552407261824e-15	0.611290271863096	0.678	0.605	1.15363093520339e-10	1	RESF1
3.28723759514074e-15	-0.471066216882781	0.95	0.966	1.21331939636645e-10	1	NEAT1
8.61595498053917e-15	-0.59461121075035	0.301	0.479	3.18014898331701e-10	1	SERINC1
1.49773591321765e-14	0.610534508327393	0.315	0.184	5.52814325568636e-10	1	GZMB
1.67603058088477e-14	-0.705846353089321	0.248	0.423	6.18622887404567e-10	1	ANKLE2
1.94281921003056e-14	-0.601595579178424	0.538	0.685	7.17094570422278e-10	1	DENND4A
2.05544552294645e-14	-1.29418780970734	0.169	0.311	7.58664942519536e-10	1	BAG3
2.11765881165664e-14	0.267932655741699	0.953	0.905	7.81627867382467e-10	1	ARHGAP15
2.1379367779426e-14	-0.775301981834304	0.206	0.37	7.89112464738613e-10	1	CD28
2.62322268266128e-14	0.574567977201713	0.634	0.542	9.68231492170277e-10	1	SFXN1
3.39459242974446e-14	-0.589438714430642	0.424	0.603	1.25294406581868e-09	1	PSME4
3.52887543591319e-14	-1.06510363998492	0.165	0.312	1.30250792339556e-09	1	LRRC8B
3.7879559387274e-14	-0.65863596124275	0.204	0.367	1.39813453698428e-09	1	NUDT4
4.56268989638717e-14	0.817340982022455	0.489	0.381	1.68408884075651e-09	1	VAV1
5.05754717603154e-14	-0.599185545579904	0.394	0.554	1.86674066267324e-09	1	ACBD6
5.93503291565925e-14	0.929495000687719	0.355	0.242	2.19062064916983e-09	1	NMRK1
5.94258222268997e-14	-1.00640850827317	0.251	0.402	2.19340709839487e-09	1	CCM2
6.76664037136553e-14	-0.573722505184895	0.607	0.754	2.49756696107102e-09	1	TRAF3
7.21643895689904e-14	0.711645795644991	0.532	0.431	2.66358761899143e-09	1	AKNA
7.3512569806087e-14	-0.808656098501503	0.47	0.615	2.71334895154267e-09	1	PELI1
7.67406121307871e-14	-0.64828097087652	0.336	0.511	2.83249599374735e-09	1	PDCD4
8.12256327207293e-14	-1.31541426861429	0.135	0.277	2.99803810372212e-09	1	USP53
9.77731928499813e-14	-1.35983735979772	0.237	0.381	3.60880854809281e-09	1	AHI1
1.30924968935015e-13	-0.434505156068316	0.613	0.758	4.8324406033914e-09	1	JAK1
1.52986937598237e-13	0.394673670454852	0.77	0.687	5.64674786675092e-09	1	GPRIN3
1.56286175990131e-13	-1.17714799179498	0.214	0.347	5.76852275579573e-09	1	IL21R
1.63176987511762e-13	-0.582480206402136	0.689	0.786	6.02286260905913e-09	1	GPBP1
1.89570394934231e-13	-0.738236260041782	0.452	0.597	6.99704327702245e-09	1	HSPE1
2.01080152133093e-13	0.525278082086088	0.611	0.481	7.42186841523246e-09	1	P2RY8
2.41342525415496e-13	-0.539243443191448	0.618	0.734	8.90795261308597e-09	1	DNAJB6
2.50842717436802e-13	0.385505420048386	0.835	0.782	9.25860470059237e-09	1	SH3KBP1
2.62952040165711e-13	-0.779708871205459	0.191	0.343	9.70555980251639e-09	1	APLP2
2.69843515808937e-13	-0.860283724195347	0.206	0.343	9.95992416850786e-09	1	TULP4
3.00323904870657e-13	0.404771650732783	0.784	0.715	1.1084955328776e-08	1	ATP2B4
3.45962035416087e-13	0.40344459249746	0.665	0.528	1.27694587272078e-08	1	RBMS1
3.93275221412556e-13	1.22386116185072	0.292	0.185	1.45157884223375e-08	1	BLM
3.99759050607768e-13	0.411937317944948	0.811	0.734	1.47551065579327e-08	1	ACTB
4.45675283718728e-13	0.810284137829377	0.502	0.4	1.64498747220583e-08	1	XYLT1
4.51644325838949e-13	-0.687634402768982	0.22	0.383	1.66701920667156e-08	1	HBP1
4.86994265149823e-13	0.841815448511235	0.569	0.484	1.797495832668e-08	1	SRGAP2
4.9227928689637e-13	-0.707964785155454	0.306	0.464	1.8170028479345e-08	1	HIVEP1
6.18469978351866e-13	-0.504949170262643	0.437	0.595	2.28277269009674e-08	1	TCP1
6.41150244298228e-13	-0.784813476608924	0.357	0.502	2.36648555170476e-08	1	PPP1R2
6.96462261821043e-13	-0.508231710021024	0.438	0.601	2.57064220838147e-08	1	ATM
7.30969301241906e-13	-0.859085604332363	0.13	0.264	2.69800769088388e-08	1	DNAJB4
7.35681159575411e-13	0.846631773549856	0.406	0.279	2.71539915999284e-08	1	MAP3K20
7.83118609735685e-13	-0.693664777688632	0.218	0.375	2.89049078853441e-08	1	IFNAR2
8.31643351645966e-13	-0.605542526363452	0.505	0.644	3.06959561092526e-08	1	RFX3
8.75416960528097e-13	0.494755269261759	0.748	0.692	3.23116400130921e-08	1	CAB39
8.90446944792743e-13	0.664934966176813	0.539	0.453	3.28663967323001e-08	1	PFN1
1.06576613070055e-12	-0.98032475467064	0.255	0.396	3.93374278841574e-08	1	PDE3B
1.1278829281114e-12	0.299557649868893	0.745	0.665	4.16301588765916e-08	1	SMARCA2
1.23305269565824e-12	-0.541733273995018	0.478	0.635	4.55119749967457e-08	1	CYLD
1.27982045257897e-12	-0.597998613409084	0.282	0.448	4.72381729046898e-08	1	CNBP
1.49962005440447e-12	0.372607393479561	0.881	0.73	5.53509762080689e-08	1	IL12RB2
1.50427082527946e-12	-0.872147226959107	0.125	0.254	5.55226361610647e-08	1	ECE1
1.5506772694344e-12	-1.21546099938913	0.17	0.299	5.72354980148238e-08	1	VAV3
1.89316924074365e-12	0.748151480255032	0.431	0.324	6.98768766758482e-08	1	SPN
2.0432787981558e-12	0.601737856251552	0.623	0.537	7.54174204399305e-08	1	FCHSD2
2.13960875902966e-12	0.478243096463687	0.678	0.604	7.89729592957846e-08	1	CD2
2.9083766432208e-12	-0.772279006615271	0.197	0.338	1.0734818190128e-07	1	PEAK1
3.23165198473286e-12	0.718296664622666	0.482	0.381	1.1928027475649e-07	1	NARF
3.26206816898137e-12	1.07764345545386	0.26	0.153	1.20402936117102e-07	1	CLIC5
3.36002455010116e-12	0.799603167341815	0.538	0.449	1.24018506144234e-07	1	CD74
3.73097822753139e-12	0.752795475306686	0.489	0.395	1.37710406378184e-07	1	RASAL3
4.26021594684644e-12	-0.706302205677553	0.261	0.41	1.57244570598102e-07	1	NAA16
4.52168386417687e-12	0.372512222601903	0.756	0.712	1.66895351426768e-07	1	TRAC
5.06075041341567e-12	0.498784217326974	0.681	0.641	1.86792297759172e-07	1	CD53
5.14017567952415e-12	-0.66571570349369	0.23	0.378	1.89723884331237e-07	1	TRIM22
5.3304790171561e-12	-0.276101206828933	0.884	0.941	1.96747980523232e-07	1	HNRNPA2B1
6.29695339315183e-12	0.321547996610236	0.87	0.778	2.32420549741234e-07	1	MIR4435-2HG
6.57473063447605e-12	0.419511159129126	0.852	0.823	2.42673307718511e-07	1	EML4
6.93524757135385e-12	-0.541669650749286	0.369	0.525	2.55979987858671e-07	1	UBE2B
7.68404310978818e-12	-0.357198846002102	0.579	0.733	2.83618031182282e-07	1	MT-CO1
8.10442197417697e-12	0.816998962920388	0.304	0.2	2.99134215066872e-07	1	GLUL
8.60110112527151e-12	0.324835598994448	0.888	0.83	3.17466642533771e-07	1	BCL2
8.6043426128916e-12	0.517069263666206	0.589	0.495	3.17586285841829e-07	1	SEMA4D
8.93508754851965e-12	-0.882608767746518	0.272	0.406	3.2979408141586e-07	1	SPATS2L
9.80256525366511e-12	-0.637696840332152	0.38	0.533	3.61812683512779e-07	1	ATP2C1
1.0410061249972e-11	0.959083410352798	0.333	0.235	3.84235360736466e-07	1	EHBP1L1
1.04427595282535e-11	-0.567645793847663	0.399	0.556	3.85442254187836e-07	1	PRDM2
1.13723860446297e-11	-1.1221169269231	0.167	0.289	4.19754768907282e-07	1	SSBP2
1.20446576580409e-11	-0.466836583203099	0.461	0.618	4.4456831415829e-07	1	MARCHF6
1.23102758229326e-11	-0.370344151891021	0.698	0.819	4.54372280624444e-07	1	RBM39
1.34155789848888e-11	-1.02902644328127	0.224	0.33	4.95169020332246e-07	1	RGPD2
1.35547981454378e-11	0.362348186681326	0.73	0.651	5.00307599548108e-07	1	PPP1R16B
1.39861381570605e-11	-1.04565353958676	0.17	0.297	5.16228359377104e-07	1	CTLA4
1.6419520195589e-11	-0.713560364129012	0.182	0.324	6.06044490419192e-07	1	MAT2A
1.64229711697406e-11	-0.570981581403844	0.223	0.377	6.06171865875127e-07	1	SOD1
1.64500364262163e-11	-0.745145424163245	0.14	0.269	6.07170844491643e-07	1	OTULIN
1.73715497772014e-11	-0.782503217986331	0.294	0.427	6.41183902276503e-07	1	EXOC6B
1.99174445350444e-11	-0.574946616296592	0.299	0.454	7.35152877788488e-07	1	LRPPRC
2.21159762348566e-11	0.872342745357664	0.367	0.272	8.16300682828556e-07	1	UBALD2
2.30505495074167e-11	-0.711697966348401	0.289	0.43	8.50795782318751e-07	1	UGP2
2.31045139487242e-11	-0.689810394699775	0.484	0.608	8.52787609847409e-07	1	ABHD3
3.25769167306384e-11	-0.625612461436481	0.522	0.649	1.20241399652786e-06	1	EPB41
3.56738578110831e-11	-0.487181977548925	0.338	0.503	1.31672209180708e-06	1	GSPT1
3.95596166171768e-11	0.408985142794952	0.711	0.637	1.46014544934e-06	1	BCL11B
4.02067447023668e-11	-0.497105198988798	0.262	0.418	1.48403094696436e-06	1	CCT2
4.13531494979752e-11	0.584501879207579	0.542	0.449	1.52634474797026e-06	1	KRAS
4.32725772960816e-11	-0.417966321188832	0.557	0.679	1.59719082799837e-06	1	RYBP
4.55344512049382e-11	-0.758989099381971	0.231	0.362	1.68067659397427e-06	1	AUH
4.86089081267938e-11	-0.702623506634038	0.163	0.295	1.79415479895996e-06	1	STAT6
5.31286782821837e-11	0.514261745226712	0.631	0.545	1.9609795153954e-06	1	UBAC2
5.54349629944825e-11	-0.594873283729953	0.221	0.367	2.04610448412635e-06	1	PPP1R10
5.77052686543101e-11	0.663038829149213	0.556	0.498	2.12990146603059e-06	1	GPI
6.1617814246605e-11	-0.578264339294506	0.407	0.55	2.27431352384219e-06	1	SPAG9
7.51787727784975e-11	-0.590731190939698	0.238	0.382	2.77484850325434e-06	1	CXCR4
7.71606229368817e-11	-0.715483491059121	0.17	0.299	2.8479985926003e-06	1	SLC41A2
7.74529728419251e-11	-0.806887078437202	0.176	0.306	2.85878922759545e-06	1	GNPTAB
8.26387479862334e-11	-0.771224177004813	0.182	0.31	3.05019618817188e-06	1	PIM2
9.33370646037526e-11	-0.458621833935976	0.356	0.463	3.44507105452451e-06	1	RGPD6
9.90655934334447e-11	-0.754181131412203	0.156	0.282	3.65651105362844e-06	1	PPID
1.0994714206411e-10	-0.601909887754486	0.24	0.381	4.05814901358629e-06	1	FBXL20
1.12008990923749e-10	-0.412809352723152	0.271	0.357	4.13425185499557e-06	1	RGPD3
1.16845898229604e-10	-0.607146196255092	0.383	0.524	4.31278210365467e-06	1	ATP1B3
1.22273076313445e-10	-0.714179346230908	0.326	0.456	4.51309924672927e-06	1	TSPAN5
1.25195796931409e-10	-0.736920457356077	0.18	0.309	4.62097686473832e-06	1	SLC7A1
1.33511148361923e-10	-0.517182096191034	0.281	0.434	4.92789648603858e-06	1	ZNRF2
1.53955410235679e-10	0.328158470119116	0.748	0.688	5.6824941917989e-06	1	GNG2
1.66193727993335e-10	-0.429722108492599	0.357	0.462	6.13421050023401e-06	1	RGPD5
1.7324984469518e-10	-0.44754765504627	0.875	0.915	6.39465176769909e-06	1	AC016831.6
1.87876731231726e-10	-0.592957419720043	0.257	0.399	6.934530149763e-06	1	CCT8
1.88749626091218e-10	-0.611675739840987	0.404	0.55	6.96674869902686e-06	1	ZSWIM6
1.92984699749779e-10	-0.532141495001989	0.241	0.338	7.12306526776433e-06	1	RGPD1
2.0963739643472e-10	-0.486183477417978	0.428	0.572	7.73771630240552e-06	1	STIP1
2.16961366022636e-10	-0.374686752522938	0.64	0.753	8.0080440198955e-06	1	HNRNPU
2.22568450367883e-10	-1.03149996234244	0.165	0.282	8.21500150307858e-06	1	LRRC8D
2.24109359640128e-10	-0.438189364861106	0.377	0.49	8.27187646431712e-06	1	RGPD8
2.24844064966047e-10	-0.60399359812334	0.221	0.363	8.29899443789679e-06	1	ANKH
2.54538452115938e-10	0.418504117456401	0.644	0.562	9.39501426759928e-06	1	GTDC1
2.61714305552849e-10	1.03357822126008	0.252	0.165	9.65987501795566e-06	1	EFHD2
2.646802940768e-10	-0.597247949070226	0.451	0.582	9.7693496543747e-06	1	AFF1
2.85902887423229e-10	-0.527586365200055	0.305	0.453	1.05526755747914e-05	1	CCT6A
2.90611786272687e-10	-0.491927297963079	0.357	0.515	1.07264810313249e-05	1	RAB21
3.04637715728113e-10	-0.465407719395326	0.396	0.544	1.12441780875247e-05	1	UBR4
3.15427548340579e-10	-0.557152995874389	0.257	0.389	1.16424308092508e-05	1	DIP2B
3.19909752864816e-10	-0.572790402368406	0.162	0.288	1.18078689782404e-05	1	VCPIP1
3.51067403994925e-10	-0.555109165289375	0.296	0.436	1.29578978814527e-05	1	LARP4
3.92636585448194e-10	0.495672854005816	0.594	0.535	1.44922163688928e-05	1	ACTN4
3.96167508843815e-10	-0.534921326092593	0.275	0.418	1.46225427514252e-05	1	TRAF1
4.02308260380443e-10	0.496465808726025	0.532	0.427	1.48491978906421e-05	1	CHD7
4.13431791642815e-10	-0.74192674479436	0.135	0.253	1.52597674295363e-05	1	FBH1
4.13459060186508e-10	-0.595180828067894	0.396	0.526	1.5260773911484e-05	1	NABP1
4.44157328047575e-10	-0.468743223640867	0.532	0.668	1.6393846978236e-05	1	CLK1
4.54002570948546e-10	0.772933645294351	0.444	0.36	1.67572348937108e-05	1	SLAMF1
5.25211523764167e-10	-0.631836581847064	0.17	0.297	1.93855573421354e-05	1	CCT5
5.26477603074321e-10	-0.832538183005615	0.14	0.257	1.94322883294732e-05	1	UXS1
5.30685527483209e-10	-0.445815479439656	0.533	0.666	1.95876028194052e-05	1	UBR2
5.56115739923065e-10	0.723113306305913	0.455	0.372	2.05262319605603e-05	1	RBL2
6.1572029736161e-10	-0.513039514769435	0.218	0.358	2.2726236175617e-05	1	CEP95
6.16483118537576e-10	0.869285895152285	0.339	0.247	2.27543919052219e-05	1	ADARB1
7.0362326356073e-10	-0.736583316335614	0.235	0.361	2.59707346580266e-05	1	CMSS1
7.12015633222694e-10	-0.941060374467498	0.226	0.343	2.62804970222496e-05	1	PGGHG
7.48556195777547e-10	-0.506745097669144	0.413	0.554	2.76292091861493e-05	1	MALT1
7.73610208156968e-10	-0.561945114601382	0.24	0.377	2.85539527830737e-05	1	PSMD11
7.76498902651858e-10	0.931659326201751	0.284	0.19	2.86605744968801e-05	1	MVB12B
8.0305878020988e-10	-0.562507819339119	0.169	0.292	2.96408995775467e-05	1	NAPG
8.23125251406316e-10	0.315977856471496	0.282	0.185	3.03815530294071e-05	1	TNF
8.8051608271074e-10	0.299873964404072	0.787	0.728	3.24998486128534e-05	1	PIP4K2A
9.05084234311915e-10	0.329308690890806	0.774	0.74	3.34066590884528e-05	1	STAT1
9.29042473732241e-10	0.279241274676532	0.85	0.803	3.4290957705457e-05	1	RUNX1
9.81720370905831e-10	-0.44226819810038	0.532	0.645	3.62352988901342e-05	1	SFPQ
9.83465996607002e-10	0.805024910315361	0.387	0.305	3.62997299347645e-05	1	MAN2A2
1.02901921013004e-09	-0.367372554924737	0.591	0.726	3.79810990458998e-05	1	FUBP1
1.04215833567488e-09	-0.725148457683568	0.2	0.325	3.84660641697597e-05	1	FAS
1.04398093389309e-09	1.02354084551381	0.264	0.177	3.85333362699938e-05	1	CYTH4
1.10524910103088e-09	0.327694392136927	0.831	0.793	4.07947443190498e-05	1	ZNF292
1.15132160656867e-09	0.336184144939134	0.783	0.752	4.24952804984495e-05	1	IFI16
1.17956896830692e-09	-0.60097220186134	0.372	0.506	4.35378906202084e-05	1	CAMK1D
1.33732132879836e-09	-0.586212124186168	0.338	0.474	4.93605302459473e-05	1	ESYT2
1.39483874345146e-09	-0.430542275080985	0.451	0.585	5.14834980207934e-05	1	HSPA9
1.43722822370777e-09	-0.646703550595195	0.172	0.292	5.30480937370538e-05	1	VPS35
1.47529604502571e-09	0.364554078666941	0.794	0.738	5.4453177021899e-05	1	GOLGA8A
1.48008220244567e-09	-0.661902127495474	0.481	0.619	5.46298340922697e-05	1	NFKB1
1.52447530985002e-09	-0.473836377312971	0.209	0.345	5.62683836865644e-05	1	SLC3A2
1.54365784692766e-09	1.06063447423881	0.261	0.163	5.69764111301e-05	1	DISC1
1.64926726382706e-09	-0.550153007382452	0.382	0.518	6.08744547078568e-05	1	ZHX2
1.70778756500919e-09	0.773392867601681	0.306	0.211	6.30344390244891e-05	1	SYTL2
1.81735138371872e-09	-0.408015488212953	0.504	0.663	6.7078439573058e-05	1	YTHDC1
1.92730883831012e-09	0.303865458717703	0.728	0.653	7.11369692220265e-05	1	ITGA4
1.94441920338487e-09	0.556956487688632	0.535	0.472	7.17685127969357e-05	1	RAC2
2.06000688106471e-09	0.385447524575496	0.711	0.643	7.60348539800985e-05	1	ST8SIA1
2.22144397572229e-09	-0.674397057638794	0.157	0.277	8.19934971439096e-05	1	OTUD5
2.47986584021179e-09	-0.804037323694057	0.165	0.28	9.15318481622173e-05	1	NOLC1
2.54111941565328e-09	-0.428608051523567	0.36	0.502	9.37927176317627e-05	1	TBC1D15
2.61825738585939e-09	-0.432312989898381	0.499	0.64	9.663988011207e-05	1	GCC2
2.691235651033e-09	0.266837782089355	0.946	0.952	9.93335078796279e-05	1	B2M
2.70904149993343e-09	0.496298383030987	0.634	0.581	9.9990721762543e-05	1	MBD2
2.77783558394814e-09	-0.393571984345048	0.518	0.663	0.000102529911403526	1	EIF5
2.78623771119036e-09	0.565101977024667	0.441	0.355	0.000102840033920036	1	IL18R1
2.83270572321624e-09	-0.711078497827178	0.206	0.331	0.000104555168243911	1	CEP120
3.33223011732235e-09	0.77617528689507	0.318	0.223	0.000122992613630368	1	LRP12
3.69949615201097e-09	-0.377693731419245	0.621	0.751	0.000136548402970725	1	MATR3
3.76371995250804e-09	-0.377839042913503	0.454	0.602	0.000138918903447072	1	NAP1L4
3.96123801200941e-09	-0.558726837347606	0.233	0.363	0.000146209295023267	1	PITRM1
4.01167592800139e-09	-0.584348949452661	0.217	0.341	0.000148070958502531	1	NPAT
4.18981878916015e-09	-0.574126299237276	0.386	0.508	0.000154646211507901	1	ERC1
4.38056658856247e-09	0.774134558860425	0.322	0.228	0.000161686712783841	1	LMO4
4.5673365556099e-09	-0.468782212375724	0.336	0.459	0.000168580392267561	1	CBWD2
5.0087821549638e-09	-0.452930501708546	0.494	0.637	0.000184874149339714	1	NPM1
5.34867559398639e-09	-0.708025084583768	0.338	0.461	0.000197419616174037	1	PCED1B
5.42185098897296e-09	-0.727997177821549	0.149	0.259	0.000200120520002992	1	MSL3
5.58394175781693e-09	0.430790767063498	0.687	0.642	0.000206103290281023	1	PTP4A2
5.82981186255494e-09	0.458453787972846	0.644	0.592	0.000215178355846903	1	AAK1
5.95988746039019e-09	0.35057444633509	0.593	0.488	0.000219979446163002	1	CPD
6.14723651240916e-09	-0.661753006898387	0.16	0.279	0.000226894499673022	1	JMY
6.58259475847148e-09	0.521777002272358	0.545	0.472	0.000242963572535182	1	STK10
6.70211511262514e-09	-0.507990184963483	0.143	0.254	0.000247375068806994	1	C1orf43
6.77034458581299e-09	-0.677328863230586	0.217	0.338	0.000249893418662357	1	RGS1
6.79649707893258e-09	-0.76951914500941	0.146	0.256	0.000250858707183402	1	MXI1
7.60635518834507e-09	0.592880569498246	0.491	0.408	0.000280750570001817	1	PCCA
7.81894732324006e-09	-0.384407465893111	0.332	0.478	0.000288597345700791	1	AZIN1
7.9808204370395e-09	-0.651188079982308	0.18	0.291	0.000294572082331128	1	SESN1
8.32341323750948e-09	0.743907267716334	0.437	0.369	0.000307217182596475	1	ARHGAP30
8.43146368466638e-09	0.440711018228982	0.705	0.663	0.000311205324601036	1	RASA2
8.5544747196641e-09	0.912074570867894	0.298	0.218	0.000315745661902802	1	PSD4
8.88713519760993e-09	-0.641434897336223	0.184	0.297	0.000328024160143783	1	GTPBP4
9.88433501933424e-09	-0.352499639661533	0.461	0.608	0.000364830805563627	1	U2SURP
1.00246574264174e-08	-0.447422084002974	0.254	0.377	0.000370010105609066	1	BMPR2
1.12443297779166e-08	-0.41309715457491	0.306	0.445	0.000415028212102901	1	TNIP1
1.16356045652627e-08	-0.366670501387898	0.525	0.669	0.000429470164503845	1	PAPOLA
1.18900780263644e-08	-0.513642049834556	0.26	0.388	0.000438862779953109	1	NOP56
1.23540052664152e-08	-0.481062031690377	0.174	0.298	0.000455986334383383	1	PSAP
1.28447566543387e-08	-0.43374760027524	0.58	0.691	0.000474099968111641	1	NCL
1.38204902512898e-08	-0.314493744285907	0.904	0.928	0.000510114295175108	1	SMCHD1
1.39166959711281e-08	0.837213620036671	0.313	0.232	0.000513665248294337	1	MKNK1
1.40815479162122e-08	0.412057538833542	0.712	0.662	0.000519749933587392	1	ARID2
1.46576874517396e-08	-0.462041174958768	0.224	0.353	0.000541015243843707	1	SRSF6
1.52064925543411e-08	-0.488023733351065	0.277	0.407	0.00056127164018073	1	UBQLN1
1.52826435623879e-08	-0.437689451890032	0.512	0.643	0.000564082373887738	1	PCGF5
1.64420499049143e-08	-0.758313784575842	0.182	0.293	0.000606876061990385	1	DDI2
1.67333332769418e-08	0.602864022703553	0.465	0.394	0.000617627331251923	1	SBNO2
1.67341949319028e-08	-0.488562425910301	0.244	0.365	0.000617659134936533	1	AHCYL2
1.72317371802143e-08	0.316011604764664	0.817	0.78	0.000636023419321709	1	CCSER2
1.83461899552297e-08	-0.505695277481942	0.62	0.711	0.000677157871247528	1	FAM107B
1.90009498459939e-08	0.340964509755091	0.57	0.476	0.000701325058815636	1	MBP
1.93739420320479e-08	-0.445770553423114	0.299	0.426	0.000715092200402887	1	PDXDC1
1.9690296651352e-08	-0.593660171747255	0.421	0.54	0.000726768849401404	1	CEMIP2
2.03251089946528e-08	-0.400263701627775	0.637	0.735	0.000750199772992636	1	NCOA3
2.19348112030895e-08	-0.339947716827683	0.457	0.598	0.000809613881506032	1	CNOT6L
2.22452257559214e-08	-0.389452481180309	0.349	0.488	0.000821071282651057	1	WWP1
2.26624816929851e-08	0.71058517606429	0.393	0.315	0.000836472199288079	1	MAP4K1
2.33795612637866e-08	-0.348120089459413	0.677	0.761	0.000862939606246362	1	TNRC6B
2.35565515740917e-08	-0.493759395538618	0.251	0.38	0.000869472318599723	1	THUMPD3-AS1
2.37360504906945e-08	0.316810418888265	0.726	0.651	0.000876097623611532	1	FAF1
2.49229990846388e-08	0.838750287624527	0.288	0.207	0.00091990789621402	1	BCL3
2.55768196887229e-08	-0.609966516526324	0.176	0.287	0.000944040414710764	1	FAM102A
2.78923960460137e-08	0.573238925968147	0.345	0.249	0.00102950833805837	1	MCTP2
3.04713039945768e-08	-0.657244370959367	0.221	0.329	0.00112469583043983	1	PPM1K
3.0548689187679e-08	-0.252630916850549	0.689	0.804	0.00112755211791723	1	SF3B1
3.31268745556078e-08	0.702917591822911	0.318	0.235	0.00122271293984748	1	PPP6R1
3.42213239312357e-08	0.572294903078932	0.505	0.436	0.00126310906630191	1	HIPK2
3.44872040738418e-08	0.408236109263639	0.661	0.597	0.0012729227023655	1	DENND1B
3.46028427500625e-08	0.632192541131913	0.39	0.294	0.00127719092590481	1	KIF5C
3.6197475683999e-08	-0.615532795694916	0.165	0.266	0.0013360488274964	1	WDR48
3.66436714043922e-08	-0.520980939980256	0.34	0.464	0.00135251791153612	1	VPS54
4.07483650382341e-08	0.465346437249421	0.574	0.531	0.00150402215356122	1	EMB
4.11264352968297e-08	-0.626395545401234	0.299	0.415	0.00151797672680598	1	ATP8A1
4.31202823308215e-08	-0.553553508618197	0.216	0.327	0.00159156962083062	1	LINC01004
4.39410620447156e-08	-0.469821334347173	0.37	0.5	0.00162186460007045	1	CDR2
4.5775341991432e-08	-0.455083596636014	0.207	0.319	0.00168956787290376	1	DIPK1A
4.58369507629045e-08	0.78522175097062	0.322	0.245	0.0016918418526588	1	ARRB2
4.68110408912686e-08	-0.471813999526921	0.183	0.285	0.00172779551929673	1	BBS9
4.7158423180953e-08	0.554875418711156	0.601	0.546	0.00174061739960897	1	FUT8
4.77443306867248e-08	-0.439144746315709	0.189	0.31	0.00176224324564701	1	ZBTB43
4.78724771058457e-08	-0.454216635805725	0.248	0.371	0.00176697312997676	1	MAX
4.79701817616462e-08	-0.369995415545927	0.579	0.701	0.00177057940882236	1	UTY
5.04501621874726e-08	0.468439412063868	0.599	0.548	0.00186211548633961	1	ITGB1
5.3418767083525e-08	0.332501691985202	0.762	0.719	0.00197168669305291	1	GAPDH
5.48525766085828e-08	-0.700406098726987	0.721	0.782	0.00202460860262279	1	HSPA1A
5.94627935772183e-08	-0.39939927202214	0.458	0.6	0.00219477171093513	1	LUC7L2
5.99313205030967e-08	-0.486762828020014	0.713	0.778	0.0022120650397693	1	CASK
6.01050030557037e-08	-0.36613716723583	0.274	0.4	0.00221847566278602	1	SAFB
6.21685557783254e-08	-0.590269023439555	0.235	0.354	0.00229464139377799	1	WRN
6.2960268230328e-08	-0.324697384603014	0.329	0.432	0.0023238635003814	1	CBWD6
6.49727019620867e-08	0.439547681298872	0.657	0.592	0.00239814242942062	1	UTRN
6.84280876055317e-08	-0.812865163111262	0.248	0.348	0.00252568071352017	1	FAM184A
6.92975808040088e-08	-0.36988628780947	0.407	0.551	0.00255777370747596	1	TAF1D
7.14624591448633e-08	-0.49032514502475	0.163	0.269	0.00263767936703691	1	TAPT1
7.18865137161461e-08	-0.564690683567869	0.172	0.286	0.00265333122126295	1	PRMT3
7.25669101322381e-08	-0.790748714300198	0.156	0.256	0.00267844465298091	1	DUSP4
7.44035528169734e-08	0.770822558908782	0.316	0.236	0.00274623513447449	1	FLT3LG
7.73222619819511e-08	-0.437165923960602	0.294	0.423	0.00285396468975381	1	HIBCH
8.57944564054379e-08	-0.501143937550811	0.268	0.395	0.00316667338592471	1	ADSS2
8.79738588830496e-08	-0.414806038833027	0.157	0.261	0.00324711513137336	1	METTL16
1.03660053192935e-07	0.866425510958071	0.274	0.2	0.00382609256335124	1	ARHGAP4
1.049724792417e-07	-0.62582274034981	0.275	0.384	0.00387453420881116	1	WDR43
1.06492997681839e-07	-0.53567405725231	0.17	0.276	0.00393065654443667	1	ZC3H8
1.07661404119412e-07	-0.492346726281557	0.275	0.395	0.00397378242604749	1	IGF2R
1.09743229338451e-07	0.579578496164724	0.366	0.279	0.00405062259488224	1	GPR171
1.14128847419913e-07	0.580678781858883	0.508	0.453	0.00421249575826901	1	ARL6IP5
1.14212170754611e-07	-0.45209995410904	0.2	0.314	0.0042155712225527	1	NARS1
1.16614911166266e-07	-0.460205154698177	0.209	0.312	0.00430425637114686	1	SLC25A26
1.17015460468432e-07	-0.334330512952131	0.868	0.916	0.00431904064588984	1	PABPC1
1.19897587391081e-07	-0.331397492833849	0.27	0.402	0.00442541995060482	1	RELB
1.23628093948802e-07	-0.390822198389672	0.461	0.596	0.00456311294765029	1	RAD21
1.27059839947442e-07	-0.492064117410216	0.207	0.321	0.00468977869246008	1	ANXA7
1.29257064965645e-07	0.458901086149779	0.565	0.491	0.00477087826788197	1	LCK
1.31451700087975e-07	-0.517517458575903	0.214	0.322	0.00485188225024716	1	RHBDD1
1.34446627953181e-07	-0.545643220948917	0.155	0.257	0.00496242503775191	1	ATXN3
1.42460764147538e-07	0.805187901643546	0.279	0.205	0.00525822680468561	1	TBC1D31
1.51605453817655e-07	-0.931171023018756	0.184	0.287	0.00559575730040965	1	SGO1-AS1
1.64875777523411e-07	-0.350574706521737	0.163	0.261	0.00608556494838911	1	TBC1D14
1.67093629018109e-07	-0.413595666953091	0.152	0.26	0.00616742584705839	1	CASC3
1.69265204311308e-07	0.835757872101138	0.343	0.277	0.00624757869113039	1	SH3BGRL3
1.78415653439934e-07	0.268052095340019	0.858	0.827	0.00658532176846796	1	RAPGEF6
1.79356353827718e-07	0.406412615412553	0.357	0.296	0.00662004301978105	1	AC017002.3
1.8038096173472e-07	0.569052519334609	0.533	0.472	0.0066578612976285	1	SRGAP2C
1.87897318821351e-07	-0.311417186652537	0.576	0.697	0.00693529003769606	1	PACS1
1.93197573510256e-07	0.486466077193767	0.525	0.464	0.00713092243826355	1	SRGAP2B
1.93437346565437e-07	0.410643303323829	0.599	0.556	0.00713977246173029	1	UHRF1BP1L
2.01109262505369e-07	-0.360671810002889	0.374	0.5	0.00742294287907317	1	VCP
2.0175550326346e-07	0.569300538843119	0.45	0.388	0.00744679562545431	1	LGALS8
2.06446422411445e-07	-0.300385039981571	0.696	0.805	0.00761993745120645	1	CHD2
2.09366725762999e-07	-0.533743096426153	0.25	0.362	0.0077277258479123	1	ELL2
2.09442455354342e-07	-0.406085909372643	0.748	0.831	0.00773052102712876	1	HSPA8
2.11694074020967e-07	-0.637920238081995	0.301	0.4	0.00781362827211388	1	ATP2B1
2.20991257966106e-07	0.279489450531626	0.755	0.689	0.00815678733152899	1	RPS6KA5
2.26767079227134e-07	-0.420237500259582	0.155	0.262	0.00836997289427352	1	MARF1
2.29294258629254e-07	0.37511996506154	0.645	0.584	0.00846325108600576	1	PDE7A
2.30016646944686e-07	-0.450480823213563	0.325	0.446	0.00848991443872837	1	FBXW11
2.35980829401917e-07	-0.273522620296998	0.231	0.355	0.00871005241322476	1	MBTD1
2.46050873575844e-07	-0.520716406970344	0.193	0.3	0.00908173774368442	1	BCL6
2.50155402666187e-07	0.317226871001355	0.641	0.559	0.00923323591240897	1	JUN
2.50659641161906e-07	-0.367915418455026	0.396	0.519	0.00925184735528595	1	AFTPH
2.63934216867173e-07	0.439863226221185	0.606	0.57	0.00974181194456736	1	CAP1
2.64770123692099e-07	-0.357094421741348	0.251	0.377	0.00977266526547539	1	NORAD
2.84522097745198e-07	-0.462966004287295	0.206	0.317	0.0105017106277752	1	KRR1
2.86978848832285e-07	-0.625134638516769	0.352	0.451	0.0105923893103996	1	PRKACB
2.92944206678892e-07	-0.630223592894946	0.165	0.263	0.0108125706685179	1	ACVR1
3.03398136579417e-07	-0.309763673583307	0.56	0.684	0.0111984252211463	1	EZR
3.07507774557276e-07	-0.685292802056524	0.189	0.264	0.0113501119589091	1	FRMD4A
3.11309573056971e-07	-0.564579415880288	0.241	0.357	0.0114904363415328	1	MAPKAPK2
3.27429120056223e-07	-0.406938364118309	0.348	0.474	0.0120854088212752	1	SLC38A2
3.30955636161524e-07	-0.515413230697505	0.243	0.354	0.0122155725307219	1	USPL1
3.3359006566957e-07	0.437418398613067	0.603	0.554	0.0123128093238638	1	LDHA
3.40779005370235e-07	-0.374518327067028	0.464	0.602	0.0125781530882154	1	CLDND1
3.48179103432762e-07	-0.496424251323949	0.189	0.292	0.0128512907077032	1	SUGT1
3.56529407486007e-07	-0.401899291538396	0.296	0.414	0.0131595004303085	1	NLRP1
3.5886788235014e-07	-0.478768636003681	0.312	0.428	0.0132458135375437	1	TSC22D2
3.80309816584639e-07	-0.458980126073998	0.243	0.354	0.014037235330139	1	SNX5
3.8219248706523e-07	-0.505566337339859	0.245	0.359	0.0141067246975777	1	SYTL3
3.83147725869486e-07	0.421203350610736	0.556	0.487	0.0141419825618427	1	PTPN4
3.86619902699217e-07	-0.372733830723474	0.291	0.414	0.0142701406086281	1	CHIC2
3.90410786071489e-07	0.312798102343356	0.665	0.604	0.0144100621138987	1	PPP3CA
4.04667794051865e-07	0.293558553477878	0.756	0.709	0.0149362882784544	1	PTPRJ
4.08801986226447e-07	0.417658071051776	0.579	0.516	0.0150888813116182	1	SENP7
4.16609519611182e-07	-0.596922308301989	0.22	0.321	0.0153770573688487	1	BCL2L11
4.18537515402774e-07	-0.460432216745165	0.234	0.34	0.0154482196935164	1	DNAJC7
4.32463479814411e-07	-0.446733417715743	0.167	0.27	0.0159622270399499	1	MAFG
4.34995736142571e-07	-0.306942696872087	0.594	0.706	0.0160556926210223	1	MATR3.1
4.64661151400588e-07	-0.391968327762301	0.288	0.406	0.0171506430981957	1	MAPK8
4.67446260839129e-07	-0.339363561136677	0.251	0.367	0.0172534414875723	1	RNPC3
4.69735449274546e-07	-0.327739462141612	0.353	0.49	0.0173379354327235	1	RBMX
4.71342708464161e-07	0.667384718677575	0.301	0.217	0.0173972593694122	1	ATP10A
4.81580007632403e-07	0.741825273927831	0.289	0.218	0.017775118081712	1	CD48
4.8492600632151e-07	-0.492159104858532	0.163	0.259	0.0178986188933269	1	ARHGAP12
4.90876435631064e-07	-0.552699562304767	0.163	0.258	0.0181182492391426	1	FAM118A
4.99249656632704e-07	-0.808830527507678	0.159	0.259	0.0184273048263131	1	TMEM117
5.03683671629787e-07	-0.390957953450846	0.867	0.893	0.0185909643198555	1	ATXN1
5.06209120358892e-07	-0.741036872511951	0.203	0.284	0.0186841786324467	1	FHIT
5.06655953594558e-07	-0.302129213830898	0.594	0.711	0.0187006712471751	1	ZNF207
5.2647246486354e-07	-0.267711279926861	0.626	0.742	0.0194320986781132	1	ARIH1
5.34744531730159e-07	-0.351291737019326	0.342	0.464	0.0197374206661602	1	CNST
5.70013635414293e-07	-0.423024917948507	0.333	0.454	0.0210392032831416	1	KIAA0232
5.77195997205132e-07	0.279455215416859	0.807	0.8	0.0213043042568414	1	VPS13B
5.77730259321251e-07	0.327300361301298	0.687	0.633	0.0213240238715474	1	LCP1
6.1591615501837e-07	-0.487591373229561	0.435	0.553	0.022733465281728	1	FNIP1
6.17877266909253e-07	0.486959189280076	0.504	0.432	0.0228058499216205	1	PARP9
6.41979338484318e-07	-0.368442031403884	0.472	0.593	0.0236954573834562	1	TASOR2
6.7119666489322e-07	-0.339713368958365	0.437	0.556	0.0247738689012087	1	TRPC4AP
6.71375465628829e-07	-0.427126373086764	0.163	0.26	0.0247804684363601	1	FBXO38
6.934643951371e-07	-0.45417605489695	0.241	0.352	0.0255957708245103	1	PAIP2
7.2993273345296e-07	0.643128862096238	0.383	0.318	0.0269418171917487	1	CORO1A
7.38913450193426e-07	-0.905690706947463	0.304	0.386	0.0272732954466394	1	ANTXR2
7.49777809781036e-07	0.743103157310061	0.333	0.257	0.027674298959018	1	APPL1
7.60227029073827e-07	-0.39233049065716	0.296	0.415	0.028059979643115	1	NASP
7.81985174548493e-07	-0.464298581089881	0.197	0.296	0.0288630727925849	1	PNPLA8
7.8376853115533e-07	-0.364979382489306	0.54	0.639	0.0289288964849432	1	NSD3
8.21724396280018e-07	-0.424259360460742	0.458	0.565	0.0303298474666954	1	IRF4
8.46707263567333e-07	-0.532336917527234	0.19	0.283	0.0312519650982703	1	ZDHHC14
8.95092232405668e-07	-0.335301500162823	0.287	0.398	0.0330378542980932	1	DCAF6
9.12596315605902e-07	-0.413527316952636	0.447	0.561	0.0336839300090139	1	SIPA1L1
9.19697617469937e-07	-0.353016288901406	0.346	0.47	0.0339460390608154	1	DDX6
9.51321474850516e-07	-0.321950323887312	0.167	0.273	0.0351132756367325	1	PRPF8
9.76803550965957e-07	0.323640677971068	0.704	0.651	0.0360538190661535	1	PARP8
9.97164655545313e-07	0.376168122641328	0.678	0.644	0.0368053474361775	1	RAPGEF1
1.04152635502144e-06	-0.399964900581876	0.438	0.548	0.0384427377638414	1	OPTN
1.06785952362916e-06	-0.382963355915937	0.272	0.383	0.0394146950171522	1	SUPT16H
1.08689006909642e-06	0.603102019101626	0.373	0.297	0.040117112450349	1	TMC8
1.12299744197931e-06	0.80288212233749	0.274	0.209	0.0414498355834564	1	SSBP4
1.12399507722184e-06	-0.348860421821473	0.505	0.622	0.0414866583002582	1	YBX1
1.13243351574119e-06	-0.418365406756593	0.61	0.696	0.0417981210660075	1	ZBTB20
1.13934003132891e-06	-0.373439083014657	0.227	0.332	0.0420530405563499	1	ELF2
1.16742659064646e-06	-0.279304448430456	0.451	0.575	0.0430897154607609	1	EIF4B
1.20759723444545e-06	-0.339976368432488	0.393	0.501	0.0445724139233816	1	AC092683.1
1.21740742450987e-06	-0.375647365429647	0.389	0.498	0.0449345080386593	1	CRY1
1.25110160061963e-06	-0.559273367036952	0.274	0.384	0.0461781600788704	1	KSR1
1.2690631563128e-06	-0.516853425867777	0.369	0.474	0.0468411210995056	1	ANKRD10
1.27704740881609e-06	-0.557745372452045	0.201	0.291	0.0471358198594017	1	GTF2IRD2B
1.28207075427587e-06	0.457291849703433	0.563	0.509	0.0473212315403224	1	MGAT5
1.29346843315103e-06	-0.418709094008064	0.193	0.289	0.0477419198676045	1	NDUFAF2
1.33442687980895e-06	-0.276076916872582	0.518	0.57	0.0492536961337485	1	AC097634.4
1.34969976732138e-06	-0.416272332897693	0.174	0.27	0.0498174184118321	1	ATP11C
1.39858506246845e-06	-0.471975593738336	0.213	0.312	0.0516217746557106	1	BTG3
1.42674137573084e-06	0.486213839089377	0.559	0.501	0.0526610241782253	1	SYNRG
1.47542467833302e-06	-0.487132864303096	0.186	0.284	0.0544579248772717	1	EIF3B
1.47718335547671e-06	-0.502602158746703	0.311	0.411	0.0545228376506453	1	TIMM23B
1.50836239994929e-06	0.293748091156783	0.732	0.671	0.0556736561821284	1	CCDC91
1.52684012228359e-06	-0.576352104231991	0.196	0.29	0.0563556689134872	1	CHSY1
1.54805181644368e-06	0.435573207166132	0.563	0.52	0.0571385925449364	1	GNAI2
1.54846260996371e-06	0.695175640555075	0.261	0.19	0.0571537549337605	1	RNF125
1.60046641546131e-06	-0.426872759358429	0.418	0.529	0.0590732153946771	1	NAA50
1.65709506226014e-06	-0.461554938026348	0.179	0.272	0.0611633787480216	1	PPIL4
1.68415186779545e-06	-0.451868506202146	0.41	0.524	0.0621620454403302	1	SMAP2
1.70375473144981e-06	0.53103190377593	0.515	0.461	0.0628855871378125	1	AHNAK
1.70804142961407e-06	0.294038290130041	0.696	0.648	0.0630438091670554	1	PHIP
1.77704713944655e-06	-0.416834872585726	0.261	0.37	0.0655908099169722	1	ZC3H15
1.79348330270804e-06	0.507265627908104	0.464	0.403	0.0661974687029537	1	C4orf50
1.83016071040587e-06	-0.420288661493524	0.566	0.66	0.0675512318210806	1	PRKCB
1.84116799270912e-06	0.463706831905992	0.516	0.444	0.0679575106108938	1	RFFL
1.85994742202786e-06	-0.271325131051857	0.352	0.487	0.0686506593470481	1	PIK3C3
1.88982792100304e-06	-0.342073181833672	0.234	0.337	0.0697535485642221	1	SELENOI
1.89340156992449e-06	-0.344522990964896	0.36	0.475	0.069885451945913	1	GPCPD1
1.90672003054949e-06	-0.353190984664012	0.302	0.422	0.0703770363275817	1	STK38
1.99963541291638e-06	-0.497926053026784	0.206	0.308	0.0738065430907437	1	SNX3
2.08472421706142e-06	-0.5066872938414	0.17	0.263	0.076947170851737	1	IPO11
2.18444010801811e-06	0.657208322521473	0.356	0.292	0.0806276843869484	1	TNFRSF25
2.20043793715873e-06	-0.719737954304089	0.322	0.416	0.0812181642605289	1	EPG5
2.2229057567765e-06	-0.26201868649312	0.261	0.37	0.0820474514826205	1	THOC1
2.30834289402822e-06	0.350397801774357	0.66	0.622	0.0852009362185816	1	LPXN
2.3396293274867e-06	0.368540724889308	0.627	0.605	0.086355718477534	1	AC133644.2
2.40279333112385e-06	-0.568376516448088	0.191	0.285	0.0886871018517812	1	PHF6
2.4567523973382e-06	-0.337572475928837	0.377	0.49	0.0906787309857529	1	RAP1GDS1
2.46381349846518e-06	-0.315162690916605	0.257	0.372	0.0909393562283498	1	LUC7L
2.48441627936452e-06	0.742784908213874	0.306	0.231	0.0916998048713445	1	ZNF217
2.48651327695833e-06	-0.381332437695008	0.279	0.382	0.0917772050525318	1	DDX10
2.50834681590794e-06	-0.434286252638598	0.235	0.337	0.0925830809751622	1	TLE4
2.51506955458423e-06	-0.3801267432039	0.366	0.48	0.0928312172597041	1	CSGALNACT2
2.5161955762239e-06	-0.341999438530028	0.233	0.343	0.0928727787184241	1	PRPF39
2.61835661212203e-06	-0.29569544988692	0.333	0.432	0.096643542553424	1	AC058822.1
2.64878294350518e-06	-0.448266477329463	0.226	0.335	0.0977665784447763	1	ZFX
2.72188424823815e-06	-0.425794256854425	0.21	0.305	0.10046474760247	1	CLCN3
2.79211650064352e-06	-0.508180964527335	0.186	0.271	0.103057020038752	1	SYNJ2
2.84759294239638e-06	-0.505495212086599	0.191	0.286	0.10510465550385	1	TRIM26
2.99183278107166e-06	-0.359396072877491	0.501	0.609	0.110428547949355	1	DARS1
3.02879638494526e-06	-0.334192061264397	0.435	0.558	0.111792874568329	1	RB1CC1
3.16379372135168e-06	-0.525117323488869	0.207	0.304	0.116775626255091	1	SSBP3
3.22596486697306e-06	-0.474715480430564	0.17	0.255	0.119070363239975	1	WARS2-AS1
3.38675926838004e-06	-0.360403218705728	0.587	0.689	0.125005284595907	1	CHD1
3.50246035290747e-06	0.387610589755316	0.499	0.426	0.129275811625815	1	FAM241A
3.55183151097935e-06	0.398621722903578	0.606	0.574	0.131098101070248	1	IVNS1ABP
3.57631420715296e-06	-0.458031419386273	0.255	0.36	0.132001757386016	1	EIF1AX
3.7000879721188e-06	-0.294804823616051	0.487	0.607	0.136570247050905	1	CUL3
3.70668877423269e-06	-0.366572279431047	0.404	0.521	0.136813882656929	1	NUP153
3.75003100219629e-06	-0.353336565580233	0.25	0.36	0.138413644291065	1	PTBP1
3.82236534993604e-06	-0.370839898830129	0.174	0.257	0.141083505066139	1	HEATR5A
3.93273808163118e-06	-0.448233826474014	0.467	0.575	0.145157362593007	1	DDX21
3.99204350531739e-06	-0.31318617450048	0.407	0.529	0.147346325781265	1	UBB
4.03921297875734e-06	0.529869618102231	0.535	0.495	0.149087351045933	1	GALNT10
4.05430581634238e-06	-0.448289126299989	0.172	0.263	0.149644427681197	1	CPSF7
4.19479088095557e-06	-0.441217101600221	0.245	0.349	0.15482973141607	1	PPA2
4.19650242991993e-06	-0.288705826648189	0.45	0.574	0.154892904688345	1	PPP2R2A
4.20558487659186e-06	0.360320055567818	0.633	0.596	0.155228137795006	1	ACTR3
4.29475787460179e-06	0.635163547041268	0.366	0.293	0.158519513151552	1	PTPRM
4.48951601808013e-06	-0.300888662019467	0.287	0.408	0.165708036227338	1	HNRNPL
4.64030316440885e-06	0.831183440224377	0.277	0.21	0.171273589798331	1	RNASET2
4.68042978294814e-06	-0.626167428656921	0.244	0.334	0.172754663288616	1	TESPA1
4.79584170495166e-06	-0.272321019115897	0.648	0.744	0.177014517329766	1	DNAJA1
4.84468362268476e-06	-0.424393420455633	0.186	0.279	0.178817272513295	1	AFDN
4.9217265592007e-06	-0.349267088277537	0.245	0.336	0.181660927300098	1	WASHC2C
4.94338116023967e-06	-0.289090707123474	0.44	0.565	0.182460198624446	1	HNRNPM
4.96400873380034e-06	-0.445262965151538	0.257	0.351	0.183221562364571	1	SLC16A1-AS1
5.2167214712862e-06	0.640104523937939	0.37	0.31	0.192549189505174	1	C21orf91
5.34752167799698e-06	-0.319550459906014	0.184	0.283	0.197377025134869	1	PSMC2
5.48517701000043e-06	-0.336219804965611	0.209	0.309	0.202457883439116	1	UBAP2L
5.57815793932171e-06	-0.407714713770627	0.196	0.276	0.205889809540364	1	C20orf194
5.597079871586e-06	-0.333205250796513	0.316	0.434	0.206588218060239	1	UBL3
5.69262176183674e-06	-0.271879642080811	0.394	0.522	0.210114669229394	1	FAM133B
5.71200268792222e-06	-0.454949827048265	0.333	0.438	0.210830019211209	1	OXCT1
5.72331733925779e-06	-0.374589590219944	0.322	0.436	0.211247642992005	1	TAF7
6.05390236508955e-06	-0.35472098782196	0.262	0.363	0.223449536295455	1	FBXO34
6.23403602527177e-06	-0.417353315402574	0.191	0.289	0.230098269692781	1	GNL3
6.43464083981847e-06	-0.533877132446047	0.506	0.577	0.2375025933977	1	CAMK4
6.55489207042846e-06	0.475107471328906	0.471	0.42	0.241941066319515	1	FTH1
6.78128851624871e-06	-0.318395751830503	0.491	0.604	0.25029735913474	1	RAB7A
7.00105810171035e-06	-0.327435194147237	0.338	0.442	0.258409054534129	1	DDB2
7.04804885096346e-06	-0.323223485761918	0.194	0.291	0.260143483089061	1	TOR1AIP2
7.12879339409678e-06	-0.418550347857764	0.199	0.293	0.263123764176112	1	DYNC1I2
7.56132788070572e-06	0.364385611961714	0.406	0.331	0.279088612076848	1	TRAT1
7.56640556458051e-06	-0.42057635186023	0.203	0.296	0.279276029388667	1	UBE2I
7.57583577951374e-06	-0.397688262049639	0.484	0.586	0.279624098621852	1	SLC5A3
7.61921566863026e-06	-0.366149560441738	0.177	0.268	0.281225250329143	1	SLU7
7.7363012282433e-06	0.785134889140367	0.252	0.185	0.28554687833446	1	TPST2
7.9929771783973e-06	-0.262692829484646	0.447	0.573	0.295020787654644	1	DDX3Y
8.07397516150568e-06	0.588995424746723	0.376	0.312	0.298010423211175	1	AC004223.3
8.32630600098474e-06	-0.409306431742519	0.257	0.355	0.307323954496347	1	CSPP1
8.41793124508224e-06	-0.323419019686883	0.24	0.341	0.310705842255986	1	DNAJC2
8.50353533816526e-06	0.302217920952706	0.569	0.499	0.31386548933168	1	PHTF2
8.5226842244099e-06	-0.274073437912377	0.191	0.285	0.31457227472297	1	SARS1
8.61383577568843e-06	-0.348905384854305	0.488	0.592	0.31793667848066	1	TLK1
8.64961335482524e-06	-0.373035266463945	0.288	0.391	0.3192572289266	1	IFRD1
8.70546056521673e-06	0.463534947506519	0.464	0.41	0.32131854946215	1	CD47
8.78004034211728e-06	-0.410555732775027	0.191	0.281	0.324071289027549	1	PIK3IP1
8.79616994629654e-06	0.461514194701466	0.482	0.419	0.324666632717805	1	MAP2K1
9.52789047538098e-06	-0.352977394563751	0.326	0.43	0.351674437446312	1	RASA1
9.53690223380427e-06	-0.452812095420067	0.254	0.34	0.352007061449716	1	TBL1X
9.78888774233976e-06	-0.292299306136687	0.535	0.661	0.36130784656976	1	WSB1
9.94433313268781e-06	0.323100252309279	0.631	0.596	0.367045335927507	1	SETX
9.98325309665813e-06	-0.329525934914793	0.186	0.274	0.368481871797652	1	STAT2
1.00858006161436e-05	-0.403527130316262	0.759	0.836	0.37226690074186	1	UBC
1.00867098392029e-05	0.415366574489183	0.56	0.537	0.372300460164978	1	CAPZB
1.01208826467128e-05	-0.289198646300688	0.243	0.337	0.373561778490168	1	KAT6B
1.01223242392892e-05	-0.335070199306702	0.201	0.298	0.373614987672165	1	ATG2B
1.01306257110849e-05	-0.320506740491435	0.342	0.455	0.373921394996143	1	TCF25
1.03838538350942e-05	0.440521674891972	0.492	0.447	0.383268045053325	1	STK39
1.08758907035284e-05	-0.481304026642097	0.301	0.408	0.401429125867232	1	CCND2
1.08877630484645e-05	-0.345663049641835	0.258	0.359	0.401867334118826	1	OSBPL9
1.1200830860977e-05	0.275936470787963	0.769	0.74	0.41342266707866	1	DOCK8
1.14621586822724e-05	-0.332085074596759	0.261	0.368	0.423068276962673	1	PPTC7
1.16704595813006e-05	-0.329784220768378	0.33	0.441	0.430756663145807	1	RAPGEF2
1.21361616807147e-05	0.299184124099788	0.298	0.221	0.447945727635179	1	CCL5
1.22166244896107e-05	-0.319816681931016	0.356	0.473	0.450915609911532	1	WASHC4
1.25430371153696e-05	-0.254770674869454	0.353	0.47	0.462963499928291	1	YWHAE
1.29520869767166e-05	-0.557246144156563	0.413	0.493	0.478061530310611	1	AKT3
1.30843883139631e-05	0.484927035989905	0.478	0.438	0.482944772668377	1	SURF4
1.31074847777163e-05	-0.319767007672084	0.312	0.42	0.483797263145508	1	RPS3A
1.37956103664132e-05	-0.294999355186413	0.27	0.369	0.509195978624311	1	FOXO3
1.41745290038497e-05	-0.302694500661375	0.302	0.332	0.523181865532092	1	AC016831.1
1.42262056203509e-05	-0.683353341316734	0.18	0.259	0.525089249447153	1	LEF1
1.42330745527158e-05	-0.346340095097485	0.191	0.278	0.525342781740742	1	ODR4
1.4233418044329e-05	-0.45968106624406	0.348	0.442	0.525355460016184	1	SFI1
1.44083647193239e-05	-0.283707643579636	0.479	0.587	0.531812741790244	1	SEPTIN6
1.52306980694591e-05	-0.264394357687948	0.23	0.335	0.562165065743737	1	CIRBP
1.55195755977712e-05	0.462435164248395	0.529	0.477	0.572827535313734	1	TPI1
1.59379181410371e-05	-0.342234791763813	0.226	0.323	0.58826855858568	1	RBM34
1.63009849351485e-05	-0.39730851625289	0.173	0.256	0.60166935395633	1	AGAP6
1.75835430321274e-05	-0.328663023661719	0.224	0.325	0.649008573315821	1	LRIF1
1.78093763167065e-05	0.690523859445738	0.299	0.234	0.657344079849636	1	PTPN9
1.80125428347656e-05	-0.349255888976017	0.203	0.29	0.664842956031199	1	NBR1
1.81171714980964e-05	0.34703533540063	0.586	0.525	0.668704799994737	1	RAB11FIP1
1.84375111724376e-05	-0.33259434115307	0.177	0.267	0.680528537374671	1	FXYD5
1.91433067469982e-05	-0.290186184400415	0.306	0.401	0.706579452031705	1	PPP2CA
1.91881307038475e-05	-0.368713750758622	0.207	0.302	0.708233904279011	1	RPS9
2.04260537988703e-05	-0.298959346042981	0.196	0.292	0.753925645716304	1	RBM23
2.07137947387762e-05	0.439997362514356	0.552	0.515	0.764546163808231	1	PCSK7
2.09207194256955e-05	0.581842917314137	0.379	0.32	0.77218375400242	1	ZNF652
2.09940028252031e-05	-0.393118852391799	0.177	0.264	0.774888644278247	1	MED23
2.17838770490704e-05	-0.265852365937604	0.255	0.357	0.804042901881188	1	ALG13
2.2712126198097e-05	-0.291704611036814	0.298	0.405	0.83830457797176	1	ZNFX1
2.27402403679448e-05	-0.542034690665225	0.372	0.465	0.839342271980844	1	MDM2
2.32963108836593e-05	-0.422120671361563	0.345	0.447	0.859866834715865	1	IPO7
2.35976744782996e-05	0.406475762588974	0.455	0.4	0.870990164994037	1	CTSC
2.41138397750484e-05	0.382281802929185	0.523	0.47	0.890041826097037	1	JAKMIP1
[truncated: 8,928 more rows]
