# Supplementary material for: Mycobacterium tuberculosis peptide-specific T cells in pulmonary granulomas display broad effector functions
Source: iScience. 2025 Nov 12;28(12):114034. doi: 10.1016/j.isci.2025.114034 (PMC12721174; doi:10.1016/j.isci.2025.114034)
Supplement: Data S4. Rhesus macaque granuloma T cells stim cluster 10 vs. all other clusters [file mmc5.csv]

gene	p_val	avg_log2FC	pct.1	pct.2	p_val_adj
NR4A3	0	7.924967095704199	0.973	0.038	0
NFKBID	0	6.270814655102926	0.968	0.083	0
RGCC	0	4.896563510842204	0.991	0.223	0
IFNG	0	7.249444166953885	0.927	0.183	0
JARID2	0	3.814755522344914	0.982	0.42	0
ENSMMUG00000054210	0	5.804518655268821	0.735	0.182	0
SLA	0	4.029892435010897	0.977	0.448	0
ZFP36L1	0	3.2201810451318047	0.995	0.721	0
CCL4L1	8.523e-319	5.928339624149456	0.74	0.187	2.973155728e-314
SPAG9	1.0015105087613e-303	2.873311865590579	1	0.647	3.493669258762919e-299
FBXL20	4.206122133138654e-295	2.965846831496446	0.973	0.697	1.4672636449240882e-290
AHI1	1.0531100443904244e-265	3.519039142012416	0.959	0.593	3.6736690788515564e-261
CCL3	2.548875032319319e-261	6.66149956688442	0.749	0.104	8.891495662742713e-257
RNF19A	1.599633791465955e-260	2.7240476716846826	0.986	0.691	5.580162518149838e-256
TAGAP	3.745656537431379e-247	4.121420618408024	0.945	0.178	1.3066348265175621e-242
EGR2	2.238582452017427e-236	5.433013680092661	0.863	0.04	7.809071025617592e-232
SEMA7A	9.152379250442459e-233	4.930475059145875	0.836	0.081	3.192715977724347e-228
TNFSF14	2.4011538802300874e-227	4.839316753506083	0.863	0.131	8.376185195794636e-223
NR4A2	4.989382491993822e-227	5.3231464627825575	0.868	0.075	1.7404961885071246e-222
BMPR1A	1.3397548218373254e-218	3.430683430693443	0.872	0.528	4.673600720497326e-214
HSPA5	1.6274412377809417e-216	2.7316648753524344	0.954	0.478	5.677166013875037e-212
CD40LG	3.18768804803404e-215	5.170914894565337	0.721	0.077	1.1119930986761945e-210
PFKP	8.641801331630942e-210	2.718044026648779	0.941	0.431	3.0146059765261377e-205
SLAMF1	9.931339478385643e-209	2.9013609914500105	0.968	0.472	3.464448463640047e-204
KDM6B	2.0430671820912616e-203	4.137616604520184	0.854	0.113	7.127035558007157e-199
MDFIC	9.45367483190253e-202	2.7907671844312962	0.959	0.515	3.297819928360879e-197
HIVEP3	7.392290861568753e-201	4.268045279143284	0.836	0.154	2.5787267441496436e-196
FAM107B	1.5405032547170883e-199	2.6810129104233824	0.968	0.769	5.373891553755091e-195
RPS6KA1	7.302083457798446e-198	2.852409521181351	0.913	0.367	2.54725879341841e-193
RAB11FIP1	9.361608347231249e-198	2.914233132614152	0.909	0.434	3.2657034558481486e-193
PGAM1	3.2121456049745737e-196	2.5868574173927232	0.959	0.535	1.1205248728393303e-191
CRTAM	1.686311575246787e-193	4.752921703703667	0.612	0.17	5.882529299090892e-189
TRAF5	3.594214325954452e-189	2.9803917425011366	0.918	0.307	1.2538057254659509e-184
MAP2K3	9.50765065846538e-187	3.1379064609531917	0.89	0.245	3.316648855699063e-182
UBASH3A	4.890697481778208e-186	3.0475374179286265	0.872	0.314	1.70607090954351e-181
ZEB2	8.913082108855555e-185	3.3429012921894032	0.927	0.388	3.109239562853172e-180
FYN	1.5692488370253876e-184	1.8241627664889903	1	0.926	5.474167643079362e-180
BACH2	1.1870449024397965e-183	3.4642544955096737	0.904	0.448	4.140887437670986e-179
DNMT3A	8.116510066404709e-178	2.7755830603453076	0.881	0.384	2.8313633715646187e-173
REL	2.030909440267721e-174	2.6996788145985047	0.95	0.395	7.084624491429918e-170
IL21	1.8760327576053548e-159	7.997056979373193	0.557	0.017	6.54435267163052e-155
CBLB	5.105653781567909e-158	2.039024221413705	0.995	0.9	1.7810562651621493e-153
STAT5A	2.593489540929651e-154	2.6366441081316934	0.849	0.375	9.047128914578994e-150
VDR	2.322044151676455e-152	3.335402132971054	0.858	0.204	8.100218818708146e-148
UPP1	7.773989591315218e-152	2.785990926961005	0.849	0.362	2.7118785290344007e-147
MCOLN2	2.280953217787763e-151	3.6555908620434714	0.767	0.192	7.956877204930833e-147
IL2	2.502372913568815e-148	9.779608757954525	0.443	0.004	8.729277671693454e-144
TNF	6.014089428140046e-147	4.542308005058349	0.699	0.058	2.0979549561123735e-142
H3-3B	3.6330814719594068e-146	2.235551423234721	0.968	0.653	1.2673641406783194e-141
RLF	9.065990083845191e-139	1.9579866246957964	0.963	0.634	3.162579980848556e-134
AGO2	4.636206805956546e-137	2.3083867480693443	0.941	0.409	1.6172943821898815e-132
CTPS1	7.447432609926678e-137	3.3498589013942484	0.726	0.175	2.5979623916468223e-132
SIK3	2.250511319207979e-136	1.7754438320294543	1	0.92	7.850683685925115e-132
SND1	5.824543176983421e-132	1.959431365486899	0.954	0.643	2.0318336418588968e-127
TNFSF8	8.889212974769508e-131	3.7880418174808144	0.607	0.333	3.1009130541185954e-126
CTSB	2.4398132877406035e-127	2.375972232559267	0.845	0.377	8.511044672954322e-123
HSP90AB1	7.553044142559643e-127	1.7225990440256922	0.991	0.825	2.634803918690506e-122
ATXN1	7.592348740746998e-127	1.9711776333375863	0.991	0.835	2.648514934722183e-122
DUSP2	6.5563453821442e-123	5.311816962712163	0.571	0.044	2.2871155231071827e-118
CCL20	1.370963196899384e-121	6.672504716832483	0.447	0.018	4.782468016063811e-117
RAB8B	2.8627491292697735e-121	2.2906536750744664	0.886	0.507	9.986414062544677e-117
ENSMMUG00000053089	1.0393166265556396e-120	2.0934396724314572	0.941	0.604	3.6255521200766934e-116
CHD4	4.075962322078896e-117	1.958149615278759	0.963	0.559	1.4218586964340022e-112
RABGAP1L	6.2928079051841724e-117	-1.755555117907957	0.758	0.98	2.1951831096444466e-112
ADAM17	9.713283614206814e-115	2.3673967786567505	0.854	0.371	3.388381855979905e-110
FBXW11	8.46791324562744e-114	1.9234985923507446	0.945	0.556	2.953946856604676e-109
CDC27	1.1139328760127665e-113	2.150185498263029	0.904	0.638	3.8858434446829345e-109
SDC4	2.6013666028663966e-113	4.907216905862944	0.516	0.045	9.074607257439138e-109
GNL3	4.246126386253992e-113	2.8335209534181813	0.749	0.236	1.4812187285808427e-108
CRIM1	2.6927827369885456e-112	3.5413153726832602	0.753	0.208	9.393503299710843e-108
BTG1	5.966380946418403e-112	1.7505783467740623	0.941	0.697	2.0813123293485956e-107
REV3L	4.356708868899304e-109	2.0406211900983124	0.986	0.851	1.5197943218268332e-104
IRF8	4.90790569688152e-109	4.6596632882350955	0.53	0.039	1.7120738233001495e-104
CDC42SE2	3.2812915369290534e-107	-1.76437848539898	0.763	0.972	1.144645739742331e-102
TBC1D5	5.237732134298137e-106	-2.090968086983258	0.566	0.94	1.8271304777285622e-101
NIBAN1	6.442920836309834e-106	2.335601565068032	0.913	0.612	2.2475485045383224e-101
PTPN1	3.3806767470427268e-105	1.8965733392060062	0.959	0.601	1.179315276438385e-100
MAP4K4	2.1337097631132034e-104	2.089948240636625	0.927	0.622	7.443233137644098e-100
CFLAR	3.8723580827160565e-104	1.474167432946103	0.991	0.926	1.3508333935746691e-99
LDHA	5.953170102180741e-104	2.2735612783723007	0.9	0.455	2.07670385844473e-99
LRRC8B	3.0229454012336805e-101	3.096576765620426	0.685	0.186	1.054524273766357e-96
IL18RAP	7.876667033273058e-101	2.899686099418874	0.763	0.223	2.7476965278869737e-96
CPD	9.54890215117198e-100	1.8433210275356897	0.973	0.585	3.3310390264148336e-95
IRF4	2.2738858750272037e-97	2.736924190317845	0.858	0.259	7.932223486444898e-93
SAMD4A	1.3688634352853901e-96	3.9701514244446554	0.575	0.092	4.775143207649555e-92
ARSJ	3.0162457345854036e-96	5.452825005893414	0.443	0.034	1.0521871620527722e-91
SRGN	3.5965180548922194e-96	1.704088437695252	0.959	0.621	1.2546093582686018e-91
GAS7	9.962450427549231e-96	3.1983126258713153	0.648	0.227	3.475301207146274e-91
COL5A3	1.7180838940652973e-95	3.2434565692065407	0.689	0.187	5.993363856057384e-91
EIF3J	1.1905752249861346e-94	1.992498348657473	0.9	0.426	4.1532026148416316e-90
CELF2	5.848053123645577e-94	-1.6000207007357532	0.721	0.967	2.0400348516525232e-89
ATP6V1A	2.4563255999326567e-93	2.353878990298205	0.822	0.312	8.568646222805079e-89
PANX1	5.5628157590125025e-93	2.9357253272083916	0.721	0.151	1.9405326493739214e-88
FBXO11	3.6027976433671964e-92	1.6465852865055033	0.968	0.765	1.2567999299122128e-87
ASB3	7.021314634865774e-92	2.2889106845821705	0.813	0.504	2.4493153972265766e-87
TGIF1	2.5944815169831175e-91	2.694948434391042	0.763	0.176	9.050589323843908e-87
CD82	1.4311586516885381e-90	2.207070866587662	0.84	0.293	4.9924538405502964e-86
SLC9A7	6.247396348667382e-90	2.215075330504302	0.849	0.399	2.1793417422691293e-85
FASLG	2.1554310962403357e-88	4.479055558613972	0.452	0.026	7.519005836124787e-84
USP36	2.3993547549094e-88	2.0056970171182966	0.849	0.411	8.36990912702595e-84
PEAK1	1.1537230862168278e-87	3.47804928289972	0.648	0.151	4.024647613958782e-83
NFKBIA	3.4275574673146923e-87	2.284837940784418	0.881	0.491	1.1956691468980572e-82
CHD7	8.680063532851036e-85	1.9467745855451786	0.895	0.511	3.0279533627997554e-80
TNRC6B	3.324820373931034e-84	-2.0167191024023943	0.685	0.927	1.159830339242102e-79
CAMK4	1.4385949725004765e-83	-3.2130783401631624	0.416	0.82	5.018394702070662e-79
PARP6	1.9895558599686224e-81	1.585878764466797	0.968	0.732	6.940366661914543e-77
ARHGEF3	3.368859303864607e-81	1.7746367628489046	0.945	0.72	1.1751928795601294e-76
CALM1	9.360260166903051e-81	1.33541959422101	0.977	0.831	3.2652331566224606e-76
KIFBP	2.809332239753063e-80	1.7468619691825829	0.909	0.554	9.800074585154586e-76
CD83	9.22369472203411e-80	3.979397102745131	0.479	0.078	3.2175936668343793e-75
RB1CC1	1.050753194227249e-79	1.6033261809886252	0.904	0.592	3.6654474427423357e-75
NEDD4L	1.461968159292627e-79	2.085950139687448	0.886	0.582	5.0999297268764e-75
IKZF1	4.3469094601199406e-79	-1.3900930773324363	0.753	0.968	1.5163758960682402e-74
KLF10	1.9794729681095407e-78	3.390994043013993	0.571	0.08	6.905193501953322e-74
SP100	2.6568711354724266e-78	-1.9634325265453045	0.589	0.89	9.268229268982014e-74
KLF12	6.760098398820477e-78	-1.8423038378226144	0.598	0.932	2.3581927254445353e-73
ZC3HAV1	1.0307846818956877e-77	-2.078695840990138	0.521	0.889	3.595789284324917e-73
SLC1A5	1.2479821085452923e-77	3.0182534504656653	0.616	0.103	4.353460787449398e-73
STK17A	2.7014798024603306e-77	-1.7371351191985822	0.626	0.921	9.423842142902617e-73
CDC42EP3	3.1012289369302502e-77	2.464905933644047	0.749	0.241	1.0818327023587485e-72
MAP3K8	7.766745274754134e-77	3.4849602917370435	0.603	0.108	2.709351421645232e-72
EPB41	2.956195468307539e-76	-2.789657574840467	0.47	0.84	1.0312392271644019e-71
ATXN7	2.9964521994872004e-76	1.7352603983385935	0.886	0.517	1.045282385269115e-71
SERAC1	7.962935894793492e-76	2.5366129905300276	0.708	0.197	2.7777905575397618e-71
CSRNP1	1.0142962419480735e-74	2.6708663614156594	0.676	0.155	3.53827101041166e-70
RBPJ	1.5990152805250128e-74	1.3924028087423799	0.977	0.852	5.578004904583455e-70
ALCAM	1.6051089203583655e-74	3.046500668281858	0.726	0.26	5.599261957778122e-70
EGLN3	6.861283193442483e-74	2.200899118878151	0.772	0.352	2.3934900292004757e-69
HSPA9	8.207167585276495e-73	1.7164641701672192	0.89	0.447	2.8629883404478524e-68
MYC	1.9130899515476742e-72	3.5262469577520736	0.507	0.08	6.6736229869789066e-68
WIPF1	2.460988328190666e-72	-1.5562585441061272	0.662	0.936	8.58491168406032e-68
SELENOI	2.920804206354059e-72	2.2712311825970675	0.767	0.249	1.01889333934455e-67
SLCO4A1	5.523086585655313e-72	3.0107735316969793	0.607	0.125	1.9266735245399994e-67
TESPA1	7.599738929815091e-72	2.184599227050068	0.817	0.377	2.6510929282766964e-67
SPRY1	9.282748560187352e-72	6.49700222221375	0.283	0.007	3.238194007735756e-67
TRAF3	3.3378303094758463e-71	1.5103191814150079	0.95	0.726	1.1643687251575543e-66
TRIB1	4.7524043459008776e-71	4.130392529384708	0.406	0.029	1.657828732024062e-66
PPP2R5C	5.939847693500262e-70	-1.9945558534705001	0.562	0.885	2.0720564694006314e-65
RILPL2	1.9083466194924396e-69	2.2305921580949675	0.785	0.297	6.657076347437426e-65
ANKRD12	3.230917287048996e-69	-1.410347405270012	0.808	0.97	1.1270731864141718e-64
PLK3	1.4831932318612525e-68	2.8761879238596464	0.589	0.107	5.1739712700247935e-64
PTPRC	1.8540918157196394e-68	-0.7465051519483268	0.986	0.998	6.46781388995639e-64
ZNFX1	4.752688694286575e-68	1.4188347189152881	0.941	0.57	1.657927924114929e-63
IER3	5.191521895226325e-68	5.582192439916587	0.283	0.007	1.811010497930751e-63
GEM	7.659336195602251e-68	3.6725522544619524	0.443	0.042	2.6718828384738895e-63
FOSL2	3.591991942314214e-67	3.039255627847703	0.539	0.08	1.2530304691568903e-62
RNF213	7.275232857949822e-67	-2.1176234262851557	0.461	0.849	2.537892230167216e-62
SKAP1	3.069964988125062e-66	-1.2783234579826703	0.89	0.985	1.0709265864575465e-61
ARHGAP25	6.346247528951459e-66	-2.742538552982495	0.26	0.759	2.2138249879994268e-61
MAT2A	2.3539313344379138e-65	2.1472537467857817	0.717	0.286	8.211454067053218e-61
PDGFA	2.991851275947451e-65	3.099933815585837	0.557	0.106	1.0436773991015087e-60
ZNF292	3.2780417941811814e-65	-1.3880622457050829	0.74	0.944	1.1435120994821634e-60
PHLDA1	3.694077389992779e-65	5.245609929690594	0.315	0.02	1.288641956725081e-60
ATP1B3	8.923099737279237e-65	2.000602262020478	0.785	0.294	3.112734112352489e-60
SETX	1.1370874999819342e-64	-1.9824799648744384	0.434	0.836	3.9666160349369795e-60
ZBTB20	1.9835559743948035e-64	-2.2473580032876312	0.507	0.867	6.919436661078833e-60
AKAP13	2.0085939367140128e-64	-1.3163114499929864	0.703	0.949	7.006779088833163e-60
ANKRD10	2.488958770455351e-64	1.8773891704643035	0.863	0.631	8.682483774856446e-60
CD44	2.779216453155763e-64	1.3060690161436406	0.973	0.879	9.695018675188564e-60
HSP90B1	5.4612865558254444e-64	1.4579694636074065	0.932	0.642	1.905115202134148e-59
SENP7	1.0464723805796378e-63	-2.852860697281843	0.251	0.741	3.6505142524140087e-59
ARHGEF2	2.6863577016565117e-63	1.619958587784537	0.895	0.53	9.371090206458575e-59
SORL1	1.3024219155150197e-62	-2.4160113696384955	0.379	0.783	4.5433686100825946e-58
ANTXR2	1.7828812182904491e-62	-2.7227117886648253	0.388	0.778	6.2194028418844026e-58
EVI5	2.023902582000485e-62	3.3316767272911436	0.516	0.149	7.060181767050491e-58
RORC	5.124089106156675e-61	2.942838940288789	0.553	0.112	1.7874872437916947e-56
GADD45B	7.322203888742979e-61	2.743008766868916	0.589	0.177	2.554277604549101e-56
STK10	1.5004005441282326e-60	-2.3254639924965574	0.32	0.78	5.233997258136927e-56
ST8SIA4	3.254571891826771e-60	-1.9187936480666987	0.452	0.855	1.1353248587448507e-55
AKNA	7.036336518166716e-60	-2.4770568504956083	0.283	0.738	2.4545556309972772e-55
SLC7A1	9.684813216355008e-60	2.711114364848846	0.575	0.144	3.378450242393281e-55
SRSF11	1.4218639072662353e-59	-1.3259085719672696	0.795	0.948	4.9600300541075354e-55
FNBP1	1.5353368485594268e-59	-0.8531001624097985	0.932	0.991	5.355869062514705e-55
BCL2A1	1.7605697289991815e-59	3.4890203204792245	0.434	0.053	6.1415714426407444e-55
TBC1D7	2.681168863059613e-59	2.6136368392747062	0.63	0.214	9.352989461897153e-55
ACAP2	4.198810404750456e-59	-1.8917399867448395	0.498	0.854	1.464713021593149e-54
PC	6.176892744851303e-59	3.557373660939315	0.416	0.069	2.1547472651139284e-54
PLEKHM3	1.3789228541806917e-58	2.0950129499216805	0.74	0.41	4.8102344845239247e-54
TRAF3IP3	1.4142711916021319e-58	-3.074814587674602	0.164	0.661	4.933543624784877e-54
ABCC1	1.4897264743526478e-58	1.7845086430102546	0.813	0.462	5.1967618331317765e-54
VPS13C	6.020941238087395e-58	-1.9557196321924735	0.434	0.82	2.100345141494407e-53
ENSMMUG00000061044	3.1114361632021434e-57	2.951958761992791	0.484	0.077	1.0853933911714358e-52
BCL11B	4.7695655475124744e-57	-3.293472149448366	0.174	0.645	1.6638152455942515e-52
BLTP1	1.0967835901979433e-56	-2.2892356527772564	0.429	0.812	3.826019876046505e-52
U2AF1	1.4341292824691024e-56	1.5573838142130012	0.845	0.465	5.0028165889652165e-52
MYCBP2	2.6584600912239664e-56	-1.5700698303774447	0.671	0.908	9.273772182225684e-52
PTGER4	2.709056028297492e-56	2.164771671221892	0.694	0.225	9.45027104911297e-52
IL21R	3.1505135413898723e-56	1.7961536193314087	0.831	0.351	1.099025143778443e-51
RAN	6.072354721945275e-56	1.8181632514264225	0.785	0.314	2.1182802212033898e-51
GALNT2	6.076774583988232e-56	1.9377952370089493	0.749	0.342	2.119822045878455e-51
PHC3	3.1571549374749714e-55	-2.495756938766663	0.256	0.718	1.101341928388769e-50
SOS1	4.245013173745046e-55	-1.9987505819345124	0.799	0.946	1.480830395529222e-50
SH3KBP1	4.899420202183032e-55	1.1213993786438259	0.995	0.929	1.7091137433295288e-50
ENSMMUG00000057079	3.1049367292217003e-54	2.030470581941764	0.749	0.319	1.083126128621698e-49
PARP8	5.449898719732684e-54	-2.125212246640448	0.635	0.83	1.9011426693915494e-49
MAP3K5	5.690715074769775e-54	-2.4874147713102386	0.269	0.716	1.9851490466826883e-49
GLUL	6.395004300719035e-53	2.2058370580804225	0.662	0.188	2.230833300262828e-48
SYNE1	9.649809087294095e-53	-2.191776368425966	0.397	0.776	3.366239402011672e-48
CCM2	2.2592825968796354e-52	-1.9587058602093599	0.429	0.799	7.88128141095492e-48
VSIR	4.546873811464103e-52	2.899596965257127	0.479	0.088	1.5861314603911378e-47
INPP5D	4.9988430408615665e-52	-2.244697430798274	0.297	0.736	1.7437964063741488e-47
EVI2B	5.6954434939497605e-52	1.9649916237691682	0.721	0.321	1.9867985084294343e-47
CAMK2D	6.887835291560145e-52	1.3490778269876471	0.959	0.839	2.4027524631078407e-47
ADGRE5	7.595889379223234e-52	1.747504243493442	0.845	0.67	2.649750051048233e-47
RPS6KA5	9.177961327636973e-52	-2.444384693373471	0.333	0.737	3.2016400295328817e-47
PLEK	1.377583949601431e-51	3.591438027406811	0.342	0.147	4.805563849789632e-47
NFKB1	2.944030399869047e-51	1.5344198033918561	0.904	0.586	1.0269955646903184e-46
BPTF	3.847210183713589e-51	-1.3163907824866183	0.694	0.915	1.3420608004866484e-46
SLFN5	3.894459238441878e-51	-3.226376775554479	0.132	0.593	1.3585431607380645e-46
SPATA13	8.713310402340734e-51	-2.259468172924642	0.324	0.723	3.0395512007525418e-46
RRP12	2.2991889158701165e-50	2.9383476253455694	0.447	0.087	8.020490614121314e-46
DDX3Y	3.0727290715577515e-50	1.478376835597726	0.89	0.53	1.071890809322206e-45
GRAMD1B	3.8876989768561104e-50	1.7918116374614965	0.808	0.433	1.3561849110864856e-45
CTNNA1	4.671790871204626e-50	1.723940072835308	0.781	0.384	1.6297075275110218e-45
MAPK6	5.415599889266756e-50	1.97678555368092	0.703	0.247	1.889177865371815e-45
ERBIN	5.446662604221163e-50	-1.751342256135226	0.466	0.823	1.9000137828565106e-45
Metazoa-SRP.3208	1.236748474881062e-49	5.344709367892464	0.215	0.006	4.314273379775097e-45
CDC14A	1.251090413268657e-49	-3.144479446694426	0.265	0.664	4.364303797646383e-45
GNAS	1.6947378392518469e-49	1.1840663499356787	0.959	0.83	5.911923478446143e-45
PIGT	4.1393277475198944e-49	2.6595069951407027	0.493	0.097	1.44396309144484e-44
HERC1	4.6048706936274776e-49	-2.060748431063512	0.388	0.767	1.6063630927650092e-44
EHD4	6.465746026485069e-49	1.7270299713048487	0.767	0.306	2.255510843879051e-44
IQGAP2	8.82220768249202e-49	-2.2470509338287155	0.411	0.774	3.0775389279605163e-44
ETF1	1.4536284736194214e-48	1.6959971313258417	0.767	0.304	5.070837567373989e-44
TNFRSF9	1.5647892467320987e-48	2.5380631478587516	0.402	0.055	5.458610808300253e-44
HERC4	1.5649925632478266e-48	-1.5778887218266568	0.562	0.853	5.459320057633718e-44
FBXL17	1.7617889599227863e-48	-2.1001705467591067	0.379	0.768	6.145824607794648e-44
PICALM	1.88368636703852e-48	1.0078310099363943	0.982	0.93	6.571051522777173e-44
TOX	3.3807764274353974e-48	-3.649478687115734	0.174	0.588	1.179350048946564e-43
MAST4	4.436621957431361e-48	1.6755965280563934	0.877	0.516	1.5476712036303559e-43
TRPM7	8.758160123443391e-48	-0.9728800336735519	0.872	0.965	3.0551965774619924e-43
GTDC1	8.813988997333516e-48	1.2812833022681946	0.936	0.761	3.0746719218298237e-43
PDCD1	9.165596757376254e-48	2.640780710645282	0.411	0.061	3.1973267728431325e-43
TMSB4X	9.916317067624459e-48	-1.6500525321985293	0.516	0.834	3.4592080458701166e-43
SLC7A5	1.2510616187269215e-47	2.37668946129451	0.594	0.164	4.364203350766993e-43
TFRC	1.628057356609526e-47	1.6513654963000497	0.776	0.309	5.67931528279667e-43
APOL2	2.107156329867209e-47	-2.495393907784865	0.228	0.672	7.350604141108771e-43
TC2N	2.2108119557232027e-47	-2.1443680566714707	0.484	0.779	7.71219642634482e-43
BCL6	2.669559705751885e-47	2.185471614935901	0.644	0.223	9.312492077544876e-43
DUSP4	4.470746133557815e-47	2.5153127691652384	0.521	0.121	1.559575081230308e-42
NFATC1	6.513799649555882e-47	2.342678663083876	0.589	0.185	2.2722738697510738e-42
KMT2A	8.231599489951294e-47	-1.4403925740053862	0.639	0.856	2.87151116607461e-42
NDFIP1	9.179176820719137e-47	1.2143547934671766	0.918	0.608	3.2020640421396636e-42
KMT2C	1.1444185407725712e-46	-1.1478140044745475	0.79	0.926	3.992189637631037e-42
MYO1F	1.3349436648213452e-46	-3.4734126657973983	0.151	0.578	4.6568174803627806e-42
FOXN3	1.6930712294390076e-46	-1.8935360282605609	0.594	0.824	5.906109676775034e-42
TXNIP	2.2144257657344864e-46	-3.186210572271401	0.219	0.627	7.724802841188183e-42
PITPNC1	3.4782466222718178e-46	-2.3968634203729238	0.516	0.826	1.213351551713301e-41
GIT2	4.030948117687655e-46	-2.009475452114516	0.347	0.728	1.4061559413741616e-41
PARD3	4.919790961385367e-46	2.10468771214904	0.667	0.368	1.7162198789696713e-41
IGF2R	6.362624258106709e-46	1.7140997875361836	0.708	0.438	2.2195378461979444e-41
MLLT10	8.623264955159043e-46	-1.8826200168956893	0.361	0.757	3.008139746957681e-41
SP110	4.479847490669815e-45	-2.580782508231033	0.242	0.644	1.5627499986452583e-40
UTRN	6.155670954265111e-45	-1.1742115653112748	0.836	0.953	2.1473442556858414e-40
PHF6	6.197764271168297e-45	2.0777225252319154	0.616	0.231	2.162028088354349e-40
ABLIM1	8.920768979552505e-45	-3.2610398270363765	0.21	0.576	3.1119210508270955e-40
RIPOR2	9.885306341659137e-45	-1.663207410903114	0.589	0.88	3.4483902642243736e-40
DGLUCY	1.0348557955983616e-44	-3.0494426873137197	0.164	0.575	3.6099909573653247e-40
ENSMMUG00000010236	1.267175670571303e-44	1.6480745420985372	0.744	0.304	4.420415609220933e-40
GABPB1	2.3648999946442746e-44	1.607102891366734	0.854	0.558	8.249717141317088e-40
CD109	2.9197167663466155e-44	1.7030174500092836	0.758	0.372	1.0185139967723533e-39
BIN2	6.628078398872016e-44	-2.050685730822755	0.338	0.695	2.312138868662514e-39
ZZEF1	7.252877873072866e-44	-2.3081339815435666	0.256	0.661	2.5300939172427385e-39
FGD3	7.602386350893312e-44	-2.89610671897296	0.155	0.578	2.652016454645623e-39
UTP4	8.475586687573469e-44	2.41604156973212	0.507	0.122	2.9566236600931286e-39
FYB1	1.1073317405881536e-43	-1.2264514434192821	0.795	0.91	3.862816043867715e-39
BCL2L1	1.345109841115225e-43	1.7854317881075228	0.749	0.338	4.692281169746351e-39
NR4A1	1.4324988196072013e-43	3.516095250964904	0.338	0.067	4.997128882317761e-39
ADGRG5	1.865702726681265e-43	-2.7385627144138827	0.183	0.605	6.508317391754924e-39
RGS16	2.3657563344642414e-43	2.9588753909749794	0.443	0.119	8.25270439714506e-39
CAMSAP2	2.3771252417646273e-43	2.6481710234130507	0.479	0.158	8.292363693371725e-39
SUSD6	2.595825345930984e-43	1.317519727834343	0.886	0.538	9.055277136745645e-39
SSH2	2.6825939082321182e-43	-1.455594465964683	0.68	0.908	9.357960589476921e-39
DOT1L	3.482117774199806e-43	2.4338994798879003	0.466	0.095	1.2147019643518602e-38
MYH9	4.102996761425176e-43	-1.4994037220556033	0.516	0.793	1.4312893902555585e-38
IL2RA	4.489309197334224e-43	1.0868022600146738	0.895	0.462	1.5660506203980709e-38
SEPTIN9	7.655734706154052e-43	-2.0219811245741446	0.338	0.695	2.6706264948947794e-38
PDE7A	8.05715483233352e-43	-2.6388643310522433	0.192	0.599	2.810657891711225e-38
PIK3CD	9.057424928318569e-43	-1.7398359686582383	0.402	0.762	3.1595921119946497e-38
SMOX	1.2042795621120323e-42	2.5064784763294012	0.479	0.116	4.2010088244716137e-38
MVP	2.303454257587573e-42	-2.7375059810661786	0.164	0.569	8.03536983216849e-38
ARB2A	3.3105375974280925e-42	-1.386425237535392	0.685	0.877	1.1548479354868158e-37
ATM	6.225303862654194e-42	-2.124326382150997	0.374	0.715	2.171634999448289e-37
LRRC4	7.774928845615697e-42	5.45386327659525	0.183	0.005	2.7122061785045797e-37
TRIM72	7.93012081318477e-42	0.9583675489570886	0.959	0.815	2.766343344471375e-37
KDM2B	9.684526714178104e-42	1.7273912240643519	0.717	0.473	3.37835029897389e-37
LYST	1.2983496484923972e-41	-2.0026896599265203	0.425	0.749	4.529162913800879e-37
NCL	1.3074509343601845e-41	1.1468116602622893	0.941	0.773	4.560911839422068e-37
GIMAP8	1.3806326944619088e-41	-2.1229574228462313	0.324	0.693	4.816199091360923e-37
IL4R	1.822384088205532e-41	1.2120790960147731	0.909	0.586	6.357204653296178e-37
GFOD1	4.2890110844401856e-41	2.7920697982318337	0.402	0.102	1.4961786266961143e-36
TG	5.71056097797071e-41	2.2743241288584506	0.516	0.132	1.9920720915553025e-36
BAIAP2	7.903424462939008e-41	3.963816479297568	0.288	0.034	2.7570305896516435e-36
NFKBIE	1.053039142899968e-40	2.4452273836962255	0.457	0.098	3.6734217460922486e-36
NKTR	1.9888981051110696e-40	-1.6752142314676632	0.416	0.763	6.938072149869455e-36
ST6GAL1	2.936229153612726e-40	-1.9946654755031752	0.338	0.692	1.0242741779462634e-35
RERE	6.1256992426846176e-40	-1.44184321467874	0.68	0.846	2.136888923818102e-35
WDR7	7.299521347572457e-40	-1.6051064570046552	0.566	0.777	2.546365026887176e-35
DNAJC3	1.620958878579488e-39	1.4009393937940324	0.817	0.496	5.654552952036685e-35
ATRX	2.1933252948468588e-39	-1.1289757355566474	0.763	0.9	7.651195958543782e-35
OSBPL3	2.2967904700802543e-39	2.1935902496697395	0.548	0.214	8.01212387582796e-35
CDKL1	2.4728111914261263e-39	3.9529267448958603	0.26	0.029	8.626154560170899e-35
CNOT6L	2.8798905326952758e-39	-1.8622982599300808	0.297	0.691	1.0046210134254201e-34
MGAT5	4.045486478890157e-39	-1.4593892400776638	0.699	0.891	1.4112275032960424e-34
TRERF1	4.245863786648597e-39	-1.6964796851489425	0.47	0.757	1.4811271233344968e-34
TLK1	4.8355853002926975e-39	-1.66964246023984	0.484	0.779	1.6868455761541045e-34
WDR43	5.9379450522927235e-39	1.4724877099033193	0.726	0.427	2.0713927520417935e-34
TOP1	6.828260627507633e-39	1.006865777825207	0.95	0.677	2.3819704372997627e-34
ASH1L	7.136210761277841e-39	-0.8564976159317093	0.881	0.967	2.4893957619641622e-34
CYTIP	8.138457124821977e-39	-2.3001778920306784	0.242	0.638	2.8390193834228982e-34
HEG1	9.971050311449343e-39	1.9139714842017275	0.671	0.35	3.478301190645989e-34
HNRNPC	1.0474135758618545e-38	0.9093315103306483	0.968	0.849	3.6537975180364934e-34
ANKRD13C	1.790575589881223e-38	-2.1298987616058147	0.32	0.656	6.246243887741658e-34
PGAP1	3.0225997593010144e-38	1.6589586386992046	0.712	0.28	1.0544037000345659e-33
YEATS2	3.134360704986524e-38	-1.6059353208043685	0.548	0.768	1.0933903883274991e-33
NCEH1	3.313988078522924e-38	3.048059109899052	0.361	0.081	1.1560516013119367e-33
HM13	3.516063875686653e-38	1.4837472787435408	0.753	0.406	1.226543722394532e-33
AKAP9	3.8080530094885636e-38	-1.3532996384719393	0.562	0.838	1.3284012118299905e-33
MRPS6	4.696995082192991e-38	1.822381191812775	0.767	0.57	1.638499764472203e-33
DUSP5	5.151264642088251e-38	2.9175810486500424	0.329	0.045	1.7969671577460654e-33
ATF7IP	6.353400342927955e-38	-1.3826014532959494	0.616	0.828	2.2163201756269878e-33
ID2	6.687320995159479e-38	1.7127206975798892	0.74	0.374	2.3328050559514324e-33
PLCL2	7.591309633850935e-38	-2.4404591325768723	0.219	0.601	2.64815245267256e-33
GPR89A	8.654667954785578e-38	1.3275316323762496	0.822	0.48	3.0190943693474008e-33
BZW2	9.483598986414906e-38	1.9820561379573172	0.598	0.218	3.308258670420976e-33
USP9Y	1.034200096845123e-37	-1.9183148742195841	0.374	0.701	3.607703617834527e-33
MCOLN3	1.0744673558276716e-37	2.3073460605882072	0.425	0.187	3.7481719240692496e-33
FAF1	1.0813254445563922e-37	-1.6863921652704366	0.47	0.75	3.772095680790519e-33
NCOA1	1.238314686626614e-37	-1.7921104688481324	0.411	0.709	4.31973695282828e-33
CCDC91	1.7283380587635364e-37	-1.5345023200416996	0.566	0.803	6.0291344841907206e-33
NFATC2	2.370807317682148e-37	-1.8494762818155	0.379	0.688	8.270324247002405e-33
SMYD3	2.4466202754445236e-37	-2.1653233765305933	0.384	0.691	8.534790168860676e-33
RBM26	2.575935271397371e-37	-1.5148535718697216	0.466	0.78	8.98589260074259e-33
RAD50	3.009995205757263e-37	-1.8912393570344281	0.292	0.675	1.0500067275763636e-32
PKD1L1	3.474357977821272e-37	1.475956765584439	0.758	0.365	1.2119950369831725e-32
CHSY1	4.733278943349221e-37	1.9599966369644126	0.612	0.252	1.651157026597942e-32
FBXL4	5.411030892502966e-37	-2.8186767967248345	0.155	0.536	1.8875840165407348e-32
EVI2A	6.634601754015315e-37	1.9058997515181333	0.584	0.194	2.3144144758707025e-32
STK17B	6.905751481608974e-37	-1.3877608602258722	0.607	0.864	2.4090023468444742e-32
GZMB	7.263014930504123e-37	2.61916940447884	0.543	0.252	2.5336301283570583e-32
CD47	1.0727037113184839e-36	-1.9947008315063317	0.292	0.654	3.742019626563399e-32
PSMD14	1.0967779647843266e-36	1.2100430884052744	0.881	0.514	3.826000252353645e-32
ZNF148	1.1620731312841259e-36	-1.5664860577333657	0.457	0.767	4.053775911171545e-32
RRAD	1.7064557933006405e-36	4.933696696751987	0.205	0.016	5.952800389349955e-32
FNDC3B	2.3709154453599784e-36	1.757988993892584	0.676	0.289	8.270701439593749e-32
EXOC4	2.7802599042488625e-36	-1.452970301535162	0.603	0.82	9.698658649981732e-32
TOX4	3.3479391473941594e-36	1.4035944178810862	0.744	0.401	1.1678950921769785e-31
SRSF10	4.6934074898761686e-36	1.3801611422588447	0.731	0.309	1.6372482687684027e-31
PLAGL2	8.732139947239047e-36	2.4065661840962767	0.429	0.099	3.046119699194869e-31
SNX9	1.0072602332192594e-35	1.706108254306464	0.667	0.335	3.5137265975620645e-31
MBD5	1.301783155769204e-35	-1.9743387459560506	0.402	0.704	4.541140360585291e-31
IFI16	1.3113442246545817e-35	-1.4672513664617726	0.584	0.817	4.574493193285043e-31
RAB22A	1.3548935917704542e-35	1.507783989977117	0.731	0.334	4.726410805532052e-31
CD247	1.99555519778684e-35	-1.4760156316811581	0.475	0.796	6.961294751959613e-31
SLC16A1	2.4000931060642357e-35	2.93742292127251	0.315	0.046	8.37248479119448e-31
SLC9A9	2.808358374016115e-35	-1.90807179157108	0.557	0.776	9.796677351917817e-31
GPR171	5.410431740274765e-35	1.5040293444064716	0.703	0.306	1.8873750082774493e-30
DCAF1	5.565426512836685e-35	1.330144900060915	0.776	0.412	1.9414433847379494e-30
NOLC1	5.697199952681925e-35	1.9351420668803292	0.543	0.185	1.987411231493563e-30
ARHGDIB	5.990211880951085e-35	-2.2762555995314724	0.219	0.563	2.0896255125509765e-30
FUT8	8.183448876357691e-35	-2.3743845368420953	0.274	0.628	2.854714306028617e-30
MRPL9	8.59530679108381e-35	2.272640992785853	0.429	0.099	2.9983868210016763e-30
NAP1L1	1.1222434608773375e-34	0.9806759599394863	0.936	0.719	3.914834088924504e-30
EML4	1.1459783445733366e-34	-1.0729359059793935	0.854	0.938	3.997630857209627e-30
OTUD4	1.1749651258631388e-34	1.5441415950263107	0.671	0.358	4.0987483450609736e-30
PPRC1	1.2921900506713724e-34	1.8717643063636265	0.511	0.146	4.507675772762015e-30
UFM1	1.4323505709966283e-34	1.6246162293643298	0.584	0.195	4.996611731864638e-30
GTPBP4	1.5569123032470745e-34	1.6810892228588676	0.63	0.276	5.431132878647095e-30
FOXN2	2.2057387885753487e-34	1.2069505368142446	0.868	0.564	7.694499190066247e-30
EIF4E	2.2457066848086357e-34	1.6449867541318604	0.621	0.234	7.833923199286445e-30
TBC1D8	2.8595030216800064e-34	2.4738931868302982	0.416	0.169	9.975090340828534e-30
AKT3	3.70491317071184e-34	-1.5682864696340235	0.607	0.795	1.2924219104711184e-29
MPZL1	3.785875349561606e-34	-1.2737047469148184	0.795	0.912	1.3206647569410707e-29
TBL1XR1	5.113260598657e-34	-1.102551713587919	0.717	0.888	1.783709827235508e-29
SP140	6.557532782547359e-34	-2.411132790320859	0.196	0.549	2.2875297358638207e-29
SCML4	8.168820789860688e-34	-2.042688731848621	0.338	0.67	2.849611444335002e-29
GPR18	8.986603364249793e-34	1.9754894348230834	0.493	0.139	3.134886717584898e-29
MARCHF7	1.0827828899688526e-33	0.9512272143733911	0.927	0.714	3.7771798333673453e-29
HERC3	1.18854233382389e-33	-3.1638800037994095	0.123	0.469	4.146111077311258e-29
TAOK3	1.2488917473010376e-33	0.9424855074793919	0.927	0.825	4.35663397128494e-29
ENSMMUG00000061756	1.3279355635528431e-33	-3.3562907078003668	0.1	0.45	4.632370419897738e-29
SDCBP	1.7306151361948994e-33	1.6539884540402527	0.653	0.282	6.037077841102287e-29
RHOG	1.8508127539374916e-33	1.5282023272020686	0.653	0.264	6.456375210835545e-29
PRKCA	2.2351636688844467e-33	1.4144239311274314	0.872	0.628	7.797144942536504e-29
TET2	2.2559991859679496e-33	1.6359179495976206	0.671	0.405	7.869827560330596e-29
ZHX2	2.737431134563143e-33	1.2583589237069581	0.836	0.528	9.549254769810068e-29
TNIP3	3.065985644144477e-33	3.330073266271545	0.37	0.091	1.0695384321033593e-28
PHIP	3.308611165038268e-33	-1.2874552760111422	0.616	0.847	1.1541759188119494e-28
SFPQ	4.3371135561939364e-33	0.9235807326585439	0.936	0.707	1.5129586929426929e-28
CFAP92	5.4619922201757485e-33	-2.661224346665092	0.201	0.508	1.9053613660861081e-28
SYNE3	5.968813198646951e-33	-1.7396709629622142	0.342	0.681	2.0821607962160026e-28
EHBP1	6.0962318844855684e-33	-2.4364878455999235	0.237	0.558	2.1266095305839457e-28
ATP8A1	8.206774785849892e-33	-3.2702413378543698	0.128	0.477	2.8628513162958764e-28
ODC1	8.388135268128293e-33	1.6137851291260523	0.658	0.271	2.9261171069338736e-28
PDXDC1	8.557255214569577e-33	1.4938917029669108	0.68	0.369	2.985112909050451e-28
HMGCS1	1.3504824578428827e-32	1.506750151575244	0.685	0.311	4.711023005939112e-28
TIAM2	1.558720446823773e-32	3.2464510231704953	0.251	0.069	5.43744040670005e-28
GLCCI1	1.7239826706787914e-32	-1.1909434640953296	0.708	0.902	6.013941148395896e-28
SMARCA2	1.7836298613835395e-32	-1.6872337714473413	0.37	0.694	6.222014408450339e-28
ABTB2	2.018312347203408e-32	2.7600478112314115	0.37	0.1	7.040680791984369e-28
KDM6A	2.080956312172196e-32	0.9816048576835219	0.918	0.693	7.2592079993814885e-28
ARHGAP30	2.1695653697814022e-32	-2.195889409554447	0.219	0.555	7.568311835945444e-28
IL23R	2.202958769742732e-32	1.3046324224405998	0.795	0.404	7.684801372370546e-28
TMEM131L	2.3169697560950426e-32	-1.4825222589986642	0.539	0.795	8.082517297161947e-28
GAB3	2.430328836848487e-32	-3.03710546859238	0.1	0.452	8.477959114462261e-28
LNPEP	2.573221740382699e-32	-1.7821835186516106	0.42	0.663	8.976426719151008e-28
DOCK2	3.002861199548035e-32	-1.019682310057638	0.74	0.874	1.0475181008503364e-27
EIF4A1	3.4445662338972735e-32	1.5924691301992244	0.662	0.339	1.2016024850327249e-27
NCOA7	3.659732134767568e-32	-1.7660306710544644	0.324	0.666	1.2766609578923185e-27
ARAP2	4.1605479974669276e-32	-1.2708543455264525	0.621	0.86	1.451365563436363e-27
GNG2	5.133097996660412e-32	1.1616699865799962	0.941	0.796	1.790629905155018e-27
GIT1	5.192204256111394e-32	1.8905179507727286	0.452	0.12	1.8112485327018987e-27
CCND3	6.908592403033553e-32	-2.1618344943252286	0.306	0.627	2.4099933738742246e-27
CD69	7.283227384141092e-32	1.8312753939982427	0.699	0.352	2.5406810406837785e-27
CREBRF	8.718534368504941e-32	-2.0478719760749153	0.288	0.588	3.041373529109264e-27
ADTRP	1.0491327055688136e-31	1.6234900441036917	0.776	0.448	3.6597945301062496e-27
DHX15	1.1016380836998127e-31	1.0405522704083396	0.877	0.535	3.8429542911784266e-27
ARHGAP45	1.1102124518989195e-31	-2.8125944875837137	0.132	0.462	3.872865117204191e-27
CLIC4	1.2363006575011443e-31	1.8696274531889951	0.589	0.282	4.312711213626992e-27
SMCHD1	1.4903794518956888e-31	-1.0770557152046023	0.767	0.905	5.199039679992921e-27
CRYBG1	1.9411573150664328e-31	1.215442546853702	0.84	0.541	6.771533177877744e-27
ENSMMUG00000049151	2.052253803456272e-31	1.0264915246510349	0.904	0.656	7.159082167976858e-27
IL26	2.0838789695848353e-31	2.002961514748244	0.539	0.185	7.26940339749974e-27
MORF4L2	2.1459295619018e-31	1.5241815809918084	0.639	0.273	7.485860683738239e-27
PECAM1	2.275917962952021e-31	-3.6768659530926158	0.114	0.42	7.939312221961829e-27
TPH1	3.2729024148888046e-31	3.0762646927769115	0.297	0.064	1.1417192784098106e-26
ANKRD44	3.7611425656197075e-31	-0.4859363550643385	0.932	0.989	1.3120369725907787e-26
NOL10	4.1819333909641385e-31	1.4315526378483132	0.694	0.316	1.4588256441039302e-26
UBR3	4.5721305466892685e-31	-1.539237921074937	0.447	0.715	1.5949420199070843e-26
SMG1	4.82280048384528e-31	0.926193812633817	0.927	0.736	1.6823857207845873e-26
INPP4A	5.376206376323236e-31	-1.5001985979839627	0.297	0.644	1.8754358323165974e-26
CYTH1	5.48913501355174e-31	-1.6299295658669504	0.434	0.706	1.914829858127389e-26
KCNK5	8.100292639465521e-31	2.205435292201561	0.379	0.084	2.8257060843511527e-26
TNIP2	9.120772086443178e-31	1.6517507713923159	0.589	0.231	3.1816901346348384e-26
DNAI3	9.340773429701357e-31	2.274730902267934	0.388	0.089	3.258435403217021e-26
B4GALNT3	1.001430716994028e-30	4.077320110977517	0.192	0.036	3.493390913161967e-26
BTG2	1.6113665473932606e-30	2.1410258421371235	0.461	0.187	5.6210910639266506e-26
DUSP6	1.73246788058784e-30	2.510262547627996	0.37	0.082	6.043540954642621e-26
PNO1	1.774899550849023e-30	1.562824002636988	0.53	0.175	6.191559593181732e-26
VMP1	2.0597814555069383e-30	0.882704218547429	0.968	0.712	7.185341629390404e-26
MAPKAPK2	2.543419683770208e-30	1.796907636468307	0.598	0.252	8.872465224863994e-26
SEPTIN6	2.5746880542486416e-30	-1.1394145445629478	0.685	0.801	8.981541808440961e-26
Y-RNA.216	2.6408983604108005e-30	3.9746497391715025	0.178	0.011	9.212509840457036e-26
PPP1R15A	2.7046193635145358e-30	1.5370652934578546	0.662	0.303	9.434794187684107e-26
NAMPT	2.9276962766113122e-30	1.458368786357322	0.708	0.348	1.0212975691330902e-25
OGT	2.9279716347257533e-30	0.8731050008500574	0.941	0.768	1.0213936250577318e-25
BIRC3	3.570797486186817e-30	1.4498618545195292	0.858	0.672	1.245636995081409e-25
NLRC3	3.597298470451192e-30	-2.9757220930287667	0.096	0.424	1.2548815984321937e-25
WASHC4	3.799407583753973e-30	-1.568683081921192	0.425	0.704	1.3253853415167359e-25
BTBD19	4.2492558279820654e-30	2.9292791780277083	0.265	0.036	1.4823104030332637e-25
UBE2D3	6.133201669950404e-30	0.6450936219277454	1	0.895	2.139506070545499e-25
PITRM1	6.95542996528379e-30	1.218575281662525	0.781	0.417	2.426332189089597e-25
TBX21	7.267200429591544e-30	2.270199474217554	0.347	0.071	2.535090197858714e-25
GNA13	7.267954180155911e-30	1.0461269542527631	0.877	0.568	2.5353531362055877e-25
EMB	7.45322183591243e-30	-2.1973668529973858	0.374	0.601	2.599981905239692e-25
PGAM4	7.596716352476038e-30	0.7223881233850675	0.301	0.404	2.6500385323977407e-25
ARID4A	8.269515341567007e-30	-1.7598573648320874	0.338	0.64	2.8847377317522347e-25
SDCCAG8	8.307911849569062e-30	-2.6169020551051507	0.155	0.461	2.898131969603672e-25
ACTB	9.913549924532379e-30	-1.2216709328150692	0.795	0.916	3.458242755673875e-25
DDX10	1.1855757530761442e-29	1.5643724022355006	0.653	0.372	4.1357624570308212e-25
IL12RB2	1.2003983742500714e-29	1.5183519944704487	0.667	0.311	4.187469688733949e-25
ADSS2	1.2761769345591792e-29	1.491182670907385	0.58	0.36	4.451815618516241e-25
LONP2	1.3359604368406327e-29	-2.4042200489558905	0.192	0.517	4.6603643878748625e-25
SNX14	1.5531064118280492e-29	-1.185530163212915	0.607	0.791	5.417856407020967e-25
PPP4R3A	1.8733073659190238e-29	0.9276629096363669	0.904	0.658	6.5348454152719225e-25
TNRC6A	1.936613576679791e-29	-1.326874848337685	0.516	0.756	6.755682800889784e-25
PTPRJ	2.202663702744601e-29	0.9976173198521159	0.927	0.728	7.683772060654266e-25
MAMLD1	2.2131376032994313e-29	2.4727254816241353	0.37	0.112	7.720309215349736e-25
CRY1	3.6026601960496416e-29	1.2302794382638635	0.689	0.309	1.256751982789957e-24
SYNRG	4.061856559799665e-29	-1.5553130107299613	0.425	0.681	1.4169380423205153e-24
APOBEC3G	4.5305002103482757e-29	-2.3040431162268384	0.237	0.547	1.5804196933778925e-24
ATP1A1	4.7292168582596705e-29	1.410435432313408	0.703	0.359	1.6497400088353035e-24
ENSMMUG00000063877	9.519406218276209e-29	-2.131862289220898	0.247	0.552	3.320749665183473e-24
ITSN2	9.811941067619127e-29	-0.8411955877194663	0.817	0.905	3.422797522028256e-24
FOXP1	9.869661571136884e-29	1.0012765219557243	0.913	0.707	3.4429327424753905e-24
HTT	9.89723264126093e-29	-1.473486759200607	0.429	0.633	3.452550634577463e-24
CSTF2	1.1013226993830104e-28	2.632356164769537	0.329	0.08	3.841854104527693e-24
TDG	1.3156376072035758e-28	1.328192787609385	0.685	0.316	4.589470228968954e-24
RESF1	1.3754280845218779e-28	-1.2305643030038877	0.653	0.821	4.7980433300461185e-24
FGL2	1.5576660676911274e-28	2.088179104595365	0.525	0.271	5.433762310533729e-24
SAP30BP	1.5920529714554416e-28	1.4749755552816977	0.626	0.265	5.5537175856251624e-24
AK2	1.608999783810046e-28	1.5094322720041882	0.589	0.233	5.6128348458429646e-24
OSTF1	1.7262289937036432e-28	-2.016756895897942	0.237	0.57	6.021777221635789e-24
ARL6IP5	1.7511196344170996e-28	-1.553631498824124	0.379	0.623	6.1086057327006104e-24
CLASP1	1.886511823300963e-28	-1.770196210984342	0.315	0.57	6.580907844403079e-24
PABPC1	2.1784803217927636e-28	0.7038060954813603	0.977	0.879	7.599410754541876e-24
TTC13	2.3139305853406794e-28	-2.003909298321095	0.219	0.561	8.071915453902426e-24
RUNX3	2.568227280882467e-28	1.1496882561727029	0.813	0.472	8.959004046630398e-24
HIF1A	2.922066511258958e-28	0.8663669475947602	0.945	0.663	1.0193336817875749e-23
NT5DC1	3.2637490486368553e-28	-2.721581923467522	0.187	0.471	1.1385262181264806e-23
ITPR2	3.4368621852209766e-28	-0.907791145745731	0.795	0.86	1.1989150046924855e-23
RFFL	3.4602910030757107e-28	-2.188857806523836	0.205	0.523	1.207087913512931e-23
SRPK2	4.221213536983118e-28	0.9715361400561884	0.945	0.85	1.472528130241191e-23
SERBP1	4.306186744009293e-28	1.0481681465762247	0.84	0.61	1.5021701837802018e-23
TSPAN5	4.695031617596205e-28	1.6076510433877569	0.658	0.384	1.63781482948226e-23
DNAJC24	5.214731979465597e-28	-1.7845005198374178	0.333	0.623	1.8191071037167788e-23
DDX17	5.215434628737211e-28	-0.8055206009828375	0.836	0.905	1.8193522158886886e-23
PRKACB	6.589006591648457e-28	-2.170344190548942	0.219	0.548	2.298509059430648e-23
RAP1B	6.797361231056507e-28	0.8394415795799648	0.959	0.846	2.371191491841752e-23
LRBA	6.961861906747097e-28	1.0403896761912517	0.968	0.958	2.4285759075496576e-23
AGPS	8.862329406455274e-28	-1.5329191320392277	0.416	0.667	3.091534990147858e-23
ATOSA	1.2049299811614945e-27	-1.997325919588713	0.279	0.576	4.2032777462837573e-23
ENSMMUG00000062392	1.441738220403195e-27	3.0121013224758415	0.224	0.027	5.029359608054505e-23
TJP1	1.4589598968777466e-27	2.142390947822802	0.443	0.141	5.0894357042683314e-23
CD96	1.4753356133099301e-27	-1.9851501687237765	0.388	0.558	5.14656075347036e-23
HEATR1	1.725725357385615e-27	1.4104683460588978	0.671	0.363	6.02002033670398e-23
DTNB	1.732826132137185e-27	-1.7842493044995735	0.333	0.608	6.044790679347356e-23
ENSMMUG00000052229	1.830150763179971e-27	-2.7822602573852877	0.151	0.441	6.384297922277011e-23
ARL15	1.997709266268558e-27	-1.450059035551024	0.507	0.753	6.968809004451238e-23
ORAI1	2.1406309337608787e-27	2.4821898151721067	0.288	0.051	7.46737694933145e-23
NAF1	2.243480264849164e-27	1.895133264654046	0.42	0.118	7.826156555899824e-23
ARF4	3.0563463398461847e-27	1.3612903233176763	0.616	0.257	1.0661758571919431e-22
ARID1B	3.0937495181776105e-27	-1.0488332053072495	0.712	0.865	1.0792235819210775e-22
RASSF1	3.370152011500102e-27	-2.2245032126329027	0.224	0.517	1.1756438276916955e-22
LRRC59	3.565917859958905e-27	1.9581680806240342	0.406	0.111	1.2439347862680646e-22
SAMHD1	4.020499483747041e-27	-2.430531499640371	0.174	0.484	1.4025110399103177e-22
ARHGAP31	4.1203587860289745e-27	1.9636082451045	0.457	0.148	1.4373459589183475e-22
NAA50	4.3450008613401635e-27	1.046099813478595	0.84	0.582	1.5157101004699027e-22
ACTN4	4.717001498112352e-27	1.22518603376435	0.731	0.401	1.645478802601513e-22
STAU2	5.9990710397608475e-27	-1.303987295450554	0.507	0.77	2.092715941510174e-22
CDK13	7.075255024040003e-27	-1.1841490184371422	0.511	0.785	2.468131962586115e-22
ZBTB21	7.360805528999806e-27	1.784594351407984	0.42	0.121	2.5677434007362926e-22
PPP4C	8.279270811081393e-27	1.4046666732770465	0.603	0.252	2.888140829737633e-22
TBC1D2B	8.572357942062351e-27	-2.558347817579642	0.146	0.449	2.9903813445090305e-22
GBP7	1.0404333789530672e-26	-2.672639136900149	0.155	0.466	3.6294477991398793e-22
PARP14	1.0633691618124334e-26	-1.7920745481494094	0.269	0.589	3.7094569840664925e-22
PCCA	1.5276723392739106e-26	-1.7909574726434834	0.361	0.607	5.32913218832311e-22
DOK7	1.5790858721851537e-26	3.1604700375875687	0.205	0.023	5.50848315653069e-22
CHST7	1.787354722547984e-26	3.023448383316848	0.256	0.045	6.235008214136387e-22
UVRAG	1.8171457183277293e-26	-1.3334607318606242	0.489	0.726	6.338931123814451e-22
SEC14L1	1.9638650295504223e-26	1.8374178531039904	0.461	0.153	6.850746769083693e-22
PCM1	2.093814514153063e-26	-1.0007230189140934	0.667	0.834	7.304062551171544e-22
PACS1	2.1375285154155284e-26	-1.4180528240600183	0.447	0.704	7.456554473175529e-22
CASS4	2.2146263454708163e-26	2.2456605944757153	0.393	0.138	7.725502543540396e-22
ITFG1	2.243011082189044e-26	-1.792522085992918	0.342	0.606	7.824519859108261e-22
TTC39C	2.2672199424866465e-26	0.8367121011842711	0.968	0.859	7.908970047370418e-22
PRKCH	2.6360298675025814e-26	0.627700605051178	0.991	0.967	9.195526589796004e-22
GLG1	3.243952040245088e-26	-1.3590257560479382	0.489	0.708	1.1316202297190965e-21
KDM4C	3.987965156015355e-26	-0.950953426641926	0.721	0.876	1.3911617650243964e-21
ARHGAP15	4.388704368170741e-26	-0.43576189345915584	0.95	0.995	1.5309556317926814e-21
HGSNAT	4.502230909984632e-26	-1.9626561474408208	0.237	0.524	1.570558230639039e-21
GPRIN3	4.8052763292927007e-26	-1.2544218128913125	0.333	0.677	1.6762725947104658e-21
ATAD2B	4.949162321468281e-26	-1.408736778560621	0.475	0.683	1.7264657842209952e-21
PTPN22	6.221722124067085e-26	0.9103454692551924	0.936	0.705	2.170385545759562e-21
TSR1	7.01327436371413e-26	2.1066196684523746	0.374	0.099	2.4465106290380372e-21
EFHD2	7.35763818550271e-26	2.033958048152274	0.411	0.124	2.566638504630765e-21
LAPTM5	7.66356387156447e-26	-1.0214979288230988	0.671	0.786	2.6733576209565498e-21
PTRH2	9.482398836141377e-26	1.69685445163919	0.384	0.105	3.307840009999558e-21
LPXN	1.0190111612569658e-25	-1.4199391419526102	0.384	0.655	3.554718534928799e-21
EED	1.0746463641768692e-25	0.6901031218761708	0.886	0.548	3.7487963767945906e-21
SYNE2	1.5615088977649387e-25	-1.2162501114397044	0.635	0.809	5.447167638963212e-21
UBR5	1.72669142505611e-25	0.843817370853341	0.941	0.843	6.023390367165734e-21
NCOR1	1.7665738725098646e-25	-0.9063091796121165	0.744	0.85	6.1625162968634114e-21
TMEM131	1.8599102248546947e-25	-1.0738619697967442	0.721	0.829	6.488110828383117e-21
N4BP2L2	2.468542806028155e-25	-1.0637186541054702	0.639	0.814	8.611264724548616e-21
SIPA1L2	2.671856833921739e-25	1.667649527622927	0.639	0.365	9.320505379452594e-21
EIF5B	2.679543078646047e-25	1.078038033884614	0.822	0.532	9.34731807554887e-21
YPEL3	2.7717324357724487e-25	-2.5237666565451535	0.123	0.429	9.66891142894861e-21
ITGAE	2.790868488212909e-25	-1.8412273195254405	0.393	0.59	9.735665634281912e-21
CHD1	2.8955677070408037e-25	0.9073062466274859	0.904	0.684	1.010089838924114e-20
CAPZA1	3.0139127350684736e-25	0.7173818463321062	0.968	0.836	1.0513733185012863e-20
NUFIP1	3.2028771492273256e-25	1.3793905843736087	0.493	0.176	1.1172916647364602e-20
PJA2	3.8036618881599864e-25	-1.8245351701797725	0.274	0.548	1.3268694130657296e-20
ENSMMUG00000022874	4.14505559955982e-25	-1.528818962066302	0.338	0.643	1.4459611953504477e-20
EIF3A	4.452102533421045e-25	0.7835583170967289	0.913	0.74	1.5530714477585973e-20
SLC12A2	5.480759937970132e-25	1.647941137465641	0.598	0.276	1.911908296761501e-20
SRP72	5.704488790682934e-25	1.173096252430839	0.717	0.392	1.9899538697418346e-20
CCSER2	5.904059404954161e-25	-1.1232199095470894	0.644	0.8	2.0595720828242095e-20
CBX3	6.516634499566602e-25	-1.9174677556046194	0.247	0.514	2.2732627788288136e-20
MAP2K5	6.5240103754790425e-25	-1.9095648616171754	0.265	0.537	2.275835779382109e-20
ENSMMUG00000060229	6.568343384214362e-25	1.3712032927230706	0.612	0.275	2.2913009061493382e-20
DNAJB9	7.726052009975321e-25	1.7865179853730482	0.352	0.092	2.6951559831597908e-20
BBX	9.790725320838847e-25	-1.2935307492938755	0.498	0.75	3.4153966209214233e-20
EEIG1	1.0435373691136115e-24	-1.6042429114357835	0.352	0.598	3.6402757584159225e-20
MPP7	1.054630860340711e-24	-2.384737084199491	0.187	0.482	3.678974293212536e-20
AHR	1.0656440804073331e-24	1.1461834870575258	0.813	0.57	3.717392810092941e-20
NLRC5	1.1359525814873153e-24	-0.9224701827595765	0.489	0.772	3.9626569852603506e-20
ZNF267	1.166054922593635e-24	1.1687975382882145	0.74	0.446	4.0676659919756364e-20
AZIN1	1.1797958258962557e-24	1.0924266466326475	0.726	0.374	4.1155997590564984e-20
KIAA1671	1.709690730436554e-24	-2.4885267381273035	0.16	0.424	5.964085144054875e-20
GALK2	1.832125495793365e-24	-2.4986057347095727	0.128	0.428	6.391186579525574e-20
CEBPZ	1.9051247246568626e-24	1.1303152528471518	0.68	0.33	6.645837089493e-20
CCDC82	1.9701908949737758e-24	-1.4445082111912613	0.429	0.652	6.87281391802652e-20
ENSMMUG00000054539	2.1093306568841302e-24	2.2501645316701424	0.333	0.082	7.358189063474599e-20
GSPT1	2.2198477861697494e-24	1.09435826085434	0.776	0.446	7.743717017274554e-20
HSPA14	2.8004720345300804e-24	1.537151466357972	0.534	0.212	9.769166645254733e-20
MFN1	2.807089902526096e-24	-2.3301805814199366	0.174	0.419	9.792252415972033e-20
RCSD1	2.891021070763489e-24	-2.0472849093207373	0.205	0.495	1.0085037903251355e-19
ELF2	3.1001416095717137e-24	-1.6285641178999821	0.37	0.614	1.0814533990829966e-19
SLC4A7	3.23867723276183e-24	0.849191167923224	0.936	0.726	1.1297801658766368e-19
TMEM123	3.2849452173196564e-24	-1.3106917203645743	0.557	0.706	1.145920289609789e-19
ENSMMUG00000018687	3.2931304891267965e-24	1.324536068822857	0.68	0.389	1.1487756398269916e-19
STAT5B	4.020070904585101e-24	0.9555231560612674	0.918	0.747	1.4023615343554666e-19
KANSL1	4.4122359189052915e-24	-0.8654115439451644	0.721	0.872	1.5391643779509219e-19
VPS13B	4.580152370974528e-24	-0.6285250766321959	0.936	0.976	1.5977403530907543e-19
PKN2	4.783397840034882e-24	-1.1550452046917392	0.562	0.746	1.6686405025177682e-19
CLYBL	4.9276997869412266e-24	-2.16535121275795	0.26	0.493	1.7189787936765776e-19
ELL2	5.164580104771409e-24	1.273540171686573	0.717	0.389	1.8016121237484585e-19
HSD17B12	5.194043448165118e-24	1.4265335309933467	0.589	0.261	1.8118901164579196e-19
APOBEC3H	6.456346660455713e-24	-2.0691075513427877	0.215	0.475	2.252231969033371e-19
LRCH3	6.881625697718595e-24	-1.3208871834230285	0.434	0.686	2.4005863083921545e-19
SYNCRIP	7.256397725002334e-24	0.97430336471844	0.817	0.546	2.531321782389814e-19
STK39	7.561767185701584e-24	-1.1424825638985696	0.635	0.8	2.6378468650601403e-19
TNRC6C	7.873374885303725e-24	-1.944656677247481	0.219	0.497	2.7465480949893515e-19
TCERG1	7.90494129637687e-24	0.9283361047558831	0.836	0.638	2.7575597218281074e-19
MRPL39	8.06210337711852e-24	1.2010795066904962	0.644	0.302	2.8123841420740247e-19
NCK2	8.136379344274012e-24	1.0936538549724448	0.763	0.45	2.838294570456546e-19
PPFIBP1	8.34048379156773e-24	1.966597635140642	0.452	0.281	2.909494365850487e-19
CORO1A	9.975593855378428e-24	-1.4222957386263724	0.384	0.651	3.4798861605102107e-19
DGKA	1.0608593292135488e-23	-1.4142250515653487	0.406	0.639	3.7007016840285435e-19
TRIM14	1.1243165218126662e-23	-3.59561500188769	0.046	0.311	3.922065754691305e-19
DNM2	1.1364413505741934e-23	-1.0214621141458495	0.607	0.737	3.9643620073430164e-19
CHIC2	1.2585487738667863e-23	-1.7702247354467913	0.297	0.564	4.390321542756897e-19
CEP170	1.4308652181002373e-23	-1.6230850133307309	0.338	0.584	4.991430226820868e-19
PPP3CA	1.714914588215266e-23	-1.1644475350523495	0.502	0.705	5.982308049530134e-19
PUS1	1.8655835339010346e-23	1.4264828276819266	0.479	0.175	6.507901599660369e-19
MTPAP	1.894655256992605e-23	1.577941642544523	0.516	0.206	6.609315398493004e-19
HELZ	1.9358796930282624e-23	-1.0061292593574542	0.667	0.796	6.75312272115979e-19
IPO7	2.1433042560971058e-23	1.0064987379911257	0.804	0.5	7.476702566969143e-19
PRMT2	2.2373794766983928e-23	-2.005757085074429	0.219	0.489	7.804874566514674e-19
ERCC6L2	2.502185391339606e-23	-1.8199523102271633	0.297	0.515	8.728623519149082e-19
STX1A	2.5305367946992182e-23	2.186483725593138	0.306	0.07	8.827524554628753e-19
PNRC2	2.6187663007995718e-23	1.2879044147329561	0.635	0.318	9.135304363709227e-19
RAPGEF2	2.7440026731223104e-23	-2.212458258043015	0.201	0.49	9.572178924919867e-19
LINGO4	3.136036308919643e-23	5.074232604847913	0.11	0.004	1.0939749060035282e-18
CYFIP2	3.170430202885767e-23	-1.0671974238365132	0.598	0.775	1.105972871974671e-18
ZNF280D	3.3195342513288186e-23	-2.3094032018700337	0.169	0.446	1.1579863282335451e-18
TMEM245	3.3320455236869204e-23	-2.0021754509392817	0.224	0.479	1.1623507604829453e-18
EIF2AK2	3.44266275096077e-23	-2.113995341845427	0.192	0.475	1.200938474045155e-18
ELMO2	3.696322175088058e-23	1.4264110009425666	0.484	0.179	1.289425027557718e-18
SPRY4	4.006724567193015e-23	3.5291322000446947	0.142	0.01	1.3977057980196113e-18
MINDY2	4.330432501529367e-23	-2.440000175359582	0.142	0.396	1.5106280738335043e-18
EPSTI1	4.494536249366888e-23	-2.56228475559894	0.155	0.442	1.5678740252291453e-18
ENSMMUG00000054261	4.9652353796968455e-23	-1.973297450662324	0.21	0.484	1.7320727098534476e-18
PLD3	5.1940986394490303e-23	-2.419163342499339	0.142	0.411	1.8119093693853998e-18
ENSMMUG00000019405	5.690293717914539e-23	1.5977879201379879	0.361	0.104	1.985002060557308e-18
PPP1R12A	6.172646213136736e-23	-0.7314932510921812	0.872	0.944	2.1532659049906187e-18
ILF2	6.487303927404829e-23	1.3652825601356013	0.539	0.22	2.2630311020359007e-18
PHF14	6.693912992839007e-23	-1.2285585668864147	0.507	0.684	2.3351046084219593e-18
MPHOSPH10	8.013757756260359e-23	1.2542662971330223	0.566	0.242	2.7955192556938637e-18
ERN1	8.385513293282677e-23	-1.6873596988396455	0.311	0.565	2.925202457228729e-18
BLTP3B	8.691275172634526e-23	1.1393878757095512	0.74	0.442	3.0318644312218277e-18
RAP1A	8.839931966570817e-23	0.7834505073941362	0.977	0.893	3.083721867218564e-18
ETV6	9.163173304874434e-23	-1.3923942281890045	0.452	0.697	3.1964813756723976e-18
PIEZO1	9.21465484603583e-23	1.4765094370980538	0.511	0.201	3.2144401964911388e-18
ALPK1	9.76758998236563e-23	-1.855185480917302	0.201	0.511	3.407326089448426e-18
NOP58	9.9951241722943025e-23	1.0314295887696456	0.799	0.525	3.486699116263144e-18
PHF12	1.0109743454710776e-22	-2.242871173804856	0.137	0.425	3.526682906741307e-18
FKBP5	1.037737112923052e-22	-1.4375812900440224	0.47	0.731	3.620042144720774e-18
RASSF5	1.2208283089109179e-22	1.0769703756299833	0.726	0.413	4.258737472804846e-18
IL6ST	1.27064527556212e-22	1.257528344739729	0.721	0.404	4.4325189792708995e-18
RNF38	1.397086083903984e-22	-1.1224970714490456	0.553	0.751	4.873595095090657e-18
NIFK	1.469900276017732e-22	1.754007159816814	0.388	0.118	5.127600122860257e-18
WDR75	1.6083188617265832e-22	1.4550847039047174	0.58	0.283	5.610459517247013e-18
B4GALT5	1.806321108948582e-22	1.2753463208834368	0.616	0.297	6.301170556456233e-18
COA1	2.0525890310766239e-22	-1.9006510774154353	0.219	0.498	7.160251576007694e-18
TRANK1	2.0531699278623515e-22	-2.751667257032533	0.119	0.356	7.162277976355028e-18
RPRD1A	2.398678405602923e-22	-2.77841735064379	0.068	0.35	8.367549750105235e-18
CRACR2A	2.4419358909972557e-22	-1.6094530060261492	0.425	0.661	8.518449162154827e-18
SH2B3	2.4873996280768865e-22	1.6114380551907652	0.502	0.21	8.67704486258341e-18
ARHGAP12	2.845806431642118e-22	-2.3172528777224457	0.16	0.427	9.927311156140364e-18
CCNH	2.9666912159162785e-22	1.3264425436821623	0.671	0.349	1.0349005637602346e-17
DCAF5	4.283883498126307e-22	-1.4102325181211681	0.402	0.62	1.494389919486381e-17
TUT4	4.724869171301231e-22	-1.0451106175179965	0.612	0.748	1.6482233617167213e-17
MAP4K1	5.087079199634429e-22	-2.2354843454106677	0.155	0.417	1.7745767080004744e-17
CABYR	5.159697873226644e-22	1.1153456151188819	0.74	0.416	1.7999090060963824e-17
MORF4L1	5.191501292179634e-22	-1.2218205868680962	0.425	0.64	1.8110033107639437e-17
ADO	5.3243516998458845e-22	2.0754790037252393	0.288	0.066	1.8573468469742385e-17
SPOCK2	6.053551371570194e-22	-1.8012373589017612	0.26	0.512	2.1117208604585466e-17
FHL2	6.074443864133484e-22	2.4177432697253662	0.274	0.06	2.1190089975643246e-17
PHKB	6.372876125047092e-22	-2.4275597770916972	0.164	0.405	2.2231141074614278e-17
EIF4G1	8.422056939196141e-22	0.9971375587953891	0.753	0.461	2.937950342669182e-17
LCK	8.582689387408302e-22	-0.8369613133973632	0.689	0.839	2.993985365903512e-17
HECTD4	8.608887949732735e-22	-1.215199759421688	0.493	0.676	3.0031244723847674e-17
KIDINS220	8.644737185863732e-22	-1.3605713219699058	0.397	0.591	3.015630119916704e-17
ABHD12	9.646784432717837e-22	-2.295144014757574	0.164	0.391	3.36518428150929e-17
EIF5	9.83902909804611e-22	0.7889136041732325	0.886	0.629	3.432246910562405e-17
GRB2	9.993922766745182e-22	0.8431993131369273	0.872	0.686	3.486280017951389e-17
PARK7	1.0173927707545352e-21	1.4009344497307148	0.502	0.199	3.549072941500121e-17
RPF2	1.0492791237390621e-21	1.8170506452083666	0.374	0.116	3.660305295251344e-17
SAMSN1	1.0914781878627157e-21	0.9820491184762226	0.877	0.626	3.8075125105402975e-17
LUC7L2	1.1281755168433156e-21	0.6364308115122483	0.963	0.827	3.9355274729562224e-17
ANXA2	1.1782045464870583e-21	0.8879543299143191	0.84	0.569	4.110048739965454e-17
ABCE1	1.2777903322516792e-21	1.0309916848454082	0.721	0.395	4.457443795026758e-17
AOPEP	1.2928107149880857e-21	-1.8871688387341625	0.329	0.481	4.509840898164438e-17
SEC61A1	1.2991950439738791e-21	1.52163376829065	0.493	0.195	4.53211199139848e-17
RHOF	1.4321439670108027e-21	1.531582427497034	0.502	0.206	4.9958910145204845e-17
RALGDS	1.5665705183116255e-21	-1.7705892350963894	0.242	0.456	5.464824596078274e-17
ZMYND8	1.5850212921346638e-21	-1.9398293806306703	0.233	0.44	5.529188275482561e-17
SEL1L	1.6218715171288584e-21	1.2221977688507848	0.644	0.333	5.657736600352309e-17
SLC2A3	1.6229942809827285e-21	1.014034185039621	0.854	0.633	5.66165324978015e-17
CYSLTR1	1.6581006085093921e-21	-2.551419389174476	0.174	0.424	5.784118162724163e-17
PPP3CC	1.7496243957093162e-21	-0.95770190208388	0.616	0.82	6.103389741992379e-17
CENPF	1.7629964928951467e-21	1.9131848054747627	0.461	0.186	6.15003696581543e-17
EGLN1	1.9391831002068835e-21	1.7187731518892388	0.416	0.249	6.764646326761693e-17
RBM8A	1.9953660361036893e-21	1.428183974639377	0.42	0.146	6.96063488034411e-17
ZNF652	2.280404704567343e-21	-2.248142835891452	0.132	0.409	7.954963771412719e-17
GNAI2	2.3585832690207466e-21	-1.1450912154778725	0.484	0.704	8.227681875651972e-17
OXR1	2.5169322554028513e-21	-1.7727771180437684	0.292	0.5	8.780066479747306e-17
SLF2	2.6847442291155827e-21	-1.7713441622163633	0.256	0.487	9.365461768846799e-17
SYTL2	2.8279728861119903e-21	-1.8586654854911415	0.26	0.518	9.865100615913067e-17
ZCCHC7	2.9164519582367986e-21	-1.066520549527771	0.731	0.852	1.0173751011113249e-16
SEC61B	3.0091248490621454e-21	1.4233838859638577	0.311	0.091	1.0497031123468388e-16
TCF7	3.1696953534602514e-21	-4.293477736297163	0.009	0.229	1.1057165271010741e-16
P2RY8	3.2820243689448543e-21	-1.812904422394815	0.21	0.475	1.144901380862723e-16
TAF4B	3.3192876265445304e-21	2.60470829810521	0.311	0.087	1.157900295643794e-16
KCNAB2	3.472564647748727e-21	-1.4616926398985979	0.379	0.572	1.211369451720666e-16
MAP3K3	3.480527254405387e-21	-2.272681639651912	0.164	0.382	1.2141471274267753e-16
PDE4D	3.732488903567032e-21	-2.204350083682855	0.297	0.521	1.3020414291203235e-16
CORO6	3.853111191532851e-21	2.6981407103042727	0.205	0.032	1.3441193080543199e-16
CHN2	4.108995919761515e-21	-2.04741782978952	0.242	0.506	1.433382136649607e-16
SUN2	4.426455015293625e-21	-2.6987878834851173	0.1	0.335	1.544124567535028e-16
TCF12	4.4494070172362634e-21	-0.9347241174948011	0.685	0.838	1.5521311438926982e-16
PIK3R1	4.722757152017125e-21	-2.1552438441808466	0.183	0.444	1.6474866049096537e-16
NOP2	5.012211649561147e-21	1.858972355201995	0.361	0.11	1.7484599118329107e-16
SGMS1	5.076140426826894e-21	-1.2573620421501337	0.516	0.731	1.7707608264942939e-16
TMEM201	5.343111184742215e-21	1.409016484646227	0.452	0.168	1.8638909056854744e-16
U7.142	5.9104687453340224e-21	2.04025686334123	0.311	0.08	2.0618079171223205e-16
ITGA6	5.960712826556167e-21	-2.6994216594731526	0.142	0.377	2.0793350624158534e-16
GIMAP5	6.0876154957309096e-21	1.0714776578980194	0.767	0.491	2.1236037895307705e-16
FAM120A	6.5477564956197864e-21	-0.9771877910954638	0.594	0.747	2.284119375932006e-16
ZNF121	6.664170286962148e-21	1.2111107648164297	0.479	0.191	2.324729162903876e-16
CKLF	7.12087906894058e-21	-3.130696534973956	0.091	0.352	2.484047454409232e-16
BAG1	8.569151697011054e-21	2.261456294681213	0.283	0.067	2.989262877985336e-16
CHMP4B	8.583748300697291e-21	1.2539740377848123	0.548	0.24	2.994354757215243e-16
GLS	8.685209892117166e-21	0.7338041937435453	0.95	0.803	3.0297486187661523e-16
PUM1	8.689908417796741e-21	0.752676586663221	0.9	0.721	3.031387652464215e-16
ACSL4	8.78390750371319e-21	0.9372721766110799	0.808	0.532	3.0641782935953093e-16
SURF4	8.9506619859105e-21	0.9166566926635366	0.785	0.479	3.1223489271650184e-16
GCC2	9.694299244860029e-21	-1.3083127663796363	0.438	0.661	3.381759348576973e-16
GBE1	1.0242371196341076e-20	1.8058931230380737	0.626	0.391	3.572948768131621e-16
ENSMMUG00000054069	1.0487504214165023e-20	2.54006057847051	0.274	0.068	3.6584609700693263e-16
HSD17B4	1.0682271118777305e-20	0.8431320458050768	0.858	0.756	3.726403457074275e-16
RICTOR	1.0836216067827712e-20	-0.8050256157735474	0.726	0.854	3.7801056131010193e-16
NFE2L2	1.230247305584193e-20	1.0626012991431832	0.699	0.406	4.291594700799899e-16
SASH3	1.3032370723425606e-20	-2.7304940686450303	0.082	0.332	4.546212203159788e-16
TMEM87B	1.5662136981427136e-20	-1.6739391849195417	0.283	0.515	5.463579864601042e-16
SEMA4D	1.6812964762231997e-20	-0.988398406970542	0.658	0.788	5.86503462765701e-16
RSU1	1.8996030057890295e-20	-1.4889012187082626	0.324	0.583	6.626575125394451e-16
SLC16A7	1.9349999145773922e-20	-2.8545238902057553	0.11	0.347	6.750053702011775e-16
RAPGEF6	2.0041842468083853e-20	-0.5412037388504669	0.959	0.977	6.991396326566371e-16
ARPC1A	2.0917496177838828e-20	-0.9528151854693249	0.63	0.779	7.296859366677297e-16
FBXO34	2.1256465752703635e-20	1.0535625750462159	0.817	0.586	7.415105513173136e-16
OPA1	2.1843377487212874e-20	0.8810007841534818	0.817	0.533	7.619843802639339e-16
ITGAL	2.2190601792155324e-20	-0.8977478397980168	0.648	0.815	7.740969529175463e-16
LFNG	2.2780509716182287e-20	1.5082290707177912	0.479	0.202	7.946753009393029e-16
BMP2K	2.4315874956059946e-20	-1.5640583534964165	0.347	0.511	8.482349819671951e-16
TSG101	2.9201404480347306e-20	-1.553362572485514	0.311	0.545	1.0186617938924355e-15
NAP1L4	2.926433011460839e-20	-0.8490133655525891	0.703	0.809	1.020856891717999e-15
SENP6	2.984833347042921e-20	-0.8913453602182069	0.671	0.85	1.0412292647824526e-15
LSP1	3.013272433873368e-20	-1.903741207817642	0.215	0.429	1.0511499558323857e-15
SH3BP1	3.033958554674847e-20	-1.8323628446838227	0.21	0.393	1.0583661022127738e-15
BAZ1A	3.034907391001756e-20	0.9146734069181457	0.895	0.686	1.0586970942770525e-15
PHF3	3.177594061978227e-20	-1.1281967289693637	0.507	0.669	1.1084719125804848e-15
SH3GL1	3.2406433635865056e-20	-1.5439919541006808	0.306	0.521	1.1304660309535166e-15
SLC12A6	3.667470058131145e-20	-1.3782156932117298	0.361	0.596	1.2793602550784685e-15
SATB1	3.840407585454996e-20	1.0773580233533333	0.913	0.714	1.3396877821101208e-15
ARF1	3.94716708436528e-20	0.8020898975220588	0.831	0.54	1.3769297657099844e-15
FAM13B	4.0764806823770076e-20	-1.2371237956246055	0.429	0.583	1.4220395212403952e-15
PDE3B	4.172689210815216e-20	-2.8951746656595088	0.174	0.384	1.45560090430078e-15
GGA3	4.858592731220811e-20	0.769577993914596	0.708	0.394	1.6948714883590677e-15
EIF3B	4.8991323692385396e-20	1.1809758700602044	0.621	0.32	1.7090133356851722e-15
PARN	5.583330382597655e-20	-2.0977133109871495	0.187	0.403	1.947688970665366e-15
JADE2	5.636674185823005e-20	-4.244679424627144	0.023	0.237	1.966297422982497e-15
PDCD11	5.750327565306446e-20	1.5976031633191448	0.416	0.148	2.0059442678815007e-15
CCDC69	5.839997520620487e-20	-1.7701570437078407	0.219	0.445	2.0372247350932508e-15
STIM1	5.976871182855067e-20	-1.3821995658848092	0.393	0.587	2.0849717434271617e-15
GNL2	6.930792486042173e-20	1.4208997831939738	0.493	0.213	2.4177376508309515e-15
ITGA4	7.247975353167766e-20	-1.0504370386206427	0.795	0.881	2.5283837221990436e-15
MRTO4	7.60519556414496e-20	1.7839246247468408	0.365	0.119	2.6529964205963277e-15
HERC2	7.993388188674094e-20	-1.3607002590080104	0.42	0.583	2.788413535737071e-15
LCOR	8.574574830794699e-20	-0.7706538676200743	0.502	0.762	2.991154683974423e-15
CLIC1	8.609861621724407e-20	1.2321199304960047	0.539	0.24	3.003464128122342e-15
SH2D1A	9.59967387108406e-20	-1.8693828581009044	0.228	0.49	3.3487502331889633e-15
HSD17B11	9.850789432454786e-20	-2.5858939269613415	0.114	0.326	3.4363493856175274e-15
LPIN1	1.067074731256205e-19	-1.548742690580567	0.292	0.545	3.722383492514146e-15
MACF1	1.1787305369127168e-19	-0.9677312132898093	0.658	0.771	4.111883604966321e-15
WNK1	1.1871282003196522e-19	0.6313705376486078	0.941	0.872	4.141178013995075e-15
STYXL1	1.1894724229323397e-19	1.8646329097997087	0.32	0.09	4.149355600157174e-15
OPTN	1.2070160063534017e-19	-1.2053136071211532	0.452	0.642	4.2105546365632065e-15
DENND6A	1.2343597716269927e-19	-1.8223728309587728	0.224	0.457	4.3059406273436014e-15
SDHAF4	1.4362860679795385e-19	-0.9122341495475152	0.607	0.714	5.010340319539822e-15
PTPN4	1.5542330063801392e-19	-1.2106095952441833	0.347	0.593	5.421786419456478e-15
ENSMMUG00000050739	1.6995750777205089e-19	4.923241630900588	0.087	0.003	5.9287977011202235e-15
PTBP1	1.7196835260228068e-19	0.8909412959404521	0.758	0.453	5.9989440121779594e-15
SORBS1	1.8085794232608244e-19	1.8777290041088492	0.457	0.22	6.30904846010306e-15
ARHGAP1	1.9340440328651724e-19	-1.7595325305382241	0.228	0.438	6.746719204246868e-15
ERC1	1.9847412580088982e-19	-1.6021146773622124	0.352	0.503	6.923571404438241e-15
ASL	2.0445115370440261e-19	1.2643477487646337	0.589	0.292	7.13207404582438e-15
TBCK	2.225671843939787e-19	-1.7604535005395365	0.242	0.501	7.764033660399553e-15
RIOK1	2.2272479399872097e-19	1.4197853109772112	0.475	0.194	7.769531713851382e-15
F2R	2.2515102877883485e-19	-3.0065616363624503	0.068	0.294	7.854168487920875e-15
INTS8	2.3174370168159703e-19	-1.5663405507006973	0.297	0.471	8.084147289460831e-15
ZMYM4	2.410097812087587e-19	-1.4972686050102597	0.365	0.558	8.407385207686338e-15
BCAS3	2.528424549653142e-19	-1.2059712863397916	0.557	0.73	8.82015619901002e-15
DOCK10	2.6066011500472534e-19	-0.759306753659927	0.703	0.835	9.092867451824839e-15
FBXO30	2.659629252000265e-19	1.7701390905012147	0.365	0.119	9.277850682677725e-15
ARCN1	2.6771211728763938e-19	0.9205010078121182	0.726	0.418	9.338869499462012e-15
CLEC2B	2.8076342618734714e-19	-2.0555694253811834	0.192	0.434	9.794151359119417e-15
HSPA8	2.8563102202721503e-19	0.9843712826509186	0.9	0.74	9.96395257239737e-15
APC	2.92093488794461e-19	-1.5923446956151228	0.274	0.511	1.0189389263105977e-14
HECTD2	3.2112590828827982e-19	2.252447216549747	0.288	0.075	1.1202156184728354e-14
DAPK2	3.26169547234699e-19	-2.1358025585575513	0.215	0.433	1.137809848573524e-14
KRCC1	3.277704275634102e-19	-2.685713419119265	0.096	0.33	1.1433943595122001e-14
CPLANE1	3.3853321387787244e-19	-1.1577702407169905	0.489	0.652	1.1809392632915702e-14
TRPV2	3.524311409538384e-19	-1.963018287100263	0.169	0.359	1.22942079210337e-14
ZNF33B	3.601181465454219e-19	-2.0464408118846684	0.174	0.427	1.2562361424090498e-14
SUCLG2	3.813264500027923e-19	-1.7130189968424148	0.306	0.501	1.3302191881897407e-14
HNRNPUL1	3.892413912232774e-19	-1.0271885175473778	0.498	0.639	1.3578296691432808e-14
ELMOD3	3.9732200159430873e-19	-1.7099806566757567	0.265	0.489	1.3860180703615866e-14
LBR	3.980793527979386e-19	-2.075592981616899	0.16	0.39	1.3886600143003291e-14
PNP	4.2090855031025876e-19	2.4645653348258807	0.233	0.049	1.4682973869023068e-14
STK4	4.682725697007903e-19	-0.8266295751585286	0.763	0.869	1.6335220321442368e-14
ENSMMUG00000008111	5.15987417569987e-19	5.736230372522976	0.078	0.002	1.7999705074511426e-14
DDX60	5.453129596474439e-19	-2.0714987495573243	0.155	0.404	1.902269728434143e-14
CD2	6.304101168730437e-19	0.8580055592000828	0.836	0.627	2.1991226516999258e-14
WDFY2	6.365638763788893e-19	-1.5721833523451383	0.274	0.528	2.2205894263601177e-14
CD48	7.005360849963364e-19	1.329306169814652	0.589	0.31	2.44375007890122e-14
ENSMMUG00000015783	7.629729242367268e-19	-1.5753317977173027	0.283	0.524	2.6615547489073978e-14
CYCS	7.780657211535016e-19	1.8296406260952005	0.292	0.079	2.7142044616718748e-14
SREK1	7.882505797952365e-19	-0.9111016550180953	0.63	0.748	2.749733322557703e-14
SFT2D1	8.046455945224081e-19	1.6452606244972896	0.379	0.13	2.8069256919319685e-14
MINDY3	9.587763144090222e-19	-1.4988798667890952	0.306	0.536	3.344595295184433e-14
SLC66A2	1.054694419643264e-18	1.6929232856695071	0.384	0.135	3.679196013483562e-14
BTN2A2	1.0734151704706023e-18	-0.8353168975604259	0.826	0.903	3.744501480669649e-14
KIAA1328	1.099337142448954e-18	-1.2063264519319246	0.498	0.661	3.8349276877189313e-14
DNAJB11	1.1040970613104643e-18	1.1201061009631952	0.461	0.192	3.851532188675424e-14
TMEM260	1.132449699958982e-18	-2.1398349951235844	0.16	0.387	3.9504375333369126e-14
ENSMMUG00000051566	1.1841493485419435e-18	1.494200588347894	0.356	0.118	4.130786587453716e-14
MLLT6	1.2205137012266e-18	0.9458946073464569	0.717	0.414	4.257639995358871e-14
C2CD5	1.2278047577525112e-18	-2.2340849718344473	0.151	0.384	4.28307411694386e-14
RAB27A	1.3533804177269943e-18	-0.9141515149185333	0.616	0.767	4.721132249198847e-14
TEX10	1.5263176410375805e-18	1.2980765983525397	0.498	0.215	5.3244064589954957e-14
VASP	1.5773051854242513e-18	1.1208254399999242	0.621	0.33	5.5022714088339584e-14
CAMK1D	1.7588811667423565e-18	-1.5044741729132747	0.342	0.553	6.135681062064037e-14
DOCK11	1.8556014611889502e-18	0.7749009695973212	0.904	0.846	6.473080137211534e-14
ATP2A3	1.974510051759396e-18	-2.1363620048738463	0.196	0.386	6.887880864557478e-14
TNIP1	1.9978743238394606e-18	-1.5623751106166202	0.279	0.498	6.969384791281574e-14
ENSMMUG00000056331	2.0671181074860343e-18	-1.4105735282704732	0.365	0.598	7.210934806154282e-14
HAX1	2.177764145551421e-18	1.575106532524838	0.384	0.135	7.596912445341576e-14
SLA2	2.4517263969765245e-18	-3.8504009043987883	0.037	0.243	8.552602363212908e-14
PSME4	2.5347237419109248e-18	0.8886614699940929	0.822	0.625	8.84213030128207e-14
POU2AF1	2.537761860458146e-18	4.011501073165293	0.119	0.01	8.852728474022198e-14
JAZF1	2.7618909997598378e-18	-1.7762634965082247	0.265	0.478	9.634580563562218e-14
OGA	2.7785759528572653e-18	-0.7415676309821104	0.772	0.88	9.692784353947284e-14
RSC1A1	2.821705366423458e-18	-1.693959324727452	0.269	0.486	9.843237000231591e-14
SLAMF7	2.8679440870850648e-18	1.6208307033271112	0.411	0.155	1.000453615338754e-13
ADD3	3.275867600920539e-18	-1.4319981984909134	0.379	0.584	1.1427536539051209e-13
CDK1	3.438086971209136e-18	1.9428280146124242	0.205	0.042	1.199342259036595e-13
TDRD3	3.5304498103530786e-18	-1.4883945886179755	0.297	0.535	1.231562111843568e-13
XPO1	3.540243798434633e-18	-1.1276772600428244	0.452	0.638	1.2349786466459374e-13
GALM	3.541653007119718e-18	-1.7304076678742057	0.265	0.491	1.2354702350036422e-13
SKAP2	3.7350239090228285e-18	-2.3019543637548856	0.142	0.366	1.3029257404235234e-13
PPP2R5E	3.79959123260222e-18	-1.1280303285909488	0.447	0.623	1.3254494055809584e-13
NCLN	3.889407458835993e-18	-1.9719814265773952	0.178	0.39	1.3567808979403477e-13
FLI1	4.0991393994595775e-18	-0.9031805319943687	0.612	0.771	1.429943788107479e-13
ARL5B	4.115272357045294e-18	1.9510966767645392	0.311	0.091	1.4355716090316804e-13
APBB1IP	4.180916718385431e-18	0.5640914062916744	0.986	0.961	1.4584709880415737e-13
RBL1	4.2174797406417126e-18	-1.328534188899254	0.356	0.56	1.471225632725455e-13
HIVEP1	4.401216974733065e-18	0.9946477106762708	0.868	0.693	1.5353205294658824e-13
ST6GALNAC5	4.467997462610494e-18	-4.236495487830765	0.068	0.258	1.5586162348570446e-13
FKBP15	5.070743262215669e-18	-1.6104252386377058	0.251	0.467	1.7688780795913138e-13
AXIN2	5.381290175988188e-18	3.297504920981199	0.142	0.016	1.8772092649917195e-13
ROCK2	6.21577761671057e-18	-1.3876419946480336	0.361	0.541	2.1683118638133152e-13
PPP1R12B	6.4283085608102685e-18	-2.005309404188033	0.196	0.407	2.242451158353054e-13
ABCF1	6.8044027524396236e-18	0.9729308059597753	0.708	0.431	2.3736478561610383e-13
NAA16	7.024628533279594e-18	1.3065408927880526	0.539	0.284	2.4504714175492535e-13
BBS9	7.093917291655292e-18	-1.9239861345192608	0.224	0.441	2.474642108021032e-13
SELPLG	7.105190304106181e-18	-2.496657434911694	0.091	0.317	2.4785745856844e-13
CSF2	7.688001155558179e-18	6.124755096079151	0.068	0.001	2.681882323104915e-13
RPRD2	8.575682108379228e-18	-1.1425833339942244	0.493	0.686	2.99154094668701e-13
DDX52	8.585650721764051e-18	0.9168807875026546	0.626	0.328	2.9950183977801717e-13
COTL1	8.641150650845537e-18	1.095150729178742	0.708	0.441	3.014378993040957e-13
UAP1	8.773837893246052e-18	1.5195904330464836	0.384	0.138	3.060665610679953e-13
TIA1	9.016796007531599e-18	-1.060135173123855	0.475	0.634	3.1454191192673226e-13
AFF1	9.208584208356265e-18	-1.3499002539184681	0.438	0.577	3.212322515242999e-13
PTBP3	9.251605801031276e-18	-0.8354257874526623	0.671	0.783	3.2273301676317503e-13
ARPC2	9.311741398578127e-18	-1.0080544862368264	0.658	0.81	3.248307869479994e-13
TBK1	9.4445151626519e-18	-1.6126561752812196	0.237	0.469	3.294624669339489e-13
RAC2	9.633246474336736e-18	-1.5720488199440337	0.365	0.565	3.360461700107627e-13
CCT2	1.1240821259163932e-17	0.9071004408367109	0.712	0.422	3.921248088046746e-13
DEF6	1.1500681472146129e-17	-2.392080617733506	0.105	0.315	4.0118977247434557e-13
KIFAP3	1.2427207038141341e-17	-1.918498349676565	0.215	0.413	4.3351069031852255e-13
ENSMMUG00000055718	1.2615832396093127e-17	1.1703210516571125	0.416	0.165	4.4009069730531264e-13
KLF9	1.3200791239933087e-17	1.7150103405291026	0.283	0.08	4.604964016138258e-13
CDKN1A	1.354137352577355e-17	2.0284247057833227	0.26	0.066	4.723772740730845e-13
TUBB	1.3544615382850145e-17	-1.7753991577488708	0.26	0.476	4.724903630153445e-13
TMX4	1.4213395166106157e-17	-2.2227685580718104	0.123	0.357	4.958200769744471e-13
PCNX1	1.4531073784572035e-17	-0.898325188691472	0.648	0.757	5.069019779010109e-13
ARF6	1.5285447357235165e-17	0.6268894944698067	0.877	0.616	5.332175456097915e-13
RPAP2	1.5456288583130085e-17	-1.2356727816630964	0.411	0.623	5.391771709339099e-13
ERCC6	1.5462349903121174e-17	-1.2985352831845476	0.347	0.533	5.39388614020479e-13
SLF1	1.677287250755196e-17	-2.2514995675074765	0.151	0.356	5.851048845534426e-13
TRIP10	1.8032779886805392e-17	2.1130015431874227	0.228	0.051	6.290554935713193e-13
NEMP1	1.8647127526160077e-17	1.5960696816150108	0.356	0.122	6.504863966225682e-13
CASP8	1.9364178189539384e-17	-1.141469687174479	0.434	0.585	6.754999919638919e-13
ATR	2.28806424007178e-17	-1.1811279292287162	0.466	0.631	7.981683295066397e-13
FANCM	2.3158194295652455e-17	-1.615577690738616	0.265	0.432	8.078504498095402e-13
ADD1	2.341149446821864e-17	-1.0501930853493802	0.379	0.641	8.16686573029339e-13
SPTAN1	2.3438259086290915e-17	-0.7785632101589481	0.603	0.672	8.176202299661723e-13
AFF4	2.5258543913397995e-17	0.8389441660919804	0.79	0.519	8.811190458749756e-13
UTP6	2.676703493932275e-17	1.0852765516094545	0.438	0.187	9.337412468233348e-13
CLTC	3.056563854296378e-17	0.6537746718964659	0.941	0.766	1.0662517349327485e-12
IKZF2	3.374516254550929e-17	-2.499422672980364	0.132	0.359	1.177166250237546e-12
MKLN1	3.626950164904299e-17	-0.8199091567402248	0.685	0.794	1.2652252955252156e-12
ASF1A	3.6453503425870246e-17	1.7428726617092072	0.333	0.109	1.2716440135080576e-12
SLC39A11	3.7082968382737546e-17	-1.4537535691802286	0.301	0.504	1.2936022690634166e-12
CCDC88C	3.8494378525348923e-17	-0.9449393372053417	0.557	0.691	1.342837900478272e-12
RNF19B	3.951578409709276e-17	1.2689197610016663	0.639	0.44	1.3784686124429838e-12
CEP120	3.957440545151009e-17	-1.7051069938381211	0.237	0.438	1.380513559770478e-12
DDB1	4.023437196040377e-17	0.7835323884887899	0.712	0.418	1.403535831466725e-12
PRDX6	4.138627070373479e-17	1.191459034866453	0.548	0.266	1.4437186672290843e-12
TSC22D2	4.141317382889471e-17	1.5972357223872335	0.584	0.349	1.444657155847163e-12
HYCC1	4.1761459355474795e-17	-2.3488013907086733	0.114	0.34	1.4568067481563827e-12
ENSMMUG00000038415	4.218489577503952e-17	4.542951659369572	0.087	0.004	1.4715779042164787e-12
SSR1	4.503392793652378e-17	0.9514164989624316	0.694	0.419	1.5709635421376956e-12
ANKZF1	4.547729996115896e-17	-2.558116951378321	0.082	0.295	1.5864301318450692e-12
ATP5F1A	4.8778928382494075e-17	-0.9689849488434665	0.457	0.555	1.7016041376949233e-12
MAP2K6	4.905120004615079e-17	-3.3171523416661457	0.068	0.249	1.7111020624099242e-12
KIZ	4.92942832286785e-17	-1.7850916706589737	0.201	0.399	1.7195817761492207e-12
RNF125	5.045216122026235e-17	-3.589994389815582	0.041	0.237	1.759973192007632e-12
RAD51B	5.314400103685307e-17	-1.6994504382296125	0.361	0.505	1.8538753321695826e-12
PHF21A	5.40233424230928e-17	-0.7350025608750741	0.689	0.851	1.884550277087169e-12
XBP1	5.715117460032423e-17	1.49272774895664	0.384	0.143	1.9936615747577103e-12
PNISR	6.170639501005241e-17	-0.7149492869619585	0.822	0.887	2.152565883530668e-12
CRTC3	6.27143063688417e-17	-1.0367146820763722	0.521	0.673	2.187725863370674e-12
ARHGEF18	6.413364230115712e-17	-1.7599256403634933	0.274	0.459	2.2372379780335653e-12
NEPRO	6.41816967821821e-17	1.2398764233857802	0.365	0.137	2.2389143105496405e-12
SLC25A36	6.527984206253651e-17	-1.8466954398009385	0.123	0.379	2.2772220105095238e-12
DDX27	6.598554264835153e-17	1.4883825736690108	0.379	0.14	2.301839669745095e-12
IFNAR2	6.922779850392998e-17	0.7034673056951775	0.922	0.753	2.4149425230110935e-12
ANKFY1	7.038793146345162e-17	-1.394842960736327	0.315	0.516	2.4554126011710464e-12
ZBTB38	7.291743327620057e-17	-1.423715963890637	0.329	0.544	2.5436517424069806e-12
WDR36	8.032674520895018e-17	1.0723244919539814	0.521	0.246	2.802118179869018e-12
SEPTIN7	8.062440836104778e-17	0.6340602362937897	0.936	0.85	2.8125018612667907e-12
RRN3	8.267506212105016e-17	0.9303518258385434	0.475	0.22	2.884036867030714e-12
SLC43A3	8.268694618412934e-17	1.9270768688155293	0.297	0.093	2.884451430687168e-12
RPSA	8.415336915808162e-17	0.7576289055543299	0.84	0.597	2.9356061297105194e-12
OLA1	8.633188446244185e-17	0.8680898571183095	0.79	0.552	3.0116014575878213e-12
URB1	8.913421905156232e-17	1.9664252875076895	0.265	0.071	3.1093580973947e-12
CEP192	8.951598102092338e-17	-1.1265102278968682	0.466	0.634	3.122675481933891e-12
ITCH	9.356551125931153e-17	-0.7653640401951458	0.758	0.815	3.2639392947698233e-12
LASP1	9.974932531654984e-17	-1.0823098483814813	0.356	0.478	3.4796554643425246e-12
ABCG2	1.0566636093277771e-16	-2.8298207735122802	0.11	0.276	3.686065334779017e-12
NOP14	1.059001318585867e-16	1.326253194737638	0.475	0.211	3.6942201997549386e-12
KDM3B	1.0591403916938181e-16	-1.1087309833556334	0.475	0.649	3.694705342384715e-12
NBEAL2	1.0893420228365648e-16	-2.5991544680333916	0.087	0.283	3.800060712463072e-12
COMMD7	1.1415864595103812e-16	-2.06556492576544	0.151	0.336	3.982310205356014e-12
NAA15	1.192168001968053e-16	0.9148414254114059	0.744	0.49	4.158758858065356e-12
CAPN2	1.207524670324481e-16	-1.6267575191797579	0.242	0.429	4.21232905995992e-12
EEF1B2	1.3011633018833741e-16	1.196839793934273	0.502	0.232	4.538978062289962e-12
DDX60L	1.3029282349401922e-16	-2.023604340098297	0.155	0.39	4.5451348547653665e-12
AP3D1	1.318262260667319e-16	0.9873541922824106	0.566	0.286	4.598626070111876e-12
NUMB	1.357578720631023e-16	0.9000709961228008	0.772	0.585	4.735777609049261e-12
CR1	1.3690380880293407e-16	-4.552601019816945	0.068	0.246	4.775752466281552e-12
NR3C1	1.4041737788271486e-16	-1.053403512220211	0.721	0.834	4.898319810060625e-12
ENSMMUG00000056860	1.4621878734511358e-16	1.6088339117172925	0.265	0.076	5.1006961777469425e-12
ADCY9	1.5136430301336844e-16	-2.1396375828210865	0.164	0.348	5.280192346318345e-12
TRMT1	1.52497273754125e-16	1.404644268534565	0.32	0.107	5.319714897638896e-12
RELCH	1.6117302317187842e-16	-1.0067858101335494	0.557	0.726	5.622359740327806e-12
GJC1	1.6473611760863857e-16	2.7030289914020122	0.178	0.035	5.746654726659748e-12
ENSMMUG00000058919	1.6569164037036155e-16	1.126717522397024	0.452	0.197	5.7799871826796925e-12
SLC35A3	1.6817636150757163e-16	-1.135568346170377	0.438	0.638	5.866664194830129e-12
PPM1K	1.698601242701138e-16	-3.5660030618631784	0.032	0.224	5.92540057503865e-12
PBX3	1.7737566254926456e-16	-1.8373664573840265	0.224	0.439	6.187572612368545e-12
CNOT1	1.8141522814849996e-16	0.7454998452144294	0.817	0.597	6.328488818732272e-12
SLC6A6	1.827025213932683e-16	-1.1955446154613245	0.393	0.559	6.373394756282771e-12
AAK1	1.8742385609801226e-16	-0.7414269797609148	0.753	0.819	6.538093796123059e-12
GIMAP7	2.0081516162859642e-16	-1.0127657269596666	0.438	0.561	7.005236098251957e-12
SPEN	2.0420627457007418e-16	0.7645485368586358	0.831	0.618	7.123531682102468e-12
METTL15	2.137955862567163e-16	-2.009251016205253	0.205	0.378	7.458045230979292e-12
CBL	2.181169873521485e-16	0.8781209748919906	0.767	0.498	7.608792986792349e-12
PUS7	2.3696832941630026e-16	1.5394904725484762	0.425	0.182	8.266403203358218e-12
IRF1	2.4391850080251663e-16	-1.4934284505437394	0.26	0.458	8.50885298199499e-12
ZNF33A	2.5159392522916394e-16	-1.3504264793078549	0.379	0.571	8.776602487694155e-12
ERRFI1	2.5573426611989577e-16	2.1968324456081945	0.151	0.024	8.921034139326443e-12
CWF19L2	2.562373396374185e-16	-1.1188767201181573	0.434	0.619	8.938583355911708e-12
TOP2B	2.6326124947931116e-16	-0.8441950259065448	0.621	0.755	9.18360542683629e-12
FOSB	2.663304014093998e-16	0.8742076180883063	0.242	0.078	9.290669722765503e-12
PHF1	2.687821506728832e-16	1.285743911129274	0.475	0.214	9.376196544072859e-12
PSTPIP1	2.7149630469098967e-16	1.6668257459655926	0.365	0.142	9.470877092840483e-12
HMBOX1	2.761877878812933e-16	0.7105818267429305	0.753	0.469	9.634534792451036e-12
ACTR3	2.763010131757733e-16	-0.6659718634571024	0.772	0.83	9.638484543623676e-12
NSD1	2.875383327933855e-16	-0.8742266047225704	0.575	0.731	1.003048720116446e-11
PELI2	2.880006276006623e-16	2.4525179905572685	0.247	0.086	1.0046613893221502e-11
NRBF2	2.8975299529148403e-16	1.2673907605270587	0.347	0.128	1.010774348774813e-11
ENSMMUG00000063549	2.9080607589697405e-16	-1.5157043020116994	0.361	0.517	1.0144479151590042e-11
CCDC86	2.9354150454201325e-16	2.6828411294327195	0.146	0.021	1.023990184444359e-11
SCLT1	3.098203453135801e-16	-1.395407307928794	0.365	0.528	1.0807772925918929e-11
PTPRE	3.1542598764175625e-16	1.4144787611775933	0.484	0.26	1.1003320152895025e-11
ADCY7	3.5077508517122468e-16	-1.8467764107608127	0.169	0.353	1.2236438071113002e-11
SCAPER	3.5327502005374874e-16	-0.6340561401361566	0.817	0.92	1.232364579955497e-11
ENSMMUG00000008695	3.5607706802277363e-16	1.1415138486313534	0.397	0.162	1.2421392440906435e-11
GPCPD1	3.616979283083297e-16	-1.3970440122530534	0.32	0.523	1.2617470531107774e-11
CD2AP	3.6579145826034635e-16	-2.6241046999758164	0.1	0.27	1.2760269229953923e-11
R3HDM2	3.702159529462934e-16	-0.9879349330400947	0.521	0.71	1.29146133025785e-11
ZC3H6	4.0584939950725636e-16	-2.7791256911025557	0.091	0.266	1.4157650452411132e-11
FOCAD	4.0596121778054997e-16	1.215734762945229	0.594	0.335	1.4161551121056705e-11
EFCAB11	4.0636152608389565e-16	-2.9932728988368718	0.078	0.267	1.4175515475910616e-11
WWOX	4.109019223649007e-16	-1.275990085080605	0.53	0.617	1.4333902659777195e-11
CASD1	4.1358375306146793e-16	-1.9886169741312294	0.164	0.374	1.4427455641796248e-11
MBOAT1	4.16273725649994e-16	-3.0351409301389047	0.068	0.27	1.452129264557439e-11
GRK2	4.2207142661465664e-16	-1.9475225031965389	0.146	0.319	1.4723539646025683e-11
NAB2	4.678648418889695e-16	2.477223099406018	0.155	0.025	1.6320997144454814e-11
TOMM40	4.813787827915865e-16	1.7790477227545227	0.265	0.075	1.6792417458901703e-11
SEPTIN2	4.84784676850931e-16	-0.9082375336123572	0.534	0.631	1.6911228667267876e-11
TMBIM4	5.158685029272198e-16	-1.5357772506462477	0.26	0.458	1.7995556856113134e-11
PCED1B	5.248475773803656e-16	-1.3046805156553238	0.37	0.607	1.8308782889336674e-11
ABHD18	5.45190193639386e-16	-1.7276984878223298	0.242	0.449	1.901841471491634e-11
TCEA1	5.730903393574753e-16	0.8922280552297759	0.699	0.423	1.9991683398146168e-11
INPP1	5.835491914773917e-16	1.5619649748373985	0.32	0.107	2.035652999549733e-11
ZNF451	5.90434530462656e-16	-0.8869960430687497	0.616	0.751	2.059671816065929e-11
SKIC3	5.914009643924426e-16	-1.223129458592101	0.411	0.614	2.0630431241865967e-11
FBXW4	6.013836115343769e-16	-1.3099203203117271	0.32	0.537	2.0978665904765204e-11
GRK5	6.397777188117258e-16	-1.8281877767490613	0.247	0.41	2.2318005943028245e-11
ENSMMUG00000064738	6.455432514693086e-16	2.443535611439133	0.169	0.06	2.2519130784255363e-11
ARNTL	6.825333396267675e-16	-1.352716179729541	0.306	0.481	2.3809493019540156e-11
TMT1A	6.83576960406117e-16	-3.3645543147399684	0.046	0.223	2.3845898686806987e-11
SEMA4B	6.988834349337698e-16	-2.7471388606541263	0.068	0.269	2.4379849744229626e-11
MAFF	7.112899329414466e-16	2.2390261457288902	0.169	0.031	2.4812638020729424e-11
ENSMMUG00000056468	7.127620623416845e-16	2.169641581035129	0.237	0.068	2.486399178272732e-11
HSPH1	8.223572936527469e-16	0.7375205028899467	0.68	0.398	2.868711183178242e-11
TIAM1	8.238687082508991e-16	1.4047896534634567	0.507	0.289	2.8739836018624364e-11
ITM2B	8.468014457602119e-16	-0.718132312017435	0.776	0.812	2.953982163389923e-11
MAPK14	8.486008586262576e-16	-1.760386820715511	0.192	0.415	2.9602592352318366e-11
PIP5K1A	8.671024185705021e-16	0.7219619916226684	0.589	0.323	3.0248000769413396e-11
SMIM14	9.11821906586405e-16	-2.476485261969221	0.105	0.308	3.180799538936015e-11
MAP3K4	9.458940226959212e-16	-2.263186758314114	0.119	0.314	3.299656708772452e-11
CEP135	9.897849989957852e-16	-1.5126400707040992	0.274	0.448	3.452765990496897e-11
HOOK3	9.978801790734335e-16	-0.7357984584951367	0.699	0.789	3.4810052166797654e-11
STAMBPL1	1.0157423544609694e-15	-1.4322088058238864	0.274	0.516	3.5433156293016454e-11
EFCAB2	1.0335807741757906e-15	-1.882871849289009	0.205	0.395	3.605543172634828e-11
DOCK8	1.1093027399811758e-15	-0.6602936515019278	0.735	0.868	3.869691678150334e-11
HCFC2	1.2270683460405757e-15	-2.4600450131907383	0.087	0.294	4.280505218327944e-11
YTHDF2	1.2640806034803347e-15	0.7593469379864208	0.721	0.442	4.4096187771807996e-11
NFYA	1.323507377759482e-15	1.276642828825504	0.489	0.233	4.616923136576177e-11
ABCB10	1.3238487940062193e-15	-3.1991137314187723	0.05	0.23	4.6181141330112953e-11
SLC38A9	1.3356940595612942e-15	-1.5458902195840027	0.251	0.46	4.6594351573736184e-11
ZBTB1	1.3479691431655813e-15	-1.0690175682736958	0.425	0.627	4.702255559018814e-11
DIPK1A	1.4051503912055356e-15	-2.033378308272383	0.205	0.401	4.90172662468139e-11
EFR3A	1.5405597764939556e-15	-1.2537482851976325	0.352	0.567	5.374088724321515e-11
FAM168A	1.7361846390972827e-15	-1.5575072935335175	0.251	0.452	6.056506495026961e-11
AKAP7	2.0619468744954383e-15	-2.115338453895021	0.146	0.308	7.192895476989887e-11
LRRC8C	2.067844127657299e-15	0.7192720210930275	0.936	0.828	7.213467454919722e-11
BST1	2.1332761018246685e-15	-4.372385446473621	0.018	0.185	7.441720353605174e-11
FIG4	2.150514225357119e-15	-2.0365276507544703	0.151	0.332	7.501853823735773e-11
DOP1A	2.1555042087948434e-15	-1.970908559964302	0.169	0.345	7.519260881959932e-11
EFCC1	2.168287315350878e-15	-3.223248741778086	0.046	0.223	7.563853470870002e-11
EXOC5	2.197477526007907e-15	-1.353538950134971	0.297	0.477	7.665680601725984e-11
ACTG1	2.3017874173619122e-15	-1.088965079515027	0.502	0.672	8.029555226725295e-11
PUM2	2.4229275373728208e-15	-0.6155448214626407	0.74	0.867	8.452140421371348e-11
PREX1	2.4852733038523273e-15	-0.8896941839114629	0.621	0.77	8.669627393158459e-11
UBR1	2.5888619954170917e-15	-0.7587272181455027	0.667	0.771	9.030986184812983e-11
YWHAH	2.6844485643093345e-15	-1.0580276798794823	0.434	0.578	9.364430371736682e-11
HYOU1	2.7141211016184162e-15	1.3190922044316848	0.411	0.172	9.467940050885683e-11
CCNK	2.726719637520672e-15	0.5948489711884548	0.543	0.302	9.511888783527112e-11
ANKRD26	2.7664070469402855e-15	-2.453943684421576	0.091	0.285	9.650334342546492e-11
YAF2	2.8362825145351246e-15	-0.8757510938581339	0.571	0.724	9.894087923704329e-11
ATF4	2.866129031649214e-15	0.7311613139010551	0.735	0.459	9.998204514005118e-11
ARHGAP35	2.9893664042534482e-15	-1.40017763187317	0.283	0.489	1.0428105764597729e-10
ENSMMUG00000064068	3.0698500728398957e-15	1.158233683207404	0.37	0.148	1.0708864994094691e-10
ENSMMUG00000012140	3.1032560051518315e-15	0.6065501539687541	0.963	0.895	1.0825398248371649e-10
IRF2	3.104909150743348e-15	-1.3686435502378562	0.26	0.471	1.0831165081453095e-10
SLAMF6	3.15940175941114e-15	1.1093097801864469	0.411	0.177	1.1021257097529821e-10
DGKH	3.3728233091915186e-15	1.6471650085847154	0.425	0.209	1.1765756831783694e-10
RSRP1	3.4672672414774475e-15	-0.811536028986067	0.644	0.752	1.2095215045169929e-10
ABHD3	3.488267028161783e-15	-2.0219589449008595	0.137	0.332	1.2168470701039564e-10
UPF1	3.6202814951258946e-15	1.1476925947049925	0.438	0.194	1.262898996759717e-10
MTHFD2	3.706595290064035e-15	0.7643435601975602	0.425	0.204	1.2930087009859378e-10
RUNX2	3.7325323506725216e-15	1.0449326401797436	0.781	0.587	1.3020565852086025e-10
DNAJB14	3.821913047715679e-15	-0.939243891480272	0.571	0.669	1.3332361475651374e-10
AUH	3.836075693020037e-15	-1.1748625706318165	0.425	0.589	1.3381766447531096e-10
PKN1	3.856065475652041e-15	-1.353652473421684	0.283	0.48	1.345149880526458e-10
ENSMMUG00000058325	3.876573639178815e-15	0.4523548082167488	0.945	0.746	1.3523039482911377e-10
RALBP1	4.092270032349672e-15	-1.434507899472101	0.247	0.403	1.4275474780848595e-10
RABEP1	4.42671282583158e-15	-0.9439282807600046	0.447	0.638	1.5442145021630883e-10
IFRD2	4.4476842580250526e-15	1.7196709981136502	0.247	0.07	1.5515301765694594e-10
APPL1	4.780975975160742e-15	-1.2107952174418721	0.338	0.484	1.6677956591750733e-10
ENSMMUG00000001549	4.9557613501921764e-15	1.717191661844342	0.265	0.079	1.728767789401039e-10
NBEAL1	4.9826013455920866e-15	-1.3251212100941248	0.379	0.577	1.7381306533963436e-10
ZNF251	4.994895412137179e-15	-2.228963751610991	0.119	0.297	1.7424193155699336e-10
SLCO3A1	5.005926700377461e-15	-1.2793102571198205	0.406	0.573	1.7462674701596734e-10
TTBK2	5.091741829803696e-15	-1.7145267983797157	0.21	0.387	1.7762032199087213e-10
TMOD2	5.139878979186281e-15	-2.204242927776855	0.137	0.326	1.7929953830993423e-10
CDK5RAP2	5.170427749618027e-15	-1.6291334828072295	0.196	0.41	1.8036520161767524e-10
LARS1	5.295935742999009e-15	0.9077672381971191	0.694	0.422	1.8474342245877742e-10
PPP4R3B	5.3257897751919024e-15	-0.5272351798862818	0.749	0.737	1.8578485051779433e-10
SAMD9	5.389330453619878e-15	-2.6046772152319884	0.073	0.248	1.880014035440758e-10
PARP9	5.5040431188323585e-15	-1.9081652771219717	0.11	0.304	1.9200304015734798e-10
DCAF8	5.583736936527365e-15	-1.138388758361627	0.384	0.551	1.947830792938206e-10
IQGAP1	5.698292505912184e-15	-0.5247744759184965	0.845	0.929	1.9877923577624062e-10
SAMD9L	5.838433344397136e-15	-1.762528067218343	0.187	0.344	2.0366790878594968e-10
DICER1	6.200899231232212e-15	-1.4470014226024497	0.279	0.46	2.163121687823045e-10
ATP6V1B2	6.754897973947404e-15	1.2526624686379586	0.397	0.166	2.3563786092318124e-10
ENSMMUG00000003532	7.071685649656332e-15	-3.2792910902925962	0.064	0.217	2.466886822026115e-10
METTL21A	7.2140877784742208e-15	1.7668354197487814	0.274	0.085	2.5165623806429473e-10
ST3GAL3	7.301141064668977e-15	-1.5893431011389678	0.269	0.453	2.5469300489991257e-10
SEC23B	7.436458031597541e-15	1.1457948366858854	0.484	0.23	2.594134019742486e-10
SPG11	7.882315571631877e-15	-0.9283452459662626	0.521	0.659	2.7496669640080637e-10
PARP15	7.949280416658693e-15	-2.0502109554905377	0.128	0.312	2.7730269805472183e-10
ENSMMUG00000049776	7.962563323504389e-15	-1.6997065642436775	0.16	0.276	2.777660589771271e-10
IFNGR1	8.386994744541715e-15	-2.14658992387831	0.114	0.321	2.925719246685932e-10
NUP188	8.561337270804193e-15	1.064638575106804	0.511	0.253	2.9865368935473346e-10
RPL37A	8.616600797028014e-15	0.5794649485921358	0.521	0.288	3.0058150220352527e-10
ZNF107	8.624797868014175e-15	-1.8296677112678916	0.164	0.356	3.0086744882780647e-10
RFX7	8.838744428659559e-15	-1.1112418435350715	0.452	0.666	3.0833076064936003e-10
GPATCH4	9.259925959630519e-15	1.4060228746413974	0.315	0.114	3.23023257175751e-10
COMMD10	9.409455188991812e-15	-1.2821471891097123	0.434	0.576	3.282394348127904e-10
RCAN3	9.526675030959124e-15	-1.975943339436697	0.174	0.317	3.323285317799781e-10
APOL6	9.556259022992488e-15	-2.58806017862979	0.082	0.267	3.3336053975806994e-10
PAICS	9.609094156589896e-15	1.3038654094554125	0.411	0.175	3.352036405584819e-10
GARS1	9.684377284798075e-15	1.1815136060184412	0.489	0.236	3.3782981720289603e-10
BIRC6	9.91591807061166e-15	-0.5068537847477543	0.922	0.952	3.459068859752172e-10
ATP10A	1.019853773960276e-14	-0.7801625151794634	0.411	0.659	3.5576579050830266e-10
RBMS1	1.0228345215384999e-14	-0.9538602150211588	0.534	0.7	3.568055944934903e-10
TNKS2	1.0333853971247063e-14	-1.0313192713917405	0.42	0.551	3.6048616193298256e-10
PPM1M	1.0481102485115326e-14	1.117500985551569	0.493	0.239	3.65622779090763e-10
FOXJ3	1.0513480171114128e-14	0.7234310497954239	0.826	0.578	3.667522422891452e-10
EGR1	1.1342880301319341e-14	4.230344086181887	0.082	0.005	3.956850364312239e-10
MARCHF3	1.2000810538798036e-14	-1.9680296607809904	0.137	0.352	4.1863627483543073e-10
POU2F1	1.2117365755790271e-14	0.8009121242464088	0.653	0.382	4.2270218702498783e-10
DYM	1.2605481137399257e-14	-0.6272678769690372	0.726	0.726	4.397296039970357e-10
ZNF618	1.2779180716823167e-14	-3.449068688633436	0.055	0.203	4.4578894012565933e-10
PPP2R2A	1.3454202170328005e-14	0.7838416255520283	0.785	0.547	4.693363885097221e-10
LDLRAD4	1.3665846065488285e-14	-1.6342882679456248	0.447	0.524	4.767193741484933e-10
FARSA	1.3761815947149364e-14	1.0668516188823456	0.388	0.166	4.800671875003584e-10
SERPINB9	1.395111043175287e-14	1.017737503698502	0.662	0.421	4.866705363012671e-10
ARHGEF1	1.4055895669112903e-14	-1.0532379633323539	0.42	0.617	4.903258645213346e-10
SMAD3	1.442952236075078e-14	-1.2432387355823202	0.361	0.544	5.033594580324302e-10
NRROS	1.45114280810775e-14	-1.5479012468122608	0.205	0.316	5.062166571803075e-10
PSMB7	1.456163342843409e-14	0.8698264915366065	0.534	0.277	5.079680205174948e-10
CTSS	1.5288826485201102e-14	-1.6863511641632127	0.183	0.369	5.333354231097552e-10
MCTP2	1.538202712882082e-14	1.4361809238522372	0.511	0.315	5.365866343617855e-10
NUP98	1.5717880298956916e-14	0.6760591102257347	0.831	0.609	5.483025363488131e-10
WDR26	1.670639836325503e-14	0.7577089520894533	0.831	0.609	5.827860005037884e-10
GLIPR1L2	1.685918681393145e-14	-1.5538447796516204	0.247	0.397	5.881158728171847e-10
FAM91A1	1.7491625298812563e-14	0.6719832406726627	0.68	0.417	6.101778569237775e-10
TTC3	1.8019917906122237e-14	-2.0282300772150887	0.151	0.352	6.286068162371681e-10
LCP2	1.8317901695157133e-14	-0.5263671901687095	0.612	0.81	6.390016827338614e-10
ERO1A	1.9243178755835497e-14	-1.0483049927714787	0.429	0.554	6.712790477185654e-10
TIMM23	1.9656160137606465e-14	0.8949738297972655	0.639	0.374	6.856854902402639e-10
SUPT20H	1.999394955823256e-14	-1.1364765005770279	0.37	0.542	6.974689363893847e-10
MAP3K11	2.010791119138607e-14	0.9190841835756302	0.397	0.182	7.014443740003117e-10
TRAK2	2.1442679901728503e-14	-1.5586946379994642	0.219	0.396	7.480064456918971e-10
OMA1	2.1779294452165485e-14	-3.8241736087496068	0.037	0.174	7.597489076693408e-10
TESK1	2.181150068436441e-14	1.8768934165812012	0.237	0.066	7.60872389873368e-10
CLK1	2.2883204388362052e-14	-0.9851443409323979	0.443	0.641	7.982577018836219e-10
GTF2F2	2.296119816575657e-14	1.0205840609997086	0.612	0.355	8.009784368142522e-10
GGNBP2	2.3236976016668548e-14	-0.8517727929154173	0.58	0.71	8.105986713654656e-10
FBXO10	2.328212214617393e-14	1.1465108078640962	0.42	0.185	8.121735489471314e-10
SUN1	2.3456255098466506e-14	0.6874290999369985	0.612	0.355	8.182480028549056e-10
RNF103	2.369752130287702e-14	-1.0957963624632001	0.347	0.439	8.26664333129562e-10
SNX5	2.3945837079178373e-14	1.1562893340602187	0.53	0.273	8.353265806700584e-10
F5	2.4010904221176423e-14	2.454213394508188	0.192	0.062	8.375963828515183e-10
MALT1	2.4034693482672715e-14	0.828595887121442	0.804	0.584	8.38426247449555e-10
CRADD	2.435906022356691e-14	-1.6392349079355952	0.265	0.447	8.497414568389081e-10
RBBP8	2.4442608403707648e-14	1.3484747911541688	0.333	0.125	8.526559515549376e-10
PARP12	2.4751337133589064e-14	-1.7420777436658144	0.174	0.383	8.634256445681209e-10
PDIA6	2.84219228038649e-14	0.7791888267845758	0.626	0.36	9.914703550900232e-10
CD160	2.862696487305134e-14	3.555841068208278	0.082	0.017	9.986230426315228e-10
SIAH2	2.884710027835425e-14	1.367595343243118	0.301	0.107	1.0063022461101096e-9
RAB37	2.8942301203073733e-14	-3.805679142418143	0.027	0.192	1.009623235168024e-9
VWA5A	2.994602837241826e-14	-2.91350666418867	0.055	0.224	1.0446372537434385e-9
FUBP1	2.997967740330881e-14	0.6173285248291966	0.89	0.701	1.0458110665370244e-9
CD53	3.061107182739166e-14	0.739547146715491	0.895	0.723	1.0678366296267306e-9
ECE1	3.149854208252527e-14	0.9297991390907385	0.63	0.375	1.0987951420068115e-9
RIN3	3.1559893159892696e-14	1.3593406573705997	0.525	0.306	1.1009353129896968e-9
MORC3	3.1820224425327106e-14	-0.9896124618044047	0.434	0.584	1.1100167088531109e-9
IPCEF1	3.193510382330129e-14	-2.1897824868050684	0.096	0.298	1.1140241617720421e-9
BCAS2	3.3345175919578624e-14	0.37428619036459126	0.429	0.243	1.1632131167785807e-9
SETD2	3.4485471675119394e-14	-0.6314761502062942	0.776	0.836	1.202991193914865e-9
ACBD5	3.7014882579727786e-14	-2.6196720394742696	0.073	0.255	1.2912271639112241e-9
RAB11FIP2	3.7298961103105667e-14	-1.951434471771572	0.142	0.321	1.301136959120738e-9
PLEKHN1	3.779827518211394e-14	1.5939644771327954	0.237	0.071	1.3185550314528625e-9
BACH1	3.8300167666277013e-14	1.1608384918315486	0.511	0.261	1.3360630488704073e-9
NAA25	3.846404855730865e-14	0.7849894500899458	0.525	0.277	1.3417798698731549e-9
TACC3	3.961147634620185e-14	-3.3947864365898965	0.041	0.19	1.3818067408609053e-9
CARMIL1	4.3210696925029986e-14	-2.6197451377735854	0.105	0.289	1.507361951532746e-9
CEP350	4.4571329953623625e-14	-0.7809591338076535	0.621	0.725	1.5548262741022064e-9
XCL1	4.502576016202114e-14	2.8931918437837654	0.068	0.044	1.5706786174919454e-9
PRRC2A	4.526555923307663e-14	0.7549756862311175	0.53	0.285	1.5790437682866453e-9
CSNK1A1	4.5730064757883946e-14	0.5487736851565144	0.954	0.854	1.5952475790140235e-9
DBNL	4.5884407110208846e-14	-1.5583906222166217	0.215	0.376	1.6006316576325254e-9
QSER1	4.647359608420279e-14	-2.2309797501937165	0.11	0.286	1.62118492580133e-9
FAM53C	4.93749391875611e-14	1.3079139913382658	0.397	0.17	1.7223953786188814e-9
CEP290	4.95349449599444e-14	-1.4106438526264466	0.301	0.489	1.7279770199827004e-9
IMMP2L	4.970750523634495e-14	-1.4275425194756308	0.475	0.596	1.733996612664657e-9
KIF1B	5.0552566887590535e-14	1.0884535349194455	0.621	0.379	1.7634757433067083e-9
DCAF6	5.093154872184708e-14	-0.8525770035595205	0.534	0.678	1.7766961456129135e-9
RAB3GAP2	5.3111341010123495e-14	-1.018522287348904	0.447	0.54	1.852736019797148e-9
STMN3	5.3653069249479237e-14	-2.3576947778578656	0.082	0.272	1.8716336676988337e-9
SLC35E2	5.47976805574882e-14	-1.7760567909044676	0.16	0.34	1.9115622885674183e-9
AHCYL2	5.485833018425378e-14	-1.4766679677966639	0.242	0.463	1.913677990147509e-9
FTO	5.571114609246512e-14	-0.9623566355723862	0.489	0.615	1.9434276202895533e-9
TRDMT1	5.6425591563001285e-14	-2.225236573495777	0.091	0.282	1.968350336083737e-9
KLF6	5.704922138775164e-14	-1.0572098128331167	0.42	0.609	1.9901050388903282e-9
ZNF638	5.862979964966362e-14	-0.6526942023696962	0.79	0.862	2.045241930978866e-9
SNX6	5.887135088720118e-14	-0.9848489135494214	0.425	0.566	2.053668204349126e-9
CAMK2G	6.170633890917377e-14	-2.8301280190470033	0.059	0.236	2.1525639265076176e-9
KMT5B	6.172327637420475e-14	-0.9314735644617969	0.484	0.616	2.1531547730377585e-9
CDV3	6.489334687741663e-14	0.8269149938885897	0.543	0.294	2.2637395124718018e-9
CASP8AP2	6.550973417478508e-14	-1.1583970954156402	0.342	0.517	2.285241566953203e-9
E2F3	7.033144589641347e-14	-1.9057428940836696	0.169	0.342	2.4534421586504874e-9
IL16	7.075026352236477e-14	-2.551465581619902	0.055	0.244	2.4680521927141727e-9
SH3BGRL	7.191171927324317e-14	-2.1719424088403056	0.128	0.32	2.508568415127815e-9
ALKBH1	7.515748948873546e-14	0.4608186901357292	0.361	0.187	2.621793863325048e-9
TMTC4	7.674389482267789e-14	-3.795024888034581	0.027	0.178	2.6771340269942955e-9
BCL2L11	7.777388159270888e-14	1.4408050814098985	0.434	0.2	2.7130640854800568e-9
CD164	7.780808143627243e-14	0.7022718355910224	0.795	0.551	2.7142571128229274e-9
PPP4R2	8.004823364919196e-14	0.7859035145163012	0.799	0.564	2.7924025826184124e-9
TMED2	8.069869485522336e-14	0.9317371178195515	0.534	0.282	2.8150932713296117e-9
USP40	8.174280091237357e-14	-1.9346902855973382	0.142	0.338	2.8515158670272395e-9
STAT2	8.352794509675817e-14	-1.717213242029953	0.16	0.276	2.913788836755312e-9
ARL5A	8.483195742192237e-14	0.9654261713487179	0.68	0.468	2.9592780027063397e-9
ENSMMUG00000051928	8.754925949304178e-14	0.9920600427370946	0.58	0.326	3.0540683681552693e-9
XRN1	8.815503031775831e-14	-0.7732152749095871	0.694	0.816	3.075200077604681e-9
WDR3	9.080772794152604e-14	1.2447402396970417	0.452	0.218	3.1677367815121947e-9
ENSMMUG00000056190	9.26471502319955e-14	-1.2108422984609262	0.347	0.479	3.231903188692931e-9
GMFG	9.378218102987174e-14	-2.138448543706869	0.1	0.282	3.2714976030460456e-9
SPPL3	9.403460385417648e-14	-0.9101129831926441	0.539	0.659	3.2803031208490924e-9
NIF3L1	9.64509029841254e-14	-2.999027021781254	0.046	0.221	3.36459329969823e-9
RBM6	9.792608849491674e-14	-0.9558877551256086	0.479	0.636	3.4160536710566757e-9
SOS2	9.823627496500136e-14	-1.0364784562242675	0.516	0.665	3.4268742158791073e-9
RBL2	1.0098593340821806e-13	-1.2802970950116583	0.324	0.508	3.522793301012279e-9
GIMAP4	1.014675947018339e-13	-1.3231098200065865	0.283	0.464	3.5395955735787737e-9
ACAP1	1.0398484270640067e-13	-2.354557376724803	0.064	0.262	3.627407252970081e-9
TMEM135	1.0526924310903974e-13	-1.1547098305511203	0.402	0.537	3.6722122766157422e-9
ERMP1	1.0601696123142218e-13	-2.3148166144860505	0.096	0.282	3.6982956755969314e-9
BICRAL	1.0728670906283548e-13	-1.2537721902769974	0.315	0.485	3.7425895589479525e-9
IFNAR1	1.0944880136523954e-13	-1.2991139112739494	0.283	0.451	3.818011986825016e-9
TRA2B	1.1202740237217972e-13	0.726901266431522	0.813	0.594	3.9079639043511175e-9
MAFK	1.1270976283723156e-13	1.7005718232558542	0.237	0.07	3.931767366813986e-9
TXNDC15	1.134442885165647e-13	-1.6740763849179248	0.174	0.304	3.957390560611843e-9
TFCP2	1.1411903221772194e-13	-1.4679443161190169	0.237	0.451	3.980928319883012e-9
CDKAL1	1.1526409444819695e-13	-0.702172602813725	0.721	0.813	4.020872670730902e-9
EBNA1BP2	1.1586867953322227e-13	1.6419720299424276	0.237	0.07	4.041963016836925e-9
PCNX2	1.171116722377529e-13	0.8725392262500908	0.813	0.703	4.085323574341772e-9
VRK2	1.1954703992913697e-13	-1.1401129081725783	0.384	0.564	4.170278940888014e-9
TM7SF3	1.203179263979972e-13	-2.2502176441307924	0.11	0.263	4.197170544467734e-9
JAK3	1.2277467028797674e-13	-0.8417822506962978	0.516	0.685	4.2828715983257805e-9
THADA	1.2684652708045635e-13	-0.9313799153357838	0.603	0.756	4.424914250674639e-9
HERPUD2	1.2874246428326334e-13	-1.2064946688756892	0.315	0.466	4.491052124057358e-9
TMX1	1.2967622568321736e-13	-2.4800257283017024	0.068	0.246	4.523625456733355e-9
POLR2B	1.3496193434683572e-13	-0.5761381954663556	0.461	0.448	4.708012117755017e-9
PPA1	1.3687378238258448e-13	1.5847848368925403	0.292	0.102	4.774705024634077e-9
SNRPD1	1.3715983380976556e-13	0.9167003470820221	0.32	0.136	4.784683642619862e-9
SH3BP5	1.41241896028782e-13	-1.3164411261459625	0.388	0.569	4.9270823010680314e-9
GTF3C1	1.418487995473367e-13	0.9888417371741409	0.507	0.259	4.948253523409294e-9
ZNF93	1.4249184926289391e-13	-1.853562796858016	0.142	0.31	4.970685669686791e-9
GLB1	1.4402111333550224e-13	-1.6279014625607902	0.224	0.415	5.02403251759566e-9
QPCTL	1.4795066573344293e-13	1.4876630105524367	0.205	0.058	5.161111023445423e-9
WDR1	1.5064792475242352e-13	0.7277629048815141	0.63	0.373	5.255202207063542e-9
PRIMPOL	1.576802208619592e-13	-1.5504663446123086	0.192	0.296	5.500516824548585e-9
KIF20B	1.5951503541161137e-13	-1.5248939471900758	0.219	0.418	5.564522495298651e-9
CAMKMT	1.6219580629533598e-13	-1.5133241090730372	0.365	0.531	5.6580385068065e-9
DHX29	1.6288921007073748e-13	-1.3186724029644608	0.279	0.426	5.6822272041076065e-9
NFIL3	1.6614956770369837e-13	1.5612495758440095	0.333	0.131	5.795961519775814e-9
USP34	1.7746303783805302e-13	-0.5086860875306778	0.895	0.937	6.1906206119426414e-9
DDX6	1.8027271843556762e-13	-0.7838940375911587	0.498	0.559	6.2886335099063406e-9
SNX2	1.8094854198911538e-13	-1.366209629600148	0.279	0.434	6.312208938748301e-9
KPNA6	1.8192726293648353e-13	0.41296022198266485	0.612	0.386	6.346350640276291e-9
CHD1L	1.8431387185706132e-13	-1.8948894349711398	0.142	0.319	6.429605105861727e-9
PDSS2	1.8552170718030743e-13	-1.312466211592728	0.329	0.483	6.4717392332778445e-9
PRRC2B	1.8574420936816423e-13	-0.8717134929382504	0.484	0.63	6.479500999599041e-9
IRF2BP2	1.8651782501632922e-13	0.755712505669354	0.479	0.254	6.506487807869629e-9
SLC25A12	1.9331322447125673e-13	-2.275809262575294	0.105	0.284	6.74353852245532e-9
KCNN4	1.9927518189075936e-13	1.9271992103518276	0.205	0.053	6.951515445077249e-9
TAMALIN	1.9959308524290764e-13	3.320742362686892	0.105	0.012	6.96260518561359e-9
PPP1R2	2.002603667384498e-13	-1.4753003886312308	0.219	0.415	6.9858826333040834e-9
ZNF528	2.012790833211701e-13	-0.6374341855331842	0.384	0.36	7.0214195425756985e-9
MRTFB	2.0457335532578435e-13	-1.639666514061422	0.237	0.39	7.136336927184661e-9
DCUN1D4	2.087645102345892e-13	1.1811848820913449	0.484	0.247	7.2825411750234095e-9
ENSMMUG00000064749	2.1969164810331587e-13	-1.673923269538446	0.192	0.31	7.66372345243607e-9
MFNG	2.2030000203740104e-13	-1.4263294296603122	0.237	0.396	7.684945271072698e-9
SCAF4	2.2539677953142506e-13	0.6995554437935625	0.785	0.55	7.862741257174232e-9
GBP3	2.2783859018256415e-13	-1.114886088905583	0.388	0.607	7.947921379928568e-9
PSME3	2.2809065775555824e-13	0.8416212165202408	0.397	0.191	7.956714505144894e-9
NSD3	2.2944251311506353e-13	-0.6626798021177482	0.703	0.811	8.003872627505875e-9
CKAP5	2.3058112995518957e-13	-1.3487627655029963	0.269	0.418	8.043592137356833e-9
PPP6R1	2.306273214045227e-13	-0.6752690797440801	0.484	0.515	8.045203479875371e-9
NHLRC2	2.3602008275979913e-13	-1.6364536442650945	0.174	0.372	8.233324566992833e-9
PIAS1	2.4321309607116644e-13	-0.6144700536568739	0.763	0.778	8.484245643346571e-9
KDM7A	2.4487337857392853e-13	-1.1651115612715697	0.397	0.535	8.542162938172923e-9
TBC1D22A	2.471760729691245e-13	-0.8865915971538599	0.548	0.656	8.622490129454939e-9
CWF19L1	2.4902430719295287e-13	0.9975180455635426	0.507	0.261	8.686963932118969e-9
MYBBP1A	2.5300831429504467e-13	1.6104503240575556	0.228	0.068	8.825942035868339e-9
MED13L	2.6224544962676253e-13	-0.6008839429828439	0.854	0.916	9.148170264779985e-9
KLHDC2	2.6253502995495335e-13	-1.8275605346693395	0.146	0.323	9.158271984948592e-9
ZNRF1	2.745057250026002e-13	-1.1147814826499371	0.461	0.532	9.575857710990706e-9
MARCHF8	2.7475251230514373e-13	-2.1041222187039743	0.114	0.304	9.584466639252633e-9
NUMA1	2.750837512231972e-13	-1.3404114529456175	0.265	0.424	9.59602157767001e-9
FGFR1OP2	2.7517462654299453e-13	-1.17150307664423	0.393	0.557	9.599191672325821e-9
IL2RB	2.76035097697886e-13	-1.081138174433602	0.365	0.488	9.629208348093055e-9
SFMBT1	2.8079328004214383e-13	0.8041438399846911	0.612	0.355	9.795192780990145e-9
SLC35B1	2.815482266361068e-13	-0.804872846943712	0.466	0.514	9.82152833797395e-9
NOB1	2.8955236524017226e-13	1.5231858011896324	0.247	0.078	1.010074470903817e-8
OAS2	2.913638831779068e-13	-3.4776616800833127	0.032	0.184	1.01639377007781e-8
SUPT3H	2.922114084518576e-13	0.8389755382245352	0.84	0.698	1.01935027724346e-8
PAK2	2.933564546457331e-13	0.5542472172762154	0.945	0.862	1.0233446563861753e-8
MBNL1	2.9468103025514007e-13	0.4762201858388906	1	0.997	1.0279653059420306e-8
CHD6	2.9518165202654944e-13	-0.9537274587361594	0.479	0.563	1.0297116749294151e-8
MAF	2.9808540045215807e-13	-1.5138627762141654	0.215	0.422	1.0398411109373082e-8
BRD10	3.0918228449905276e-13	-0.9677272191467756	0.479	0.621	1.0785514812464957e-8
ENSMMUG00000053817	3.1901233537219234e-13	0.9380174816775404	0.603	0.35	1.1128426307123558e-8
TMEM120B	3.2116638093164594e-13	1.5180300837568583	0.333	0.133	1.1203568032419538e-8
DTNBP1	3.2401914800778233e-13	-0.8231711452137476	0.589	0.698	1.1303083959103478e-8
ACADSB	3.263605658452034e-13	-2.415737648352202	0.087	0.216	1.1384761978944075e-8
SRPRA	3.266400171435746e-13	0.8076627509822297	0.489	0.257	1.1394510358036456e-8
HELQ	3.306384327878676e-13	-1.4578570224757084	0.247	0.373	1.1533991089371973e-8
ATXN7L1	3.3920512950074286e-13	-1.8022932816472528	0.21	0.383	1.1832831737503914e-8
CEMIP2	3.684411281713689e-13	0.7906759359053013	0.584	0.332	1.2852700315130033e-8
TJAP1	3.7055563868882645e-13	1.2584672382741278	0.388	0.169	1.2926462900021022e-8
ZNF281	3.791824717597502e-13	1.4039124088534956	0.274	0.095	1.3227401344867126e-8
GNB1	3.834579761172332e-13	-0.6188463080103879	0.763	0.805	1.3376548038873562e-8
SPN	3.8422727351696706e-13	-1.6481019726862238	0.169	0.341	1.340338420936588e-8
SRBD1	4.0113877339792886e-13	-1.8425020301774437	0.192	0.344	1.399332497121335e-8
NCAPD3	4.0782258842974253e-13	-1.703833371074625	0.192	0.366	1.4226483174783139e-8
REV1	4.19409793786321e-13	0.8209545923979188	0.621	0.366	1.463069124644202e-8
LMBR1	4.2036203268255525e-13	-0.9945075188420628	0.393	0.605	1.4663909148098257e-8
PTPN11	4.2243940209267347e-13	0.5584030581068994	0.744	0.493	1.473637610260082e-8
EIF3E	4.2926147965738533e-13	0.6289761148254643	0.799	0.556	1.497435745636823e-8
OGDH	4.4777501085612225e-13	-0.8887704427526516	0.53	0.652	1.5620183478704967e-8
LTA	4.550517634999791e-13	0.8367447340669576	0.466	0.231	1.5874025717933273e-8
SLC19A2	4.629245949197587e-13	1.327945319794574	0.347	0.141	1.6148661569180864e-8
SLC9B2	4.666589325369792e-13	1.9772468609560754	0.242	0.103	1.6278930202619983e-8
MMP25	4.723718559722158e-13	-1.7433202599883735	0.174	0.355	1.6478219823734777e-8
MRPL10	4.936598139752937e-13	-2.2193446123210054	0.096	0.25	1.7220828950714145e-8
NSUN2	5.004331515690632e-13	0.5841148507072614	0.484	0.272	1.74571100593352e-8
PIK3C2B	5.024305944609166e-13	1.3441217378977242	0.475	0.266	1.7526788857174612e-8
LPGAT1	5.051109640331184e-13	-1.4151080030519563	0.242	0.392	1.7620290869331303e-8
FOXJ2	5.183524803713442e-13	1.0318529350026158	0.384	0.172	1.8082207925273972e-8
PPM1G	5.204050823463707e-13	1.0071023825513752	0.571	0.344	1.8153810892570796e-8
RAD21	5.210603028957796e-13	-0.6155080250550149	0.644	0.676	1.8176667606216376e-8
CLIP1	5.349151582839426e-13	-1.009083867015831	0.438	0.584	1.8659980381577053e-8
DDX5	5.518541280829798e-13	0.39236893276933715	0.991	0.944	1.9250879404046666e-8
ZUP1	5.560253858869431e-13	0.5795005872036896	0.402	0.212	1.9396389561280124e-8
TRIM22	5.713576540993089e-13	-0.9110005935408482	0.489	0.598	1.993124040560029e-8
DARS1	5.974340165373209e-13	-1.029320432870967	0.447	0.611	2.0840888232887906e-8
PHTF2	6.009842806841208e-13	-1.364484530397431	0.265	0.441	2.096473564738487e-8
TLE2	6.284673432978571e-13	-1.2018171847969004	0.402	0.55	2.1923454803602448e-8
VCP	6.311230278636708e-13	0.5987515289881751	0.854	0.637	2.201609570399629e-8
SCARF2	6.340864457343468e-13	-2.291249691336989	0.073	0.253	2.2119471572996953e-8
PPIF	6.359807109055508e-13	3.4555141626662627	0.096	0.01	2.2185551119229235e-8
BZW1	6.466769556230816e-13	0.4773196173486135	0.726	0.482	2.255867891995558e-8
MYO9A	6.505855336622864e-13	-1.0799834114779094	0.425	0.518	2.2695025756275197e-8
PMPCA	6.683138148098713e-13	1.1895309468987068	0.347	0.145	2.331345911582755e-8
ZNF592	6.794741364476345e-13	-1.7714484617935116	0.155	0.325	2.3702775775839284e-8
EXOC1	6.796579960134201e-13	-1.1251595500740406	0.37	0.53	2.3709189532932148e-8
VPS54	6.84185732930994e-13	-1.3934756195363294	0.292	0.5	2.3867135107564795e-8
SLC38A1	7.061016976031024e-13	-0.7118937303301278	0.699	0.821	2.4631651619186623e-8
ENSMMUG00000021539	7.340866649767427e-13	-1.2094677581655604	0.297	0.456	2.560787922104869e-8
PAN3	7.398464897733632e-13	-0.6817038395926562	0.753	0.828	2.5808804949254002e-8
PELP1	8.061421940116212e-13	1.1073058684708181	0.361	0.155	2.8121464295901394e-8
VPS50	8.120489392276936e-13	-1.8334541097149355	0.155	0.352	2.8327515196018864e-8
IDH2	8.288862197163101e-13	-2.2068274524433225	0.091	0.26	2.891486688858376e-8
DDX50	8.610751971215861e-13	0.7150986199224255	0.744	0.498	3.003774717638941e-8
MAPK1	8.68180388680333e-13	-0.7859422295930727	0.571	0.646	3.028560467872474e-8
SQSTM1	8.8300670030634e-13	-0.9882186206490304	0.466	0.568	3.080280573348636e-8
METTL1	8.997172389332509e-13	2.949870902126759	0.11	0.014	3.138573616294752e-8
PDCD4	9.107741692466343e-13	-1.503552028254196	0.237	0.38	3.177144611999959e-8
SNX29	9.133327213677375e-13	-1.142761308110763	0.352	0.498	3.1860698652192155e-8
DENND1B	9.19920291577493e-13	-0.86377278899552	0.539	0.731	3.2090499451389266e-8
KIAA0319L	9.403920415218014e-13	-1.6195761424396806	0.201	0.384	3.280463597644652e-8
ERF	9.593898633358308e-13	0.9258352306000073	0.466	0.235	3.346735599260712e-8
REXO2	9.716280835328776e-13	-1.0362359693752492	0.32	0.396	3.3894274065960904e-8
NUP214	1.0344702910265386e-12	-0.9325421089970758	0.489	0.592	3.608646163216977e-8
UBE2N	1.0404384623082093e-12	0.9163880922051529	0.594	0.355	3.6294655319159574e-8
TPD52	1.0670762666573306e-12	-2.5321491103516656	0.096	0.268	3.722388848607432e-8
GMCL1	1.0674574587971471e-12	-1.1698628341769524	0.311	0.508	3.723718599267968e-8
IK	1.073116328385798e-12	-1.2273265088277443	0.269	0.408	3.743458999941017e-8
WAPL	1.0964812072161303e-12	0.5488931269370516	0.909	0.727	3.824965043252749e-8
ENSMMUG00000046067	1.1017130190087408e-12	-2.3119757340987777	0.091	0.281	3.843215695510091e-8
ZMYND11	1.107970427247349e-12	-0.936564629602559	0.521	0.665	3.865044038409652e-8
SYNGAP1	1.1472613055215564e-12	2.269187424688139	0.151	0.03	4.002106338181397e-8
SF3B4	1.1657927304435888e-12	0.8990639398176401	0.32	0.142	4.066751360879415e-8
RELB	1.183470158190462e-12	0.558848353802042	0.68	0.432	4.128417299831608e-8
EXOC6	1.3354704223018386e-12	-0.9204982864977167	0.374	0.583	4.658655021157734e-8
PAIP1	1.353264115729426e-12	-1.4260718873191842	0.256	0.391	4.7207265413105296e-8
NR2C2	1.3574699544823856e-12	-1.1258791111407678	0.352	0.481	4.7353981892163537e-8
RNF24	1.3674574219271065e-12	-2.415165216134873	0.11	0.256	4.770238470650518e-8
SELENOK	1.3993794536355284e-12	1.4413735900445834	0.228	0.074	4.8815952860621774e-8
EPC1	1.4011063179373439e-12	-0.663622533836101	0.639	0.774	4.88761927949263e-8
INTS10	1.4427154205839785e-12	-1.7312727331690838	0.164	0.311	5.0327684731651506e-8
GPALPP1	1.4457562636414478e-12	1.1423938746820836	0.516	0.286	5.0433761500868264e-8
WARS1	1.4587288523682453e-12	0.6371395761442643	0.361	0.179	5.088629728601387e-8
ZMIZ2	1.4769801211441144e-12	0.7515478895739633	0.429	0.221	5.1522974545991286e-8
KLHL20	1.5219802040838283e-12	-2.025859183653042	0.119	0.296	5.3092757439260265e-8
PIK3IP1	1.5393944158674376e-12	-4.58406508074898	0.009	0.141	5.3700234803119695e-8
SYTL3	1.5476363830097347e-12	0.664356984118843	0.813	0.617	5.398774758491158e-8
ADAM10	1.5515782440866517e-12	-0.8292364777639034	0.525	0.613	5.412525546671876e-8
ATP2B4	1.56346275035119e-12	-0.6456277784138322	0.781	0.846	5.453983458325091e-8
PHF11	1.5892782275089826e-12	-1.1446973300792314	0.324	0.491	5.544038168842335e-8
CILK1	1.6076823250806134e-12	-3.3076388033245046	0.041	0.158	5.608239022811212e-8
CYTB	1.646001799534006e-12	0.6432806879203504	0.607	0.363	5.741912677494426e-8
CBFA2T2	1.6537493397652358e-12	-1.3419864648201347	0.26	0.442	5.7689391968370487e-8
SNRNP40	1.657935476564711e-12	0.9336431915453166	0.42	0.203	5.7835421164483376e-8
ETAA1	1.6745379058628052e-12	-2.0860260089742777	0.11	0.279	5.84145803081181e-8
TMEM14B	1.6844749808533035e-12	-1.5958931135597965	0.187	0.358	5.876122523208664e-8
CTBP1	1.6892669404146662e-12	-0.8890728088958959	0.338	0.404	5.892838794942521e-8
GNB2	1.7091368988771382e-12	-0.8239839574664817	0.297	0.332	5.962153158043009e-8
DAPK3	1.7246991178087773e-12	1.6193636847292623	0.242	0.078	6.016440402564139e-8
TMEM154	1.7249026102770486e-12	-3.4924825145964578	0.027	0.184	6.017150265690457e-8
ZC3H12C	1.7428638811024405e-12	2.2087779150283247	0.215	0.066	6.079806362837754e-8
CREB3L2	1.751185190843953e-12	1.247640148849357	0.447	0.225	6.108834419740046e-8
ZDHHC5	1.76807235006307e-12	0.8022567096450095	0.388	0.187	6.167743585960013e-8
C1QBP	1.7823538339563041e-12	1.1594369958384054	0.26	0.097	6.217563114373171e-8
TCAIM	1.8145300199752263e-12	-1.5698669158278953	0.174	0.329	6.329806521681579e-8
ZNF681	1.8279363629711213e-12	-1.1506182494650719	0.347	0.5	6.37657320858846e-8
BYSL	1.854101701350926e-12	1.6432282598145775	0.187	0.051	6.46784837499257e-8
TMX3	1.8604078598443053e-12	-1.0470690377295147	0.324	0.421	6.489846778280874e-8
RC3H2	1.8691619134865094e-12	-1.24994243357823	0.315	0.485	6.520384419006339e-8
DMTF1	1.9777298607597015e-12	-0.9636054572119029	0.406	0.604	6.899112846274143e-8
AKAP10	1.9947314911709698e-12	-0.9697837451766178	0.434	0.557	6.958421333800812e-8
PHACTR4	2.0111411131789566e-12	-1.1283066706243605	0.397	0.558	7.015664659213472e-8
PGRMC1	2.0173518527271102e-12	1.9753240099835734	0.192	0.05	7.037330203053251e-8
PIAS2	2.0630224784120655e-12	-1.776027890758607	0.155	0.323	7.196647613692649e-8
TERB1	2.08355357151108e-12	-2.196131028496375	0.11	0.27	7.268268278859252e-8
MRTFA	2.084339987266857e-12	0.7767526978454268	0.726	0.493	7.271011611581704e-8
SFXN1	2.085157573798757e-12	-1.4462907230787723	0.215	0.325	7.273863680439584e-8
ASCC3	2.0942664176318274e-12	-0.724087318883023	0.712	0.791	7.305638971266866e-8
SPSB1	2.0945700988648595e-12	-2.289091769685059	0.105	0.263	7.306698332880176e-8
RSRC1	2.122938719487645e-12	-0.9348403758715725	0.489	0.641	7.405659429060701e-8
STX8	2.1636990674436595e-12	-1.1836605358015402	0.37	0.512	7.547847826870462e-8
ALG6	2.196443027976351e-12	-1.6836064981984278	0.169	0.338	7.662071858792703e-8
DENND2D	2.209798878336585e-12	-1.853010447943439	0.128	0.249	7.708662407189344e-8
CDIN1	2.2133561074338927e-12	-2.1873399311035038	0.128	0.277	7.721071445172391e-8
CD81	2.2436520093688055e-12	-0.37581627095947984	0.493	0.431	7.826755669482142e-8
CCT4	2.257610233188409e-12	0.5003711036146112	0.648	0.411	7.875447537454446e-8
HPS3	2.3080650478643524e-12	-3.0259660000396416	0.032	0.193	8.051454112970007e-8
EVL	2.3441084011337097e-12	-0.4597712131263132	0.799	0.829	8.177187746514833e-8
LDHB	2.353228182391165e-12	1.0313998150031696	0.557	0.323	8.20900119145334e-8
HIPK3	2.3917353694081817e-12	-0.8709597560211214	0.447	0.523	8.343329662643501e-8
SPCS2	2.4487603878475713e-12	0.4471782190822803	0.557	0.341	8.542255736967468e-8
CDK17	2.4587254141153817e-12	0.990405209029867	0.74	0.664	8.577017734600098e-8
POT1	2.508449779355076e-12	-1.8338453917519801	0.169	0.323	8.750476210302247e-8
MSN	2.5265541430531857e-12	0.6021557337869383	0.877	0.744	8.813631472626733e-8
TRIP12	2.5364585057675873e-12	0.49471503765198754	0.941	0.798	8.848181851519651e-8
ZC3H18	2.540446245430912e-12	0.7208221214879563	0.603	0.357	8.862092682561194e-8
PRIM2	2.552967883715474e-12	-1.2778242101619712	0.297	0.401	8.90577316555306e-8
ZMAT3	2.5669184211162683e-12	-2.3003584808307274	0.091	0.221	8.95443822022199e-8
ENSMMUG00000065373	2.5881828512184015e-12	1.0916481160590021	0.553	0.33	9.028617058190271e-8
CASP12	2.6065923025038283e-12	-2.5324304576738417	0.059	0.227	9.092836588054355e-8
FARS2	2.702444332747835e-12	-1.0920720135467519	0.397	0.548	9.427206810357547e-8
TAF3	2.7042414356806407e-12	-0.9378821647179116	0.521	0.649	9.433475824228346e-8
SETD5	2.7171479466165668e-12	0.5677805355575409	0.918	0.785	9.478498896977232e-8
CPEB3	2.758437314100398e-12	-2.227541481495573	0.119	0.249	9.622532726507828e-8
MAGT1	2.777675554882372e-12	0.9567784649404175	0.562	0.323	9.689643405651667e-8
NUCKS1	2.779671035329235e-12	-0.7682268935091531	0.484	0.55	9.696604439642504e-8
TBC1D10C	2.7954478688649926e-12	-1.7713923717434095	0.119	0.299	9.75164034574864e-8
LAPTM4B	2.811202000395877e-12	0.7984507953806663	0.461	0.243	9.806597058180978e-8
MADD	2.8607130940761323e-12	-1.4429683753610703	0.228	0.381	9.97931155737518e-8
STARD4	2.886864551245973e-12	1.0677293657827078	0.416	0.197	1.0070538300566452e-7
FCF1	2.932938995669319e-12	0.6043479373566516	0.416	0.222	1.0231264392492852e-7
MPPE1	3.018292176276439e-12	-3.1655852998163274	0.023	0.173	1.052901042772273e-7
CLINT1	3.0902403696546932e-12	0.673560960532998	0.799	0.585	1.0779994505503432e-7
TRAT1	3.115593304119704e-12	-1.4950250083048517	0.242	0.405	1.0868435682091175e-7
SKIL	3.1429831248739375e-12	0.34434397043567533	0.571	0.361	1.0963982332810243e-7
HS3ST2	3.1797136107938774e-12	1.034866625882208	0.128	0.035	1.1092112959893362e-7
ENSMMUG00000054167	3.1922187233921907e-12	0.6292854011030331	0.603	0.363	1.1135735794681318e-7
ENSMMUG00000054416	3.1922187233921907e-12	0.6292854011030331	0.603	0.363	1.1135735794681318e-7
GAR1	3.210026076900572e-12	0.9800202418257922	0.274	0.113	1.1197854966659954e-7
PEX7	3.2327523690788292e-12	-1.893792794007256	0.146	0.308	1.1277133364294588e-7
LAIR1	3.238123007093461e-12	-3.1021649694669904	0.037	0.179	1.129586829794483e-7
DNASE1	3.3511980672881683e-12	-1.9371365401646927	0.123	0.289	1.1690319337928047e-7
SLC35D1	3.353174971122158e-12	1.2764408343782745	0.489	0.295	1.1697215569262536e-7
SDF4	3.3545413633679935e-12	0.8947659406494394	0.543	0.303	1.1701982091972908e-7
ENSMMUG00000052802	3.3855978480576264e-12	-1.284640383101756	0.269	0.47	1.1810319533164224e-7
ICE1	3.40896532299374e-12	0.705920702298458	0.753	0.532	1.1891834632731363e-7
FURIN	3.4599381267433514e-12	-0.4726214988511097	0.571	0.488	1.2069648161331507e-7
MAML2	3.5450392844665175e-12	0.9500672159301176	0.822	0.691	1.2366515039933e-7
ENSMMUG00000057840	3.553226141255803e-12	-2.4898631064283983	0.11	0.249	1.2395074071156742e-7
TRRAP	3.555602703382934e-12	-0.887849991676066	0.411	0.489	1.2403364470481026e-7
HNRNPAB	3.5701971105316912e-12	0.7342264790021376	0.589	0.347	1.2454275600378753e-7
SEC23A	3.704240624025197e-12	0.4739094710589828	0.685	0.451	1.2921872992849497e-7
IRAG2	3.714142625952e-12	-1.4988205120699112	0.137	0.327	1.2956415136370957e-7
FYTTD1	3.719581840980158e-12	-1.6157600624636053	0.169	0.314	1.2975389294075184e-7
AGTPBP1	3.749640909276906e-12	-1.1193349987607886	0.379	0.532	1.308024734792156e-7
KLHDC4	3.8173055389888826e-12	0.8375150946979575	0.425	0.215	1.331628864220882e-7
DESI1	3.855492859073319e-12	1.1645681935586816	0.388	0.177	1.3449501289591366e-7
TES	3.912524091720008e-12	-2.526339701799985	0.073	0.213	1.3648449041556074e-7
MAT2B	3.9559191292886866e-12	-1.6229320886924157	0.16	0.326	1.3799828290610654e-7
VTA1	4.030703274161548e-12	-0.784638960404652	0.416	0.432	1.4060705301585144e-7
KCNH7	4.1941549463058735e-12	-1.6851542638524362	0.169	0.307	1.463089011469341e-7
PBXIP1	4.31162915037275e-12	-1.3833721094293212	0.233	0.422	1.5040687128160303e-7
PSMD11	4.351964623192502e-12	0.8758114544695984	0.484	0.255	1.5181393391544725e-7
LPP	4.375535968983162e-12	-0.8716668475057143	0.562	0.629	1.5263619674200863e-7
ENSMMUG00000017890	4.431109495030644e-12	-2.1357891254881616	0.1	0.262	1.5457482362464899e-7
ARHGAP4	4.48006418578364e-12	-1.8759172021225026	0.128	0.287	1.5628255905687647e-7
SRFBP1	4.4927651124940216e-12	1.0465889147133451	0.37	0.167	1.5672561818424146e-7
SFI1	4.513370346130143e-12	-1.4157726244299151	0.196	0.254	1.5744441115440391e-7
TGS1	4.530575546143844e-12	0.6907722212955094	0.534	0.304	1.5804459735168184e-7
FAM210A	4.600892987657836e-12	1.1636531916815824	0.411	0.195	1.6049755098145596e-7
GRPEL1	4.621804511948596e-12	1.4661291126686244	0.297	0.113	1.6122702859481482e-7
DNM3	4.64631730381262e-12	-2.1752090746763617	0.183	0.323	1.6208213282619944e-7
ENSMMUG00000055976	4.671572474322904e-12	1.1610488933720116	0.411	0.196	1.6296313419428017e-7
USP33	4.739431940744348e-12	-0.9810112295288199	0.388	0.498	1.6533034382092582e-7
NUB1	4.740206125788977e-12	-1.4438315328825198	0.192	0.32	1.6535735049202266e-7
EEA1	4.77021509749698e-12	-0.8758423648119906	0.42	0.483	1.6640418346108468e-7
SERTAD1	4.917153043341731e-12	1.8751205104800288	0.192	0.051	1.7152996676393296e-7
DPH6	4.995697516404544e-12	-1.3339901744229201	0.315	0.425	1.742699121622561e-7
SHPRH	5.000143662976597e-12	-1.3079058170092015	0.274	0.452	1.744250115392756e-7
RRAGC	5.089678695660624e-12	-1.8238252947605276	0.105	0.299	1.7754835161942521e-7
PRRC2C	5.175598422553559e-12	0.44735321093456193	0.945	0.863	1.8054557537235836e-7
TMPO	5.228210504487233e-12	-1.73386581668304	0.155	0.321	1.8238089523853264e-7
TM9SF3	5.479450962519943e-12	0.6275298661819593	0.826	0.621	1.911451673765457e-7
ENSMMUG00000058216	5.646690659896813e-12	-1.6146608282346233	0.183	0.326	1.9697915697984042e-7
GOLPH3	5.694351808378006e-12	0.44322034367690644	0.667	0.439	1.9864176848345837e-7
INVS	5.7577649610757646e-12	-2.0552917581534955	0.137	0.292	2.0085387290216698e-7
FBXO33	5.780129369039593e-12	-1.3503365767843494	0.279	0.434	2.0163403290957717e-7
MIGA1	5.7870241981652e-12	-1.2437161799349608	0.292	0.432	2.0187455212879484e-7
DYRK1B	5.822179299727169e-12	1.1357110749142678	0.416	0.199	2.0310090269168255e-7
HPCAL1	5.847194475747075e-12	-1.7799585648601164	0.123	0.319	2.0397353209196098e-7
EIF3D	5.856842510925678e-12	0.7331029684442488	0.626	0.382	2.0431009415113136e-7
RALGAPA1	6.032422340156462e-12	-0.9115671585870402	0.502	0.625	2.1043502091401802e-7
PPP1R14C	6.035527680668213e-12	2.9847256721735764	0.215	0.088	2.1054334761242996e-7
ATP2A2	6.15096619133726e-12	0.7735841061559019	0.772	0.552	2.1457030461860898e-7
VPS41	6.291743675401778e-12	-1.553206566260207	0.178	0.362	2.1948118637271564e-7
TMOD3	6.3804540805485566e-12	-0.541554029004986	0.63	0.62	2.2257576014585584e-7
NMD3	6.659272813654995e-12	0.6585663873816545	0.42	0.223	2.3230207283154083e-7
DROSHA	6.743283163994423e-12	-1.3066978758392613	0.242	0.353	2.3523268989278144e-7
ARL8B	6.821789329576555e-12	0.5197734401334048	0.607	0.384	2.3797129897294853e-7
TUBGCP3	7.096459656017098e-12	-1.373338144389192	0.21	0.304	2.475528986405004e-7
RBM18	7.103634862485832e-12	1.163639043333285	0.32	0.132	2.478031985429558e-7
MAZ	7.463960534086343e-12	-2.1040133537148886	0.087	0.247	2.60372799271068e-7
KDM2A	7.594897270733555e-12	-0.6338376653917808	0.749	0.836	2.649403963922693e-7
PIGK	7.602247653074516e-12	-1.888868313887586	0.151	0.277	2.651968071298514e-7
HACE1	7.678373569176595e-12	-1.4131008336288313	0.237	0.376	2.678523835871564e-7
ANKRD13D	7.759147781622112e-12	-2.776464039694434	0.05	0.169	2.7067011121410574e-7
DCP1B	7.83434850552733e-12	-1.9573767189270384	0.132	0.294	2.732934132668154e-7
HEATR5B	7.867784623890146e-12	-1.2249459312537192	0.315	0.435	2.7445979881978384e-7
CDKN1B	7.934330872941193e-12	-1.3408823577532667	0.215	0.409	2.767811981716806e-7
ATP6V1H	7.998075643309505e-12	-1.6213651435453542	0.178	0.34	2.7900487074120876e-7
CNST	8.119730181020542e-12	-0.2909568148959307	0.598	0.515	2.8324866763472057e-7
EXOC6B	8.14470783941659e-12	0.7690508558778917	0.932	0.891	2.841199882702083e-7
XRCC5	8.1461048293336e-12	0.504028010148817	0.918	0.772	2.841687208664733e-7
ACSL1	8.170056765844483e-12	1.2803582846353763	0.384	0.178	2.8500426021971894e-7
THYN1	8.249539081588497e-12	-3.294757628629713	0.032	0.157	2.8777692132213314e-7
GORASP2	8.281317801590821e-12	0.6803098143200371	0.493	0.274	2.888854901906942e-7
KPNA4	8.626174552862433e-12	0.5905148944828222	0.795	0.566	3.0091547310205314e-7
NACC1	8.861943034670372e-12	1.6325209622311778	0.228	0.074	3.0914002082144127e-7
CCDC7	9.363087729184174e-12	-1.8492098409815731	0.174	0.331	3.266219523448607e-7
GABPB2	9.42147587047642e-12	-3.334714777141853	0.037	0.174	3.2865876426569946e-7
ENSMMUG00000050880	9.446091415712264e-12	-3.7866648461197827	0.018	0.156	3.2951745294570664e-7
USP37	9.669386925278377e-12	0.7857360525925283	0.763	0.544	3.373068935014109e-7
CDC5L	9.674212435965035e-12	0.7071565955864112	0.648	0.406	3.3747522661620426e-7
GALNT3	9.750876744290826e-12	-1.6435206525239683	0.183	0.302	3.401495843478412e-7
TAF1	9.97759668530089e-12	-0.9506317741785373	0.402	0.519	3.4805848277003623e-7
LRP12	1.0096455271079895e-11	0.7026557237543601	0.511	0.285	3.5220474567635104e-7
ABR	1.0110172605270477e-11	-0.44484574637833774	0.9	0.885	3.5268326116225533e-7
FAXDC2	1.0386989176278922e-11	-2.2652413882902804	0.096	0.211	3.623397304253139e-7
FARSB	1.039655448285317e-11	1.0412041361417304	0.32	0.139	3.6267340657985e-7
SRSF7	1.042147033349989e-11	0.6396597932921676	0.799	0.58	3.6354257111381015e-7
NOP56	1.0429950822301027e-11	1.0270325647270455	0.562	0.341	3.63838404485149e-7
CAPN7	1.0505177319806525e-11	-1.254127732996973	0.279	0.406	3.664626056241308e-7
RIC8B	1.0669579517042793e-11	-1.8156852033649273	0.16	0.314	3.721976118725208e-7
CHAC2	1.0978842090987721e-11	1.9443483624244702	0.146	0.032	3.829859275020157e-7
TAF7	1.1004020573600938e-11	0.5145251599279435	0.598	0.376	3.838642536894951e-7
RPN1	1.123243293534257e-11	0.6383816368815307	0.562	0.331	3.918321905164902e-7
PGM2L1	1.1260100218341615e-11	-2.69425488215996	0.068	0.216	3.927973360166289e-7
TMC8	1.1574442823087374e-11	-1.9783349381165887	0.1	0.268	4.0376286344057997e-7
PIP4K2A	1.160293314732948e-11	-0.6454613914417195	0.763	0.841	4.047567199114416e-7
ENSMMUG00000018421	1.162107559188395e-11	-1.5891308380271303	0.306	0.439	4.053896009472797e-7
MCCC1	1.1635584199509424e-11	-2.174306998365062	0.096	0.23	4.0589571921568676e-7
SMPDL3A	1.1715684180965483e-11	-2.8788223574447516	0.037	0.191	4.086899269687999e-7
TBC1D20	1.1851666368325127e-11	0.840073635147544	0.461	0.246	4.134335295926537e-7
PYHIN1	1.2013096002850168e-11	-0.8071975758876629	0.534	0.593	4.1906484096342526e-7
GRK6	1.213616440295473e-11	-2.117798111748472	0.091	0.238	4.233579590326728e-7
EHMT1	1.241599287451148e-11	-0.6565752525026116	0.548	0.592	4.3311949543445847e-7
HERC6	1.2526951645307735e-11	-1.7936328950954885	0.178	0.374	4.36990181194915e-7
LCORL	1.2767413407647701e-11	-0.8552631718436411	0.489	0.552	4.453784493123824e-7
MAP1LC3A	1.2879364278670573e-11	0.9661272622677516	0.297	0.126	4.4928374349714427e-7
CEP78	1.3105235308777237e-11	-1.9111418693567723	0.146	0.291	4.5716302851138515e-7
ZC3H12A	1.3496171899720126e-11	1.6918325448268412	0.16	0.04	4.7080046054983686e-7
RASGRP1	1.4025325901271993e-11	-0.7135501532852875	0.667	0.737	4.892594687399722e-7
CTSC	1.4100765756591156e-11	-1.4806114920778404	0.183	0.328	4.918911126529259e-7
ANKRD27	1.4112634932831486e-11	-1.211739376174565	0.26	0.4	4.923051569968936e-7
ENSMMUG00000049962	1.4205943512555144e-11	-1.6646504885348261	0.224	0.37	4.955601334919737e-7
TNKS	1.4217434285229174e-11	-0.819480898997026	0.525	0.648	4.959609776059345e-7
TRAF4	1.42470322994366e-11	0.8008751007780042	0.342	0.168	4.969934747335463e-7
STAT1	1.4520546749892097e-11	-0.765204680453083	0.753	0.815	5.065347528232359e-7
ENSMMUG00000063859	1.4748725681478106e-11	-1.944156033420607	0.119	0.301	5.144945466726822e-7
SLC10A7	1.5033041418180195e-11	-1.6538523619076142	0.192	0.35	5.244126168317979e-7
LRRC8D	1.5050220870626772e-11	0.8868175753311467	0.68	0.481	5.250119048509443e-7
RPS9	1.5435684832860952e-11	0.7472103738789672	0.539	0.311	5.384584297095215e-7
TSEN54	1.5514249805435718e-11	-1.876263614172581	0.114	0.283	5.411990902128196e-7
ILK	1.5522439045412284e-11	-1.7261493955435583	0.132	0.27	5.414847636601621e-7
KCTD20	1.590288741914125e-11	-0.7307982430413145	0.388	0.43	5.547563247293234e-7
KANSL2	1.595583401105201e-11	0.6370451501492769	0.589	0.356	5.566033136415384e-7
PHF20L1	1.608286715982184e-11	-0.9142894030523302	0.425	0.531	5.61034738003225e-7
OTUD6B	1.624118370990046e-11	1.1741468219792242	0.388	0.182	5.665574525361675e-7
MBD1	1.662868735251919e-11	0.9370410601242084	0.521	0.29	5.800751296052794e-7
N6AMT1	1.7014533640588817e-11	-1.4458112366989053	0.233	0.263	5.935349915183003e-7
ENSMMUG00000057453	1.7019256336293593e-11	0.33006263718530304	0.311	0.165	5.936997380352657e-7
ATG4C	1.7493734199332943e-11	-1.8267677120753434	0.155	0.269	6.102514238095304e-7
STN1	1.749951313200836e-11	-2.6174144066230034	0.055	0.211	6.104530160969796e-7
FBXO9	1.8174520940172972e-11	-1.2996677752999273	0.256	0.404	6.33999988476994e-7
HSPBAP1	1.8192119952740467e-11	-3.4833430657590214	0.027	0.155	6.346139124313984e-7
ABCF2	1.826798944273453e-11	1.3356502152747751	0.292	0.115	6.372605437203514e-7
VPS13A	1.8396457722729052e-11	-1.0800382772936428	0.352	0.539	6.417420311996802e-7
RBM41	1.8759513998722848e-11	-1.345089934141289	0.251	0.411	6.544068863314478e-7
ANKRD13A	1.9267504545580465e-11	-2.715463841985471	0.05	0.202	6.721276285680289e-7
STAU1	1.944506104224026e-11	0.6873122437810755	0.744	0.522	6.783215093975092e-7
SP4	1.9939856234951614e-11	-1.4284272246291743	0.196	0.375	6.955819449000521e-7
FGF2	2.0163307462234153e-11	2.6365525502520235	0.155	0.037	7.033768175125761e-7
TLCD4	2.0273812184980848e-11	-2.150229099799252	0.096	0.24	7.072316642608719e-7
LRRC1	2.0443004927114756e-11	-1.9292111779967704	0.128	0.293	7.131337838774711e-7
TFDP2	2.049952197441781e-11	-1.725063307509602	0.192	0.347	7.151053245555909e-7
TNFSF11	2.055140232479198e-11	3.470554327692602	0.105	0.02	7.169151186980434e-7
CTSA	2.071754085771336e-11	-1.4912133435727302	0.183	0.348	7.227106952804729e-7
SPAST	2.0927007623067647e-11	-1.5700252338681613	0.192	0.344	7.300177339230918e-7
KIF3B	2.105650081770866e-11	1.0874812269756624	0.233	0.089	7.345349745249489e-7
BCAP29	2.1838486454273618e-11	-1.786588132380447	0.146	0.28	7.618137614708809e-7
TRAPPC8	2.1963375904674396e-11	-1.020411401564969	0.365	0.505	7.661704050586617e-7
NKAPD1	2.2004550863694053e-11	0.8036695556318152	0.301	0.14	7.676067523291033e-7
ENSMMUG00000006965	2.2512078363818392e-11	0.9527678649724713	0.648	0.469	7.853113416434408e-7
EIF4A3	2.3441374739335492e-11	0.5913308843718778	0.457	0.257	8.177289164069793e-7
PRKCB	2.348874926460229e-11	0.7303742399937647	0.863	0.853	8.193815293463862e-7
ZBTB44	2.3541474027328983e-11	-1.4567694167815226	0.192	0.326	8.212207799693443e-7
DZIP3	2.3899737674588346e-11	-2.4277286966613896	0.064	0.225	8.337184490403399e-7
PSMB8	2.413058471778641e-11	-0.5733475130604387	0.603	0.627	8.417713172952611e-7
LNPK	2.4153094092894135e-11	-2.90213317448967	0.05	0.19	8.425565343365191e-7
PDE8A	2.4164024767330813e-11	0.6951754236061142	0.621	0.385	8.42937839983568e-7
RHOT1	2.4264027148339954e-11	-1.297733611970813	0.26	0.386	8.464263230426909e-7
PHF5A	2.480215442132121e-11	0.9454059588406145	0.233	0.094	8.651983548333691e-7
SBF2	2.4815974713579793e-11	-1.6570803522534043	0.233	0.289	8.656804619085175e-7
LEF1	2.5581308072759775e-11	-1.8262591014271963	0.228	0.374	8.92378350810152e-7
JAKMIP2	2.559840341322585e-11	-1.9600950551096847	0.16	0.315	8.929747046669705e-7
PPP3R1	2.5976091086491187e-11	-1.090132595839991	0.384	0.563	9.061499614611586e-7
HNMT	2.6266146060588464e-11	-1.9566306668335685	0.16	0.268	9.16268239177568e-7
KYAT3	2.667467566709066e-11	-2.0278012950095152	0.119	0.255	9.305193859707905e-7
RCBTB1	2.6803899548628894e-11	-1.9883516594895887	0.11	0.252	9.350272318543703e-7
DPM1	2.6804077710708818e-11	0.22456170907314776	0.388	0.242	9.350334468603664e-7
ZNF493	2.682774022595256e-11	-1.9262922358115793	0.123	0.285	9.35858890042129e-7
ALG13	2.7821407731571202e-11	-1.6926199668202329	0.164	0.287	9.705219873081297e-7
ENSMMUG00000048888	2.7938334702366274e-11	-1.9832457657465143	0.1	0.265	9.74600867757345e-7
STX7	2.8250883743828865e-11	-2.040031140212426	0.1	0.266	9.855038285197261e-7
MLF2	2.875862242553311e-11	0.8206008088548119	0.374	0.187	1.003215784692297e-6
AGA	2.880206514023279e-11	-2.2434911059563203	0.068	0.234	1.0047312403518807e-6
ENSMMUG00000045847	2.8833785454572817e-11	2.5447469874084883	0.096	0.013	1.0058377717973181e-6
CDK7	2.913137421753942e-11	0.8890123248723059	0.388	0.192	1.0162188582046452e-6
CD28	2.957868658954993e-11	0.8123937077485412	0.616	0.384	1.0318229029898597e-6
ACIN1	2.9760378204824726e-11	-0.661091368781434	0.607	0.689	1.0381610332971058e-6
CPQ	2.980573691886404e-11	-2.162006838858747	0.1	0.278	1.039743326677653e-6
AEBP2	3.006149302009337e-11	0.4883044674590207	0.858	0.657	1.048665122512937e-6
WDR13	3.162789445052024e-11	0.5104050803496204	0.758	0.53	1.1033074700119481e-6
ENSMMUG00000044983	3.332027893611948e-11	3.7791927509900667	0.068	0.005	1.162344610407592e-6
SSH1	3.384307353869697e-11	-2.051240796683337	0.105	0.226	1.1805817773239052e-6
NDRG3	3.508109756940964e-11	-2.111846885809145	0.11	0.259	1.223769007611286e-6
SREBF1	3.552209638566177e-11	1.798946625935809	0.196	0.057	1.2391528103174252e-6
ENSMMUG00000062545	3.5655338615266097e-11	-2.1880608105610575	0.096	0.237	1.2438008322549424e-6
CIB1	3.5708466138296273e-11	-1.762201415745988	0.119	0.282	1.2456541327683271e-6
HMGB1	3.6296847218139834e-11	-0.7209335556228251	0.708	0.734	1.26617921835759e-6
TEC	3.684957119042924e-11	-1.5247978184507258	0.265	0.455	1.2854604414069337e-6
SETBP1	3.7240166133030564e-11	-1.290553039460366	0.32	0.433	1.2990859553846383e-6
IARS1	3.7273221912916884e-11	0.7907788879333802	0.689	0.474	1.3002390732101925e-6
EEF2K	3.7582615004264664e-11	-2.173315652243152	0.119	0.274	1.3110319418087686e-6
DMXL1	3.762410639535688e-11	-0.8460297363990019	0.447	0.622	1.3124793274956295e-6
RAB7A	3.767959715560932e-11	0.5895160675409483	0.895	0.723	1.3144150671762756e-6
EP400	3.8059194673842455e-11	0.5954978679581654	0.621	0.389	1.3276569470023202e-6
NFKBIB	3.8590804538328876e-11	0.9432368780240186	0.393	0.192	1.3462016255150644e-6
ZNF160	3.8712390797278426e-11	-1.2218898777364735	0.26	0.402	1.3504430405722606e-6
BRCC3	3.9121554523258534e-11	-1.6431409093297031	0.155	0.328	1.3647163079893508e-6
PISD	3.9156408556695e-11	0.6557383151198612	0.457	0.256	1.3659321560917484e-6
KAT6B	3.9713753534250644e-11	-1.0190417651431651	0.425	0.543	1.3853745782887995e-6
IPO8	3.993887832570727e-11	-1.0951655284678037	0.306	0.421	1.3932278315139723e-6
PDIA4	4.039551192986598e-11	1.0545917826281734	0.37	0.174	1.4091570381614447e-6
COPS2	4.044344808506475e-11	0.8146367333223141	0.457	0.243	1.4108292429993988e-6
WDPCP	4.078036846778711e-11	-1.6202095573300612	0.233	0.371	1.4225823736302855e-6
LIF	4.082206101660347e-11	3.000472631691788	0.11	0.021	1.4240367765031954e-6
KIF3A	4.1274666619556174e-11	-1.8249434988807902	0.119	0.295	1.4398254703565975e-6
HNRNPM	4.178569112612757e-11	0.6253855771396915	0.744	0.516	1.4576520492438342e-6
FANCI	4.186102736746429e-11	-2.041540453507559	0.119	0.259	1.4602800786866241e-6
KPNA2	4.211063193749865e-11	1.414594432027539	0.288	0.113	1.468987284507703e-6
CMAS	4.469839976375282e-11	-2.245198981673305	0.087	0.225	1.5592589773587534e-6
CEP19	4.505330327965267e-11	-2.723529799459861	0.05	0.186	1.5716394316074036e-6
PRPF40A	4.510788067173604e-11	0.5165760969287663	0.89	0.745	1.57354330935284e-6
SCAMP1	4.568191815843934e-11	-1.7475630022637403	0.142	0.295	1.5935680330389979e-6
MYL12B	4.612839123365401e-11	-0.8682325895547747	0.333	0.412	1.6091427997947866e-6
LSM14A	4.719275145036444e-11	-0.5429654245592377	0.712	0.721	1.6462719415945131e-6
MAST3	4.747518736127731e-11	1.174960454547278	0.434	0.244	1.6561244359107977e-6
PLEKHF1	4.7592585384480606e-11	1.466758175638861	0.274	0.104	1.6602197485522215e-6
MSL3	4.7843331618389696e-11	-2.153671561971607	0.091	0.214	1.668966780175906e-6
RAB2B	4.8645436579190576e-11	0.855771577411225	0.361	0.176	1.696947409628484e-6
JAKMIP1	4.874519499804741e-11	-1.1028323272010783	0.32	0.379	1.7004273823118859e-6
CPSF2	4.921910630093871e-11	-1.582842629722894	0.164	0.292	1.716959304201946e-6
ROS1	4.962630707919117e-11	-1.2752945023002347	0.247	0.42	1.7311640961505049e-6
IDH1	5.0103393540573666e-11	-3.3502111383337967	0.018	0.152	1.7478067802693718e-6
GLT1D1	5.023477884805346e-11	-1.48505220501505	0.219	0.303	1.752390025335497e-6
PRKX	5.0379094232676515e-11	-0.6242642148611961	0.831	0.879	1.7574243232126876e-6
TRIM33	5.0517555072865766e-11	0.7296761812108583	0.799	0.659	1.7622543911618495e-6
MAP2K2	5.052574908771602e-11	-0.9482462957799558	0.288	0.353	1.7625402311758858e-6
UPF2	5.0751460817638905e-11	-0.8646811037916433	0.447	0.58	1.7704139591625155e-6
MON2	5.086913074073458e-11	-0.8106775186940077	0.534	0.659	1.7745187567597851e-6
EDF1	5.114080997104442e-11	0.9696906214827344	0.329	0.149	1.7839960150299134e-6
CLIP4	5.1625852529859534e-11	-1.772574788878798	0.151	0.275	1.80091623965162e-6
LACTB	5.165503129102655e-11	-1.7706325816665034	0.142	0.282	1.8019341115561701e-6
COX16	5.192814758565145e-11	-0.9030775159220976	0.37	0.453	1.8114615003778652e-6
PTPN9	5.2028311553973107e-11	-1.0383430740436077	0.379	0.512	1.8149556202487979e-6
FOSL1	5.224906792733065e-11	3.348178836311168	0.082	0.009	1.8226564855770024e-6
HNRNPUL2	5.24337643803822e-11	-1.430022063858458	0.224	0.4	1.8290994366452526e-6
DSTYK	5.257513941907324e-11	-1.6400109871691146	0.16	0.335	1.834031163494951e-6
MINK1	5.286204492513829e-11	-1.5289412925222703	0.178	0.311	1.8440395751685241e-6
RSBN1L	5.2942648308569075e-11	-1.2466364951353035	0.279	0.428	1.8468513435961236e-6
IMP4	5.3414830678963155e-11	1.0135265845063763	0.205	0.078	1.8633229534049507e-6
EIF2AK4	5.4670356204683156e-11	-1.1890567666707454	0.269	0.39	1.9071207058441672e-6
ENSMMUG00000052598	5.4921506907895475e-11	0.545943304126856	0.429	0.24	1.9158818469750257e-6
PI4KA	5.5265442721221916e-11	-1.325728934890792	0.228	0.392	1.927879703887105e-6
CD46	5.5292884882006985e-11	-0.6777180870361403	0.626	0.754	1.928836996223932e-6
L3MBTL3	5.532631968531158e-11	-1.4705367818385813	0.21	0.369	1.930003335902409e-6
RPL13A	5.579697066470429e-11	-0.5504766637399247	0.612	0.625	1.9464215246675444e-6
ENSMMUG00000055211	5.636211552444579e-11	-1.6158374030365035	0.178	0.341	1.966136037954767e-6
LRPPRC	5.675671966317423e-11	0.7422973546894931	0.699	0.509	1.97990140873017e-6
ORC4	5.6998222756268446e-11	-1.434232954969271	0.196	0.285	1.9883260026296684e-6
LNX2	5.747617734060793e-11	-1.7143823768442785	0.146	0.3	2.004998970349767e-6
PANK3	5.855316658076428e-11	-0.6876119912946901	0.498	0.533	2.0425686630033814e-6
PIK3CA	5.938916146441659e-11	-1.1935014164243851	0.279	0.39	2.0717315085247085e-6
PSMA1	6.003917424855217e-11	-0.1414655481797209	0.502	0.374	2.094406554486494e-6
MCFD2	6.01486940108186e-11	1.1262145632465685	0.32	0.138	2.098227041873396e-6
SCP2	6.060162756448435e-11	-0.9248034316196527	0.365	0.438	2.1140271759594723e-6
ERH	6.076554469578256e-11	0.283308948838076	0.279	0.162	2.1197452611676786e-6
CMAH	6.134950094445074e-11	-0.8007828136368214	0.644	0.693	2.1401159909462195e-6
MTMR3	6.165456416345169e-11	-1.0345974033114385	0.352	0.476	2.150757816277849e-6
PRPF8	6.179060944507573e-11	0.47361203085885084	0.594	0.381	2.155503619882022e-6
ORC5	6.258157225749124e-11	-1.7543006970470605	0.137	0.313	2.1830955666303243e-6
INPP5A	6.368668121474128e-11	-1.5383386235399246	0.187	0.318	2.221646187495035e-6
NSRP1	6.520094349832607e-11	0.7642375128649366	0.68	0.453	2.2744697129956066e-6
PPP3CB	6.571852421018606e-11	-0.6363403849716032	0.521	0.545	2.2925249985481306e-6
DDX42	6.699193167533604e-11	-1.1904856408356381	0.247	0.398	2.3369465445624226e-6
CCNDBP1	6.820852020029035e-11	-1.2618190093784585	0.192	0.273	2.3793860186669287e-6
CAPRIN2	6.871838200510544e-11	-2.2780066420724863	0.082	0.22	2.397172037866098e-6
BANP	6.900840608741973e-11	-1.4089358984307223	0.196	0.385	2.40728923795355e-6
RASAL3	6.902313028420436e-11	-1.0225478822661311	0.329	0.452	2.407802876834185e-6
DPY19L4	6.973209111569948e-11	-1.9726996789406137	0.105	0.232	2.432534266480061e-6
PDZD8	6.990557150220936e-11	-1.3130781697395686	0.256	0.41	2.4385859562830713e-6
NNT	7.086527592776057e-11	-1.7062328169930179	0.128	0.31	2.4720642854639995e-6
GAN	7.109898097800949e-11	0.8760819370056228	0.425	0.218	2.4802168524368828e-6
NT5C2	7.197176184522156e-11	-0.927264841693473	0.388	0.467	2.510662940208709e-6
CFI	7.221882272870145e-11	-2.30494530942643	0.064	0.231	2.5192814120680215e-6
GTF2I	7.280478382587518e-11	-0.6803188545529462	0.626	0.742	2.5397220789818296e-6
DIS3L2	7.29762811590611e-11	-0.9135817830442252	0.466	0.584	2.5457045919526875e-6
PLCG1	7.321972738009584e-11	-2.129406928592605	0.078	0.178	2.554196969927263e-6
OSBPL9	7.428046622693788e-11	-0.4498374948155517	0.808	0.764	2.591199783860501e-6
CD226	7.535980450942509e-11	1.3346874800266784	0.42	0.236	2.628851420506785e-6
NHERF1	7.627577302507981e-11	-1.920565656652025	0.1	0.233	2.660804066206884e-6
ASXL2	7.749832571364691e-11	-0.6187131133850764	0.63	0.679	2.7034515941948586e-6
MTA3	7.951978318919752e-11	-1.4676230081289807	0.21	0.339	2.7739681167719663e-6
SETD7	8.128046730838514e-11	-1.1629371021859192	0.324	0.405	2.8353878215857074e-6
CGGBP1	8.204070608005974e-11	-1.1020750082989643	0.256	0.386	2.861907990896804e-6
CAPN1	8.305182719344427e-11	-0.9615736476097576	0.242	0.296	2.8971799398161096e-6
DPP4	8.459490028427288e-11	-0.4928913446589245	0.557	0.523	2.9510085015165753e-6
ZNF28	8.467895358599428e-11	-0.9272532710066336	0.479	0.605	2.9539406168938245e-6
U7.1	8.49733629866452e-11	3.4699295329074413	0.068	0.005	2.964210794426131e-6
TSPAN2	8.757919116629201e-11	2.1967741003336743	0.169	0.05	3.0551125046449303e-6
PRKAG2	8.78784294565005e-11	-1.7922705415088067	0.16	0.281	3.065551133160563e-6
PXN	8.839002401656679e-11	0.7642778342244895	0.42	0.223	3.083397597793916e-6
BGLAP	8.847141401559822e-11	0.999545700689717	0.402	0.202	3.0862368065201283e-6
TSGA10	8.906917030795643e-11	-2.786575339276233	0.055	0.199	3.107088937022752e-6
BLOC1S5	8.977147069827125e-11	0.6404916294327685	0.589	0.363	3.1315879838384944e-6
CPSF7	8.986606523725298e-11	-0.13091499015601993	0.37	0.283	3.134887819736333e-6
ATP2C1	9.139329360129667e-11	-0.8014885520362898	0.557	0.636	3.188163653987633e-6
ENSMMUG00000040105	9.157989320984871e-11	1.36257209403235	0.247	0.089	3.1946729947323622e-6
GPN2	9.194059048731306e-11	1.1948977353672103	0.274	0.11	3.207255558559429e-6
TDP2	9.326556132651275e-11	-2.2146126038053886	0.073	0.217	3.2534758413140707e-6
SNX13	9.488235327608628e-11	-0.5517181046805666	0.594	0.594	3.3098760116829938e-6
PML	9.541748417845576e-11	-1.5746464153282989	0.164	0.31	3.328543518081251e-6
CR2	9.57155664456569e-11	-4.110751171508838	0.037	0.158	3.3389418198902953e-6
GOLM2	9.730886915229685e-11	-0.7869178769624072	0.58	0.723	3.394522591508723e-6
ENO2	9.95309215446463e-11	-1.276474106067395	0.242	0.387	3.4720366671634415e-6
GIMAP6	9.988680565086995e-11	-0.8143858953110654	0.406	0.51	3.484451328324947e-6
UNC13D	1.0145988850419886e-10	-2.3300154475230443	0.073	0.191	3.539326750580473e-6
ENSMMUG00000054358	1.015023296862367e-10	-0.42023987126508366	1	1	3.5408072687746812e-6
CCT8	1.0221303658274968e-10	0.33200094462538415	0.489	0.313	3.56559956815264e-6
IL23A	1.0384367177288527e-10	3.9137368887419943	0.082	0.009	3.62248264612533e-6
ARFGAP3	1.0416444049553015e-10	-0.5758485156847535	0.607	0.647	3.633672342246074e-6
PLAAT3	1.059190906907743e-10	-1.7234329822725036	0.114	0.288	3.6948815596569707e-6
DBNDD2	1.0593221065773715e-10	0.9018084646292078	0.274	0.12	3.6953392365845027e-6
ENSMMUG00000061997	1.0733376920154991e-10	-2.1329061752451812	0.114	0.235	3.7442312048268674e-6
MYO6	1.091057984283047e-10	-1.890819518947711	0.123	0.275	3.806046672372981e-6
KLHL8	1.1102750774530331e-10	-2.770260136820339	0.05	0.194	3.873083580187161e-6
EXOSC9	1.1379391865209402e-10	0.8820752083475863	0.329	0.155	3.969587058259648e-6
HIP1	1.1601818490206445e-10	-1.7925348357549444	0.187	0.338	4.047178362123616e-6
NISCH	1.1783454179964853e-10	-0.7839513107534993	0.233	0.234	4.110540156138939e-6
MAP4	1.1956491719360962e-10	-0.8051671252101942	0.511	0.604	4.170902571381878e-6
AKAP8L	1.2041704116944324e-10	-1.0117631306092356	0.301	0.392	4.200628064154858e-6
GLE1	1.229972928991657e-10	-1.177032003363214	0.26	0.415	4.290637565494496e-6
PM20D2	1.239274001247404e-10	-0.7128875633225148	0.635	0.708	4.323083425951444e-6
MED14	1.2455848940329584e-10	-1.7391446077835209	0.137	0.254	4.345098344344572e-6
MXD1	1.2480469935090868e-10	1.1383523791194023	0.311	0.135	4.353687132157098e-6
ENSMMUG00000039874	1.256527577629212e-10	-0.920239950297741	0.397	0.517	4.383270801801743e-6
MAK16	1.261898057795152e-10	1.1788124304689855	0.283	0.117	4.402005184812608e-6
STXBP3	1.266054819916673e-10	-1.0055574361727095	0.297	0.384	4.416505633797322e-6
CHP1	1.284851111650342e-10	-0.4823311012490221	0.502	0.421	4.4820746178810536e-6
ARFGEF1	1.3028531735721823e-10	-0.5515665602323259	0.712	0.761	4.544873010689201e-6
PDE12	1.3063442970368088e-10	0.5494380892496191	0.201	0.094	4.557051445783204e-6
RSF1	1.3131850334501888e-10	-0.5320929439129791	0.785	0.812	4.580914670687639e-6
SPTY2D1	1.3147458788141027e-10	1.0354138611930639	0.416	0.21	4.586359523655116e-6
TIAL1	1.31790240024312e-10	-0.8648828162019756	0.365	0.448	4.5973707330081e-6
PPARG	1.335791650289607e-10	2.325871998189654	0.169	0.052	4.659775592870265e-6
WAC	1.368462132190074e-10	-0.4422086090278943	0.868	0.882	4.773743301931854e-6
ASPH	1.3753648231974953e-10	-1.8040827283917422	0.142	0.276	4.7978226492421425e-6
CCDC186	1.4163256164454035e-10	-1.0873825912477038	0.306	0.426	4.940710280408145e-6
RARRES1	1.4248237246236778e-10	-2.3217960764646355	0.078	0.218	4.9703550809772376e-6
MTHFR	1.4381232770673776e-10	-1.9172989025841436	0.1	0.248	5.01674923972184e-6
FAM76B	1.4701163019408006e-10	-1.2653697684951193	0.224	0.398	5.1283537076902884e-6
KCNJ14	1.4756670505172939e-10	1.775470364007182	0.174	0.048	5.147716939024528e-6
EIF6	1.4890949208240644e-10	1.0606491657866113	0.356	0.168	5.194558721802666e-6
WASHC5	1.5276485588622015e-10	-1.2951601843849996	0.215	0.371	5.3290492327349036e-06
RIGI	1.5335880871332105e-10	-1.7835390774556439	0.132	0.303	5.3497686831554915e-6
KDM5A	1.5419150519069317e-10	-0.6440324074980147	0.557	0.653	5.378816467072141e-6
ARMC2	1.5741329889954507e-10	-2.5283727482813525	0.073	0.21	5.49120551881173e-6
UFL1	1.5753123149314556e-10	-1.478468432741435	0.183	0.289	5.49531947940689e-6
MDM2	1.5909781172539103e-10	0.6264306476942647	0.767	0.555	5.549968064228541e-6
CD274	1.6152566022192838e-10	0.8690660934047492	0.406	0.205	5.63466113118175e-6
SRPRB	1.619666249656373e-10	1.1555560554804063	0.283	0.117	5.650043745301292e-6
KIF2A	1.6323066494414458e-10	-0.8240902918002849	0.457	0.556	5.69413851591154e-6
SNIP1	1.633175414768247e-10	0.8470137146305055	0.251	0.111	5.697169116877553e-6
CCT3	1.6640845786393882e-10	0.7095650007741973	0.562	0.339	5.8049926441256416e-6
ECHDC1	1.6809294521088422e-10	-1.1706426094724816	0.297	0.427	5.863754300736485e-6
SRRD	1.6836295494384445e-10	1.3873194202286443	0.174	0.056	5.87317332026107e-6
MFHAS1	1.7200707519464085e-10	-1.3337366247196074	0.224	0.389	6.0002948110898514e-6
CYRIB	1.7209371305909023e-10	-0.5811906495832599	0.808	0.847	6.0033170863533035e-6
KLHL23	1.7419083503168856e-10	-0.591930175357373	0.516	0.549	6.076473089245424e-6
PIGN	1.7468281022818363e-10	-1.6469397942534665	0.178	0.291	6.093635151999958e-6
NBEA	1.7514192212795265e-10	-1.5101803345652394	0.26	0.335	6.1096508115115e-6
NOC3L	1.760423142118105e-10	0.8361616348018897	0.475	0.262	6.141060088964797e-6
ALMS1	1.7792386532143581e-10	-1.0904306000439614	0.311	0.4	6.206696117872967e-6
TRAF1	1.7792967115280846e-10	1.0592553047776332	0.434	0.226	6.206898648494571e-6
ALDH9A1	1.8015069768225852e-10	-1.6929676436702028	0.137	0.308	6.284376937947906e-6
PPP2R1B	1.8096067845167593e-10	0.8469105802333985	0.379	0.19	6.312632307108263e-6
PCNX4	1.8618846634412607e-10	-1.7200622578557143	0.142	0.286	6.494998459948494e-6
NUDT4	1.9139093004354724e-10	1.1714187411057502	0.338	0.153	6.676481203639102e-6
DDX3X	1.9205811044130035e-10	0.5440307204916426	0.858	0.672	6.699755124634322e-6
SIPA1L1	1.935875233924278e-10	0.670236680550695	0.804	0.612	6.753107166021451e-6
ENSMMUG00000055825	1.9415845978838072e-10	-1.8115214260090238	0.132	0.283	6.773023711257874e-6
DNAJC2	1.9685604660159058e-10	0.7542799636495912	0.644	0.422	6.867126329649886e-6
MAPK1IP1L	1.9688190995035117e-10	0.6028258369861197	0.603	0.379	6.86802854670805e-6
ZNF395	2.108484944022086e-10	-3.163619953701347	0.037	0.167	7.355238878726645e-6
TXNL1	2.1342350102358723e-10	0.5690877470807529	0.443	0.255	7.445065409706817e-6
PDLIM2	2.1463567443410094e-10	-1.4872691616292877	0.16	0.287	7.4873508669591775e-6
AK3	2.1805929194007728e-10	-2.048586718158892	0.096	0.241	7.606780340037656e-6
PSMD2	2.1882741849233473e-10	0.3054335106218473	0.571	0.387	7.633575666686605e-6
CHD9	2.1999651237626912e-10	-1.0496138595799902	0.374	0.529	7.674358337733772e-6
RRBP1	2.2146326658102155e-10	0.8883855262688841	0.457	0.246	7.725524591412356e-6
URB2	2.2357326340935247e-10	1.2599238864934905	0.26	0.1	7.799129720771852e-6
BMT2	2.2937392752758464e-10	-1.3198379114744672	0.237	0.404	8.001480087872263e-6
SEC61G	2.3318034246381244e-10	0.695290793872108	0.146	0.06	8.134263066507633e-6
PLEKHB2	2.394699831398959e-10	0.8073744282715414	0.42	0.225	8.353670891852128e-6
NBN	2.407811278679224e-10	-1.2908319077166164	0.237	0.391	8.399408864544606e-6
CERS6	2.502904671030992e-10	-1.1499927599863238	0.279	0.346	8.731132654424512e-6
RUFY1	2.507188106968795e-10	-1.1334480886186251	0.288	0.426	8.746074992349945e-6
ODF2L	2.514053982900143e-10	-2.094060602158601	0.096	0.238	8.770025913948858e-6
FDFT1	2.5501443541342775e-10	0.6480052324706485	0.699	0.477	8.895923564962014e-6
ENSMMUG00000055114	2.5757965260446263e-10	1.4712929605756235	0.347	0.205	8.985408601454075e-6
YWHAG	2.6012305480705174e-10	0.6671706767498979	0.639	0.413	9.074132643889192e-6
CLCN3	2.6132387518228546e-10	-1.103132169756638	0.283	0.409	9.116022061858846e-6
TMEM39A	2.7136450401106126e-10	0.7757955033686269	0.365	0.184	9.466279357921861e-6
NOL6	2.746348662929736e-10	1.7997828792277415	0.174	0.049	9.58036267576409e-6
FAM98A	2.749498830109907e-10	0.9530693836402493	0.288	0.126	9.5913517189554e-6
PDK1	2.7891319287852873e-10	-1.7705219716470335	0.128	0.26	9.729607820374596e-6
ENSMMUG00000054467	2.808395885854385e-10	-3.14551081712709	0.027	0.153	9.796808208214437e-6
XIAP	2.826786104470131e-10	0.6431200927533858	0.603	0.38	9.8609606468336065e-06
SNW1	2.863223848597163e-10	0.3001715919445902	0.667	0.475	9.988070073446343e-6
TNFRSF14	2.8644956424967703e-10	-2.0682355713454283	0.082	0.224	9.992506599285733e-6
ARMC8	2.877203993147461e-10	-0.8145391274000684	0.388	0.448	1.0036838409695602e-5
CTCF	2.8801577840812774e-10	-0.6251216120336536	0.648	0.705	1.0047142413989129e-5
RNPC3	2.8895204629257965e-10	-1.4263131820561583	0.219	0.381	1.0079803182870349e-5
RABGEF1	2.8975432016306074e-10	0.4988511278152509	0.63	0.411	1.010778970456821e-5
FOXO3	2.9453324381508667e-10	-1.261850475612746	0.251	0.393	1.0274497677245484e-5
COPA	2.9712282151561693e-10	0.509309251777442	0.795	0.583	1.0364832505750781e-5
RETREG1	2.984207154318223e-10	-1.4993584048714625	0.178	0.293	1.041010823712369e-5
FNDC3A	2.986093968665253e-10	0.6236336125310582	0.922	0.803	1.041669020029187e-5
TRMT1L	2.99518568843208e-10	-1.6384983374003894	0.128	0.299	1.0448405755526467e-5
VDAC2	3.016715601474212e-10	0.9116957197388234	0.466	0.255	1.052351070418264e-5
TOPBP1	3.061121473771832e-10	-0.6227053200908708	0.438	0.446	1.0678416149105659e-5
SYT11	3.0670203163637034e-10	-1.4502682497941173	0.164	0.314	1.0698993671603143e-5
MAPK8IP3	3.101278538480747e-10	-1.475955092661534	0.178	0.347	1.0818500053636237e-5
TRIM37	3.136118321354807e-10	-1.2527638878239604	0.256	0.388	1.0940035152214109e-5
JADE1	3.15608866100864e-10	-1.7025321468738561	0.119	0.273	1.100969968506254e-5
CYP20A1	3.16231041196893e-10	-1.336266210863851	0.219	0.322	1.1031403641112415e-5
DIAPH2	3.215857921227408e-10	-0.7143358221958622	0.644	0.717	1.121819877240969e-5
PUS10	3.234987698956495e-10	-1.963214763285936	0.132	0.254	1.1284931089039837e-5
DENND4A	3.315587848714361e-10	0.7422790133336516	0.699	0.482	1.1566096651455176e-5
TASP1	3.3380166234813986e-10	-0.7376279193742508	0.416	0.425	1.164433718935251e-5
ERP27	3.346892003680702e-10	-4.415867982277425	0.014	0.119	1.167529806563976e-5
RAD9A	3.4276077029124257e-10	-2.6119084095711695	0.046	0.149	1.1956866710839707e-5
SH3GLB1	3.5099823724257367e-10	-1.1164175848548081	0.279	0.409	1.224422250796994e-5
MTMR6	3.603452501137023e-10	-1.418763849074497	0.192	0.302	1.2570283704966392e-5
ENSMMUG00000057209	3.6316364758828274e-10	1.3542901376242311	0.205	0.07	1.2668600682469656e-5
GRAP	3.657974143268384e-10	-1.7978891924727316	0.105	0.263	1.276047700137743e-5
BPNT1	3.67004176347861e-10	-2.238998796016261	0.068	0.201	1.2802573687718782e-5
SARAF	3.684681779059303e-10	-1.2237705641332635	0.251	0.364	1.2853643918070473e-5
ENSMMUG00000059322	3.7429700569204415e-10	-1.4497475651101916	0.16	0.269	1.3056976746561268e-5
USP8	3.744600546156424e-10	0.6400217172471444	0.671	0.45	1.306266454521207e-5
NUDC	3.778451287607837e-10	0.5290301653134237	0.461	0.273	1.3180749471691177e-5
NDUFAF5	3.8254369345191145e-10	0.4689155538307129	0.374	0.216	1.3344654202376478e-5
UBR2	3.8662280931187787e-10	-0.6912330573847437	0.594	0.706	1.3486950080035548e-5
EIF2S1	3.894791923102189e-10	0.8759620728675329	0.548	0.333	1.3586592144549677e-5
ILKAP	3.972861431088724e-10	-0.708653854883437	0.452	0.503	1.3858929816209906e-5
RAB9B	4.0764507530325037e-10	-2.6702586210497063	0.082	0.171	1.4220290806878586e-5
KCNA3	4.0962213582614186e-10	-1.7729314163322214	0.114	0.26	1.4289258586159133e-5
MDN1	4.127452692268849e-10	0.8484086431634879	0.603	0.408	1.4398205971710653e-5
ESYT1	4.136932258909055e-10	-1.3019459919242304	0.205	0.335	1.4431274491978348e-5
UBE2L6	4.1907529906482555e-10	-2.1134723592170257	0.078	0.208	1.4619022732577375e-5
NOC2L	4.204991525223516e-10	1.05340413761004	0.251	0.105	1.4668692436589713e-5
HADHA	4.2379198015486705e-10	-0.9075332036217562	0.279	0.337	1.4783559435722382e-5
MTSS1	4.279772593504411e-10	-2.735429879765013	0.119	0.23	1.4929558715180789e-5
SERPINI1	4.473292546902667e-10	-3.089944235020009	0.041	0.161	1.5604633720615265e-5
STRAP	4.523922431370047e-10	0.6045554275896831	0.397	0.218	1.5781251009591273e-5
ATL3	4.5581020470528313e-10	-0.8826464855153404	0.374	0.486	1.5900483180939097e-5
BROX	4.749814817763579e-10	-0.934740209070976	0.247	0.289	1.6569254010286468e-5
UXS1	4.754952122854947e-10	-0.9483674013413027	0.365	0.477	1.6587174985367195e-5
PRSS55	4.766615865092305e-10	-0.4905902822061014	0.475	0.428	1.6627862783788e-5
DNM1L	4.799890168713589e-10	0.6860202380413197	0.667	0.447	1.6743936864540484e-5
SMN1	4.83880694824423e-10	0.6260367401293497	0.329	0.171	1.6879694158255174e-5
ENSMMUG00000056722	4.944919446993907e-10	1.1954013362445193	0.365	0.241	1.7249856998893543e-5
COMT	4.990103800821697e-10	-1.0667160925789285	0.306	0.428	1.740747809878641e-5
UBN2	5.096755659537675e-10	-1.0462026172522856	0.306	0.407	1.7779522442731225e-5
ABCD3	5.108677416476877e-10	-1.4386348138258336	0.183	0.308	1.7821110299637937e-5
SAP18	5.116013660081025e-10	0.8881746759677986	0.388	0.197	1.7846702051826648e-5
NUP88	5.147128506642485e-10	0.63101039916745	0.447	0.256	1.7955243082571646e-5
POLR2A	5.193623168143558e-10	0.3046867453659494	0.612	0.425	1.8117435059751987e-5
SIRPG	5.221758497032589e-10	-1.0710800864552048	0.283	0.408	1.821558234104848e-5
MBD2	5.281485487175773e-10	-0.4629053591770492	0.548	0.53	1.8423933973463967e-5
MAP3K14	5.287960083395893e-10	-1.0826388234180435	0.26	0.422	1.844651995491823e-5
PARP1	5.326098277688422e-10	-1.530424035497668	0.123	0.226	1.857956123188829e-5
PRDX1	5.354419239715369e-10	0.7441469040144749	0.443	0.245	1.8678356075823093e-5
XPO6	5.36185686052914e-10	-0.7383685660128391	0.539	0.638	1.870430147226985e-5
TYK2	5.362314246414507e-10	-1.5685664547638283	0.137	0.261	1.8705897017192365e-5
STIP1	5.387986274093845e-10	0.6601004947717606	0.562	0.345	1.879545131854897e-5
FANCC	5.393418232586546e-10	-1.1102230288971975	0.315	0.437	1.8814400162554907e-5
FKBP3	5.424654524395633e-10	-1.0301580618247868	0.274	0.358	1.8923364842901728e-5
TPGS2	5.443342101006501e-10	-1.9772893754436276	0.087	0.231	1.8988554585151076e-5
CRLF3	5.536167622547659e-10	-0.9168985509719321	0.379	0.501	1.9312367134495254e-5
ABCC10	5.711425597133943e-10	-1.4151315626667915	0.151	0.245	1.992373705304205e-5
FCMR	5.742383402593719e-10	-2.113839451576203	0.082	0.236	2.003173026160793e-5
ACAD10	5.836205341199159e-10	-1.7878425650432508	0.128	0.217	2.0359018712239148e-5
CD200R1	5.870801109108389e-10	1.3049044877187546	0.311	0.136	2.0479702589013706e-5
HNRNPA1	6.083384277558891e-10	0.5181916540904468	0.845	0.652	2.1221277713836437e-5
SPI1	6.089031042042229e-10	2.754359226381918	0.082	0.01	2.1240975887060113e-5
CCDC47	6.11093087299256e-10	0.3239665796909143	0.484	0.316	2.131737125734725e-5
TMEM71	6.236457949939025e-10	-2.839609096457907	0.046	0.159	2.1755259912567296e-5
TGFB1	6.250359447333369e-10	-0.7391055303493481	0.635	0.708	2.1803753896077725e-5
TMTC3	6.286938848093066e-10	-0.17508865594334755	0.315	0.232	2.1931357477687853e-5
TAPBPL	6.301313734140252e-10	1.0072664977891064	0.393	0.198	2.1981502830174855e-5
PDZRN3	6.363093298217471e-10	-2.2993003517306114	0.215	0.328	2.2197014661501825e-5
ENSMMUG00000019376	6.396316130377802e-10	1.160533416865718	0.21	0.08	2.2312909189209924e-5
SAR1A	6.421386440474952e-10	0.509003584876967	0.388	0.222	2.2400364458952823e-5
BIRC2	6.462678030034723e-10	0.7232880794113442	0.594	0.374	2.2544406039973128e-5
BAZ2B	6.48713478414608e-10	-0.6027041190057612	0.443	0.407	2.2629720981015185e-5
ULK2	6.526880291386397e-10	-1.6463445927540283	0.146	0.294	2.2768369208472307e-5
SPIDR	6.58935904824851e-10	-0.6579620177194563	0.612	0.744	2.29863201039101e-5
DIP2A	6.611005566261324e-10	-1.149571474264362	0.265	0.4	2.3061831817346002e-5
ENSMMUG00000057798	6.63812464445666e-10	2.301196848051939	0.059	0.007	2.315643400972261e-5
PABPC4	6.811086722413503e-10	0.9034590843160741	0.397	0.206	2.3759794922467265e-5
MED1	6.827769336037387e-10	0.5340746477769118	0.548	0.342	2.3817990551832818e-5
TTC17	6.910149965145903e-10	-0.6650477311455747	0.662	0.754	2.410536713841497e-5
DENND1A	6.924981141858847e-10	-0.8768269970434325	0.443	0.569	2.4157104215260403e-5
CABIN1	6.99034378783013e-10	-1.429817112442033	0.174	0.302	2.4385115269466624e-5
CD7	7.115823051491333e-10	-3.0619321069690364	0.037	0.164	2.4822837132822366e-5
KCMF1	7.273573818497821e-10	0.392648023734094	0.767	0.557	2.53731349084478e-5
SOCS3	7.287109856961402e-10	0.7230721531107751	0.233	0.106	2.5420354025024154e-5
PPP1CC	7.506146932709067e-10	-0.8436420934476994	0.388	0.488	2.618444296006231e-5
PTAR1	7.560764093162749e-10	-1.1737190656742902	0.247	0.373	2.6374969462588934e-5
ARRB2	7.561972805807258e-10	-0.8204786795448614	0.429	0.54	2.6379185935778038e-5
GADD45A	7.625315426963955e-10	1.1299627378998278	0.174	0.061	2.660015033542106e-5
TNFRSF4	7.703603644408989e-10	1.3946566197829524	0.183	0.058	2.687325095315632e-5
GPR132	7.759495697706874e-10	-1.6241862061870433	0.041	0.188	2.706822479188066e-5
DNAJC13	7.762602397676543e-10	-0.9181307558842164	0.338	0.438	2.707906220405485e-5
TXLNA	7.762737451501745e-10	0.9250839718528879	0.438	0.237	2.7079533325818688e-5
BTAF1	7.783521899981338e-10	0.48267916343811457	0.776	0.565	2.71520377958949e-5
CASP2	7.913554060165108e-10	-2.127883392302795	0.068	0.218	2.7605641983479964e-5
GPSM3	7.946624620389014e-10	-2.0954941308139583	0.078	0.201	2.7721005325765038e-5
PSMD1	8.125510453422019e-10	0.5756434073412597	0.749	0.536	2.8345030665717372e-5
MSI2	8.133403838126877e-10	0.7547976459769086	0.785	0.722	2.8372565948921796e-5
SZRD1	8.17720019691864e-10	0.33412004071417933	0.457	0.299	2.8525345166930982e-5
PLAA	8.183680320269776e-10	0.4887081181116615	0.479	0.291	2.8547950429229086e-5
BABAM2	8.18903061634309e-10	-0.8371903589095269	0.63	0.735	2.8566614402051236e-5
PITPNA	8.23344706855058e-10	1.3671580557666885	0.347	0.18	2.8721556753931845e-5
RNF138	8.32203830144788e-10	-0.23664208961219324	0.237	0.169	2.9030598410770787e-5
TRMT13	8.324776985531403e-10	-2.086332183282461	0.082	0.215	2.9040152036327748e-5
CALU	8.375087605499345e-10	0.7322366248583145	0.612	0.394	2.9215655603023913e-5
HEXD	8.490509983154593e-10	-0.6798087031718163	0.301	0.303	2.9618295025236483e-5
MARK3	8.506304161163997e-10	-0.5965194369748366	0.667	0.754	2.9673391435804487e-5
CRYZL1	8.548523545603891e-10	-2.4281086137466765	0.064	0.2	2.9820669536484613e-5
SLK	8.556484960496854e-10	-0.64651955079986	0.68	0.695	2.9848442136197228e-5
COG5	8.582955373964565e-10	-0.5231892689622846	0.781	0.852	2.994078152653799e-5
TMEM168	8.669482728117347e-10	-1.7020494924082143	0.119	0.23	3.0242623548764552e-5
CYLD	8.743234600310863e-10	-0.6725688560553214	0.621	0.69	3.0499899579724416e-5
CD200	8.765692885058757e-10	1.7862451780801514	0.247	0.111	3.0578243060238966e-5
EIF2A	8.862335747442073e-10	0.16654897387219786	0.498	0.349	3.0915372021376925e-5
SRSF6	8.926324592041426e-10	0.6053269554614973	0.63	0.412	3.113859070687731e-5
ARL6IP6	8.937713227645006e-10	-1.2031047782398991	0.247	0.386	3.117831882331684e-5
GHITM	8.991444206134184e-10	0.3342032725935986	0.434	0.285	3.136575396867849e-5
SERGEF	9.07871470208693e-10	-1.4794809627782275	0.174	0.338	3.167018836676005e-5
DENND5A	9.280643784411503e-10	1.48850363412056	0.342	0.175	3.237459777754109e-5
TEKT1	9.32595321006191e-10	-1.145286678090824	0.21	0.261	3.253265517797997e-5
CALR	9.567362597598542e-10	0.6145949386108521	0.731	0.522	3.3374787685462756e-5
SF3A2	9.705908718244153e-10	0.7330438119299829	0.416	0.228	3.38580919727229e-5
ENSMMUG00000047872	9.749171185997683e-10	-1.0996059495324921	0.324	0.496	3.400900876523432e-5
[truncated: 13,063 more rows]
