# Supplementary material for: Mycobacterium tuberculosis peptide-specific T cells in pulmonary granulomas display broad effector functions
Source: iScience. 2025 Nov 12;28(12):114034. doi: 10.1016/j.isci.2025.114034 (PMC12721174; doi:10.1016/j.isci.2025.114034)
Supplement: Data S5. Human granuloma T cells stim cluster3->2 vs. all T cells [file mmc6.csv]

	p_val	avg_log2FC	pct.1	pct.2	p_val_adj
NR4A3	8.62310351502066e-121	6.39590017388894	0.875	0.064	3.18278750739413e-116
RNF19A	3.7931772447138e-103	2.6506515476049	1	0.8	1.40006172102386e-98
PRKCH	3.23573802337291e-94	2.41007686715847	1	0.832	1.19431090442694e-89
IFNG	6.18459715020711e-94	3.96816794711863	0.906	0.274	2.28273480814144e-89
MIR155HG	1.9551037079812e-90	3.44887152772155	0.979	0.405	7.21628778615861e-86
FYN	1.68599767034673e-89	2.25122282587557	1	0.816	6.22301740124978e-85
CD40LG	1.27398465222556e-83	3.90140188443477	0.875	0.174	4.70227735136454e-79
EGR3	4.90961139656629e-77	6.37917502292285	0.656	0.022	1.81213756647262e-72
SP140	7.90309181602487e-77	2.58271613235662	0.969	0.549	2.91703118929478e-72
IL21	1.33042594811108e-75	6.93918629115687	0.594	0.029	4.91060217447798e-71
SLA	6.03353477960939e-70	2.91368548397806	0.896	0.384	2.22697768715383e-65
TNF	1.65460827368904e-67	4.23527189738574	0.781	0.188	6.10715913818626e-63
GNG2	2.32461675822164e-67	2.28922666477447	0.948	0.693	8.58016045459606e-63
IL2	9.09474552599288e-66	5.32658646036771	0.656	0.057	3.35687057364397e-61
PRNP	3.18579552759136e-61	3.10007939637455	0.812	0.322	1.17587712923397e-56
RAB8B	4.11818102332538e-54	2.45924231940531	0.812	0.435	1.5200206157094e-49
JARID2	2.34203586747188e-52	2.40062815511085	0.927	0.466	8.64445438683871e-48
RAB11FIP1	2.44560452259781e-50	2.14161283379216	0.865	0.528	9.0267262929085e-46
OGT	2.36609445071196e-48	1.7790365667964	0.927	0.68	8.73325461757785e-44
REL	3.90122994949705e-48	2.5791944539471	0.875	0.415	1.43994397435936e-43
RILPL2	4.57041198345091e-48	3.07606020065737	0.677	0.206	1.68693906309173e-43
LINC00892	1.23766769102611e-47	4.45972214502507	0.552	0.044	4.56823144757736e-43
NR4A1	2.15443455927218e-47	5.09031674917363	0.5	0.038	7.95201795827361e-43
ADAM12	2.13237031387131e-46	2.54337219851782	0.844	0.488	7.870578828499e-42
KDM6B	2.63075428045949e-46	2.63834024902254	0.76	0.249	9.71011404917597e-42
CCL4	4.35324482282228e-46	4.2761617473712	0.604	0.086	1.6067826641037e-41
EGR2	2.04862645757065e-45	3.71077488661374	0.615	0.096	7.56148025489326e-41
CCL20	9.3619670888195e-43	3.64166013561044	0.615	0.116	3.45550205248328e-38
SMC5	1.23469831783532e-42	1.84041332971403	0.917	0.624	4.55727149113015e-38
CBLB	4.40611775499401e-42	1.74081894539924	0.99	0.746	1.62629806336829e-37
MAP3K8	1.41671629918852e-41	2.99991450441671	0.677	0.216	5.22909986030483e-37
GBP2	1.44690732627119e-40	1.5367273924794	1	0.884	5.34053494126696e-36
SEMA7A	1.78842808463506e-39	4.20234731333027	0.479	0.047	6.601088060388e-35
CD44	4.69760315045894e-39	1.78859729499563	0.948	0.738	1.73388532283439e-34
CD200	9.30655866010371e-39	4.17172529088902	0.521	0.061	3.43505080144428e-34
CSF2	2.02581303834285e-38	5.46287266949961	0.396	0.018	7.47727592452345e-34
KSR1	3.01304358861044e-38	2.22165124756309	0.781	0.352	1.11211438855611e-33
ZEB2	4.71154739799415e-37	2.13930679252082	0.833	0.463	1.73903214459964e-32
FASLG	9.81357952932833e-37	3.66181444706055	0.531	0.063	3.62219220427509e-32
CRYBG1	3.29741128358967e-36	2.61916669597251	0.688	0.311	1.21707450477295e-31
TNFSF14	6.18946141988985e-36	2.70967589589259	0.677	0.223	2.28453021008134e-31
SPAG9	6.50936676625102e-36	1.87785791982837	0.812	0.515	2.40260727342325e-31
ARHGEF3	6.78611125103051e-36	1.9942627506413	0.885	0.527	2.50475366275536e-31
NR4A2	2.12865301861452e-35	3.74039018042298	0.542	0.087	7.85685829170618e-31
EGR1	2.63991753789862e-35	4.47378308744123	0.448	0.046	9.74393563238381e-31
MIR222HG	4.31874442678141e-35	2.74241512683157	0.708	0.222	1.59404856792502e-30
NAMPT	6.45007125152872e-35	2.01300005344921	0.927	0.636	2.38072129893925e-30
OSBPL3	1.3886612302189e-34	1.6046086437415	0.979	0.653	5.12554860073797e-30
PTPN22	4.11500671168944e-34	1.75964296276493	0.927	0.576	1.51884897728457e-29
IL26	8.31407220305841e-34	2.42875751505537	0.812	0.339	3.06872405014886e-29
TGFBR2	8.74402723044242e-34	1.86143315372372	0.885	0.472	3.2274204507563e-29
BIRC3	9.06342396092963e-33	1.85146744725408	0.917	0.657	3.34530978397913e-28
CD109	1.37651717727087e-32	2.18607173428891	0.833	0.339	5.08072490130676e-28
IL12RB2	2.72035108775183e-32	1.49867921763199	0.99	0.753	1.0040815864892e-27
NFKB1	5.93773621333833e-32	2.02538098997521	0.865	0.585	2.19161843634318e-27
RGCC	7.3370515888758e-30	2.75010116489776	0.594	0.181	2.70810574145406e-25
TRAF3	2.39582266244254e-29	1.52554546611355	0.948	0.719	8.84298144707542e-25
VSIR	5.59905158264033e-29	3.0311785705751	0.531	0.095	2.06660993915255e-24
FRMD4B	1.18979150633696e-28	2.27481560265653	0.719	0.28	4.39152044988974e-24
NFKBID	7.32760825183915e-28	3.89219286651209	0.385	0.04	2.70462020575383e-23
REPS1	7.73725996159773e-28	2.02382219281994	0.771	0.387	2.85582265182572e-23
MAPKAPK2	9.98708868074445e-28	2.21590503026878	0.667	0.326	3.68623443206278e-23
TNFAIP8	1.12019705708232e-26	1.49272313909622	0.927	0.704	4.13464733769086e-22
TET2	1.95699714689633e-26	2.00956823806678	0.656	0.402	7.22327646919434e-22
INTS6L	2.26942242048692e-26	1.85159395717331	0.771	0.419	8.37643815401723e-22
YES1	8.25305937738119e-26	2.5161736894297	0.656	0.219	3.0462042161914e-21
TRAF1	2.28648249570258e-25	2.0451128470024	0.698	0.382	8.43940689163823e-21
FNBP1	2.33947249649902e-25	1.1458394108149	0.979	0.869	8.6349929845779e-21
FAM107B	5.00529822932229e-25	1.52943918789163	0.865	0.689	1.84745557644286e-20
MAP2K3	9.46456564444613e-25	2.26435189404195	0.625	0.205	3.49337117936507e-20
PIK3C2B	1.34049450416168e-24	2.50056712491887	0.448	0.215	4.94776521486075e-20
MBNL1	1.12633451837052e-23	0.932096571096038	1	0.991	4.1573007073056e-19
GABPB1	3.52024128441512e-23	1.96931749594702	0.635	0.365	1.29932105807762e-18
RASSF5	4.21429008920505e-23	2.06137026189182	0.625	0.253	1.55549447192558e-18
SIPA1L2	1.58710417314839e-22	2.52766672501075	0.552	0.195	5.8580015030907e-18
CPD	1.60330954357861e-22	1.62440943157335	0.865	0.498	5.91781552534865e-18
KIF1B	4.51271824088681e-22	1.99772984866474	0.604	0.304	1.66564430271132e-17
SLC7A5	8.07888292767092e-22	1.90305578430243	0.667	0.305	2.98191568860334e-17
ZFP36L1	1.05554370633237e-21	1.85268513250731	0.833	0.567	3.89601182007278e-17
IL18RAP	2.37892308392326e-21	1.92913210586255	0.708	0.293	8.78060510276076e-17
CD82	3.59911177760867e-21	1.88627704923901	0.698	0.289	1.32843215711536e-16
TCAF2	4.33063696939968e-21	-2.02410043543192	0.354	0.764	1.59843810540542e-16
SIK3	4.93897335960238e-21	1.24954723839916	0.948	0.836	1.82297506702924e-16
HIF1A	5.15289280325279e-21	1.22343256566422	0.938	0.76	1.9019327336806e-16
FOSL2	8.61808141919063e-21	2.21912861374373	0.562	0.172	3.18093385182326e-16
POLB	1.16751420755409e-20	2.5102307680403	0.469	0.142	4.30929494008216e-16
CEMIP2	1.73655399702595e-20	1.61938380304574	0.792	0.51	6.40962080302277e-16
AP3M2	8.90310706255264e-20	1.83890683049252	0.688	0.282	3.28613681678818e-15
THEMIS	1.33965594482608e-19	1.17912946985798	0.99	0.775	4.94467009235306e-15
CFLAR	1.87760678204449e-19	1.09152436761035	0.958	0.77	6.93024663252622e-15
MCOLN2	1.94690034921188e-19	1.5405748001107	0.812	0.404	7.18600918894106e-15
LRP12	3.97965197077296e-19	2.08397128586161	0.562	0.233	1.4688895424123e-14
GRAMD1B	4.01006776354734e-19	1.47953294707135	0.917	0.607	1.48011601152532e-14
SLAMF1	4.58948400390217e-19	1.74408083885367	0.698	0.367	1.69397854584029e-14
PFKP	5.12322829416233e-19	1.44555141778984	0.792	0.463	1.89098356337532e-14
PTPRC	5.36043133477783e-19	0.870499999317025	1	0.973	1.9785352056665e-14
CHRM3-AS2	7.64184249165365e-19	2.76319081455729	0.438	0.099	2.82060406366936e-14
SGPP2	9.08815928410571e-19	2.46493579844511	0.51	0.193	3.35443959176342e-14
INTS6	9.54378060581983e-19	1.45070015916271	0.854	0.595	3.5226094216081e-14
STAT5A	1.52539520243011e-18	1.73627162867193	0.688	0.373	5.63023369216953e-14
TOP1	2.43528159377698e-18	1.13122720805333	0.896	0.687	8.98862436263082e-14
NUTM2B-AS1	3.00942205428643e-18	1.21607130084227	0.896	0.714	1.11077768023712e-13
RPS6KA3	3.22176695020646e-18	1.21462067661377	0.938	0.737	1.1891541813212e-13
TNRC6B	6.02723410759754e-18	-1.78311414369479	0.375	0.754	2.22465210911425e-13
AGO2	8.63028577792951e-18	1.30023858111418	0.833	0.569	3.18543848063378e-13
CCL4L2	1.1896069567901e-17	4.82274135406467	0.198	0.033	4.39083927751225e-13
MAML2	2.6005430186346e-17	1.74584658683429	0.781	0.588	9.59860428178031e-13
TXNIP	5.33328742359294e-17	-3.49892267465732	0.062	0.459	1.96851638804815e-12
DLEU2	6.54967753111869e-17	1.24734394129346	0.927	0.711	2.41748597673591e-12
SRSF10	6.79113563411383e-17	1.38743242334216	0.708	0.459	2.50660816255141e-12
LRBA	2.65677409474202e-16	1.00326219901551	0.938	0.881	9.8061531836928e-12
PPARG	4.15024711252617e-16	1.7975710152051	0.646	0.276	1.53185620923341e-11
FBXW11	5.49913227364971e-16	1.52593907405134	0.677	0.416	2.02972972220411e-11
ITGAL	7.2959296975549e-16	-2.13435777701798	0.312	0.673	2.69292765136751e-11
ANKRD44	7.43568213028585e-16	0.957692295421577	0.948	0.914	2.74451027428851e-11
BTLA	7.5307971089639e-16	2.97960082208866	0.323	0.082	2.77961721291858e-11
TNFSF8	9.5306211832319e-16	2.53109939659632	0.417	0.204	3.51775227873089e-11
PGGHG	9.65729210617096e-16	1.82415045695275	0.615	0.313	3.5645065163877e-11
ZC3HAV1	1.04645790389636e-15	-1.71862628171002	0.375	0.741	3.86247612328147e-11
DDX21	2.1255255888514e-15	1.22861738641346	0.833	0.547	7.84531494845053e-11
SDCBP	2.87117285220802e-15	1.41213587945534	0.729	0.415	1.05974989974998e-10
DUSP2	3.02868314145624e-15	2.47331892081533	0.396	0.1	1.1178869475115e-10
HSP90AA1	3.35085552308441e-15	-1.26754433157778	0.802	0.956	1.23680077357046e-10
RBBP8	4.0102144950464e-15	2.20241309288205	0.458	0.169	1.48017017012162e-10
BCL11B	4.37675639923856e-15	-1.95885052665019	0.271	0.661	1.61546078695895e-10
ADAM19	4.89103847416836e-15	1.14880392326005	0.875	0.607	1.80528230081554e-10
KMT2E	6.33701190645394e-15	0.936677754530931	0.948	0.859	2.33899109467215e-10
HIVEP3	7.00809696142969e-15	2.01287533048086	0.719	0.433	2.5866885884637e-10
PPP1R2	9.34236577144182e-15	1.38499439755383	0.708	0.468	3.44826720623918e-10
STAT4	1.01088872972396e-14	1.43306106982213	0.708	0.5	3.73119030141114e-10
IKZF1	1.06644432483625e-14	-1.18365639790141	0.656	0.888	3.93624600297061e-10
CD83	1.26501103393544e-14	2.22149201995962	0.5	0.191	4.6691557262557e-10
ARHGEF2	1.80348506460528e-14	1.90892196546118	0.531	0.215	6.6566633734581e-10
TESPA1	1.92033244931697e-14	1.61094063443218	0.635	0.308	7.08794707042895e-10
BCL2L1	3.38983433858571e-14	1.63563169991839	0.625	0.33	1.25118785437199e-09
AC006369.1	4.19480782080904e-14	2.10883526641527	0.448	0.159	1.54830356666062e-09
APBB1IP	4.40725417407871e-14	1.06918699308335	0.875	0.692	1.62671751565245e-09
PLEK	5.72304559664452e-14	3.15348178319755	0.219	0.067	2.11237612972149e-09
RNF213	5.8556239179264e-14	-0.79348177253206	0.865	0.962	2.16131078810663e-09
GZMB	6.28554872433087e-14	2.17557574268655	0.479	0.201	2.31999603415052e-09
TBX21	6.43420510556205e-14	2.00091116167591	0.479	0.16	2.37486510446295e-09
ETS1	6.75401247371083e-14	-1.7938832603528	0.271	0.646	2.49290600404667e-09
NFKBIA	7.17574453666694e-14	1.25276371864278	0.781	0.524	2.64856730848377e-09
ITPR1	7.42965658269095e-14	1.3953881040755	0.688	0.483	2.74228624467123e-09
MIS18BP1	9.32553620025038e-14	1.37171347213077	0.708	0.418	3.44205541151241e-09
NTRK2	1.08273494770352e-13	2.07788499350892	0.552	0.234	3.9963746919737e-09
SIAH2	1.94148534344694e-13	2.0542612259323	0.396	0.15	7.16602240266266e-09
HNRNPA2B1	1.94480341259982e-13	0.742241888404485	0.99	0.928	7.17826939590592e-09
PTGER4	2.12531365177527e-13	1.70781064018914	0.573	0.248	7.84453268870251e-09
PCNX1	2.19575088323796e-13	-1.31386035974236	0.479	0.79	8.10451651003131e-09
RLF	2.19758573777719e-13	1.17951716832217	0.792	0.551	8.1112889581356e-09
NDFIP1	2.2859631981202e-13	1.14177029708467	0.719	0.514	8.43749016426167e-09
OXCT1	2.53015996508568e-13	1.5894452381563	0.469	0.417	9.33882043113123e-09
CAMK2D	2.53095729420402e-13	1.06103760549411	0.917	0.707	9.34176337290703e-09
AKAP9	2.56575734987569e-13	-1.46412012239144	0.323	0.69	9.47021037839117e-09
PLK3	2.79477002716198e-13	2.33818000776667	0.365	0.121	1.03154961702549e-08
FBXO11	3.14287713470711e-13	1.11338470727984	0.885	0.696	1.16003595042039e-08
SLFN5	4.80097635430423e-13	-2.203981517373	0.156	0.517	1.77204037237369e-08
SNX9	5.95770823280159e-13	1.15088022379504	0.854	0.563	2.19899010872707e-08
SRGN	7.33664730034313e-13	0.958383652242478	0.896	0.601	2.70795651855665e-08
MIR3142HG	9.74358995519177e-13	2.2439754155495	0.375	0.136	3.59635905246128e-08
TSC22D2	1.54655528561166e-12	1.55598912759956	0.667	0.398	5.70833555919262e-08
SLC9B2	2.48355320203321e-12	2.26266410147305	0.375	0.174	9.16679486870457e-08
HNRNPC	2.69066825782073e-12	0.852579785712732	0.938	0.82	9.93125653961632e-08
CD69	2.75817953941872e-12	1.49093545900461	0.635	0.334	1.01804406799945e-07
GPR171	3.21833393845582e-12	1.48180635221913	0.594	0.288	1.18788705668404e-07
PKM	3.28402445882594e-12	0.83834455818032	0.948	0.787	1.21213342775266e-07
POLR3C	3.4124504979258e-12	1.95256922652307	0.375	0.177	1.25953547878441e-07
TAGAP	4.00212568165498e-12	1.56977391445399	0.583	0.247	1.47718458909885e-07
BTG2	4.56143536445692e-12	1.84019881376985	0.479	0.195	1.68362579302105e-07
ARL17A	5.27771536987162e-12	1.47190275712806	0.594	0.403	1.94800474301961e-07
IRF4	6.51096337832845e-12	1.14484645495506	0.812	0.537	2.40319658294103e-07
CYTOR	6.6857873214115e-12	1.72957577086235	0.75	0.554	2.46772410033299e-07
CCDC6	8.4085593611069e-12	1.13903907584948	0.75	0.436	3.10359926018456e-07
NAP1L4	1.24183934406591e-11	-1.736777393602	0.24	0.583	4.58362901894726e-07
SND1	1.41816628297484e-11	1.01295293175384	0.823	0.64	5.23445175046013e-07
CRIM1	1.42882161171621e-11	2.18356142030189	0.365	0.176	5.27378056884453e-07
ADSS2	1.62046037840064e-11	1.32809961566114	0.573	0.365	5.98111925667675e-07
CASP8	2.06655938592084e-11	-1.72584083713432	0.302	0.624	7.62767069343383e-07
ERBIN	2.28819213244693e-11	-1.50604183476789	0.385	0.692	8.44571716086161e-07
TGIF1	2.75758740327726e-11	1.91083578454906	0.406	0.151	1.01782551054964e-06
ATXN1	3.12292350618679e-11	0.84042723907306	0.969	0.886	1.15267106613354e-06
SLC2A3	3.564999233066e-11	1.53557254412292	0.719	0.537	1.31584121692466e-06
ARID5B	3.71205849462017e-11	1.01076339926497	0.823	0.65	1.37012079036431e-06
GLUD1	3.8947305542654e-11	1.28418433532586	0.719	0.49	1.43754504757936e-06
FAM214A	4.0208918267848e-11	-1.59219325638865	0.198	0.546	1.48411117326627e-06
SLC7A1	4.9068684518937e-11	1.47399999845115	0.583	0.276	1.81112514559396e-06
RPS6KA5	5.03113282242737e-11	-1.3856506558515	0.396	0.71	1.85699112475794e-06
MAPK6	5.52737278036625e-11	1.35451508567373	0.542	0.306	2.04015329323318e-06
FYB1	6.13307194241035e-11	-1.08414249269769	0.552	0.825	2.26371685394366e-06
CD226	6.21361263965719e-11	1.23684812978025	0.74	0.495	2.29344442529747e-06
TNIP3	6.32631109764926e-11	1.9171897892268	0.583	0.286	2.33504142614234e-06
SLC12A6	7.98071544323387e-11	1.55993369045048	0.583	0.335	2.94568207009762e-06
STAT5B	1.04756202342211e-10	1.03586547712546	0.802	0.661	3.86655142845099e-06
CCL3	1.16636354219669e-10	3.26409620069335	0.229	0.072	4.305047834248e-06
P2RY8	1.22335046922511e-10	-2.14918578881649	0.198	0.514	4.51538658190989e-06
MYC	1.60837253644841e-10	2.66966287468445	0.26	0.058	5.93650303203109e-06
OTUD4	1.65357915966005e-10	1.33451668574695	0.542	0.327	6.10336067830526e-06
UBR2	1.81443328034093e-10	-1.54227945372775	0.354	0.648	6.69707323773837e-06
PHLDA1	1.94300298878925e-10	1.60755599427469	0.458	0.226	7.17162403162113e-06
DDX17	2.07855364320412e-10	-0.933666280431084	0.677	0.87	7.67194149706642e-06
RBMX	2.89198711219901e-10	1.06626235680245	0.635	0.459	1.06743244311265e-05
SH3KBP1	3.27639036178066e-10	0.811847211121278	0.844	0.791	1.20931568253324e-05
EPSTI1	3.30455000949834e-10	-2.26615832410982	0.188	0.482	1.21970940850584e-05
PDK3	4.88946106142077e-10	1.73953147609468	0.438	0.218	1.80470007777041e-05
H3-3B	5.29196992633944e-10	0.915906979484053	0.719	0.639	1.95326609981189e-05
BCL2A1	5.41355401556957e-10	3.14754852098525	0.177	0.035	1.99814278714673e-05
TRAF3IP3	5.71043408272471e-10	-1.74372622848228	0.156	0.474	2.10772121993369e-05
TIAM2	5.84113305251612e-10	1.56831636245605	0.573	0.413	2.1559622096837e-05
STRIP2	7.03876553025009e-10	1.68591467224897	0.479	0.208	2.59800835721531e-05
RAB27A	7.2048467503313e-10	1.1105048688359	0.688	0.497	2.65930893554728e-05
NEDD9	7.68414317571742e-10	1.18935232148612	0.677	0.497	2.8362172461573e-05
CCM2	9.60067210378773e-10	-2.71415212367593	0.115	0.38	3.54360807350805e-05
ITGA4	1.05954353133037e-09	-1.41029860633426	0.375	0.675	3.91077517414041e-05
RHOH	1.09511361291967e-09	1.12471196104596	0.719	0.558	4.04206434528649e-05
ACAP2	1.1876335151799e-09	-1.38860419248967	0.302	0.615	4.38355530452899e-05
LTA	1.23206088273815e-09	1.35779387580157	0.562	0.258	4.54753671818652e-05
RDH10	1.3166761907528e-09	2.52434089111611	0.24	0.091	4.85985182006858e-05
GPRIN3	1.32483960940393e-09	-1.39895197742542	0.458	0.709	4.88998299830992e-05
IKZF2	1.44408093682225e-09	-4.96289233498414	0.062	0.251	5.33010273781092e-05
PIK3CD	1.50608890547083e-09	-1.68834601260919	0.24	0.547	5.55897415009285e-05
PIM3	1.7012929454702e-09	1.76674021496899	0.438	0.191	6.2794722617305e-05
ANKIB1	1.9089325816446e-09	-1.49027598007954	0.25	0.565	7.04587015885022e-05
CEP120	1.97167789222353e-09	-2.42207726352969	0.052	0.314	7.27746310019705e-05
USP12	2.03130499585465e-09	0.941316069811298	0.792	0.567	7.49754673969952e-05
HERC4	2.07693423016642e-09	-1.17868783735525	0.396	0.696	7.66596424354425e-05
GRAP2	2.1452845845615e-09	-1.60090196600186	0.365	0.625	7.91824540161651e-05
ZNFX1	2.16875788150696e-09	1.16014190000693	0.604	0.379	8.0048853406422e-05
RANBP9	2.26252031615509e-09	0.863816438336956	0.635	0.585	8.35096248692844e-05
WIPF1	2.47264649781548e-09	-0.994511767575943	0.5	0.777	9.12653822343694e-05
GLUL	2.47294488713625e-09	1.99057249994004	0.385	0.215	9.12763957841992e-05
EDARADD	2.56599604802481e-09	2.40833421459001	0.219	0.098	9.47109141325956e-05
STK24	2.79894379404939e-09	0.844316120060981	0.771	0.644	0.000103309015438363
SUSD6	2.94700831351309e-09	1.01525561051191	0.698	0.497	0.000108774076851768
AC093865.1	3.1595417942421e-09	-5.64143260114943	0.021	0.235	0.000116618687625476
PGAM1	3.41127396556318e-09	1.23470511711338	0.615	0.365	0.000125910122068937
AHI1	3.43794343022768e-09	1.45819865245452	0.625	0.346	0.000126894492009704
SMARCA2	3.5960484723138e-09	0.957729162876254	0.76	0.678	0.000132730149113102
KMT2A	4.03896510807666e-09	-1.31441611048733	0.49	0.721	0.000149078202139109
ZNF148	4.19854197785731e-09	-1.46473924659865	0.25	0.547	0.000154968184402713
RIPOR2	4.25599326942068e-09	-1.35175601790489	0.49	0.711	0.000157088711574317
CLDND1	4.35989793834342e-09	-1.51461806240507	0.281	0.583	0.000160923832904256
SRPK1	4.36671762900173e-09	1.12866454170864	0.594	0.402	0.000161175547686454
MAP3K5	4.69845154869115e-09	-1.37928202170426	0.385	0.652	0.00017341984666219
NUDT4	5.17801665232964e-09	1.43546098022452	0.594	0.329	0.000191120594637487
IL6ST	6.72573189933284e-09	1.02035471319247	0.75	0.518	0.000248246764404375
MAMLD1	6.75164447307229e-09	1.89216540535036	0.344	0.144	0.000249203197501098
NIPA1	6.81143463631496e-09	1.75619627181957	0.354	0.174	0.000251410052426385
CYTIP	7.54271143575638e-09	-1.1963152269641	0.427	0.709	0.000278401479093768
XBP1	7.84349490889167e-09	1.63381308599457	0.344	0.188	0.000289503397087192
CDC42EP3	8.45069043237294e-09	1.2788599361719	0.51	0.324	0.000311914983858885
EPB41	9.09213402959548e-09	-1.46260241454975	0.406	0.63	0.000335590667032369
AF165147.1	9.12061114730474e-09	-4.28994738221228	0.062	0.3	0.000336641757447018
ANAPC16	9.4312688113253e-09	-1.88374334029473	0.146	0.435	0.000348108131826017
ARHGAP30	9.58398859290543e-09	-2.04188883067859	0.115	0.389	0.000353745018964139
LINC00910	1.08323926932825e-08	1.58786620019965	0.438	0.188	0.000399823614309058
DGLUCY	1.31615950667139e-08	-2.14471948902604	0.177	0.429	0.000485794473912409
FAM102A	1.48259682359274e-08	-3.13255266779778	0.042	0.271	0.000547226487588082
GTF2IRD2B	1.50650807438912e-08	-3.40457017845187	0.052	0.28	0.000556052130257026
PPP4R2	1.50799279703443e-08	1.00637206925981	0.708	0.51	0.000556600141385409
AKNA	1.54328007126994e-08	-1.66966147052709	0.167	0.458	0.000569624674305735
SQSTM1	1.55793098605274e-08	-1.71718815779781	0.25	0.524	0.000575032326952067
NSMAF	1.59066352534527e-08	1.05959006124991	0.677	0.433	0.000587113907204941
CAMK4	1.59323785422026e-08	-1.64041407425331	0.344	0.569	0.000588064091992698
HNRNPLL	1.63661315688972e-08	0.92424457471215	0.833	0.631	0.000604073916207996
RBPJ	1.78609967038929e-08	0.693902261355065	0.938	0.787	0.000659249388340686
ERI1	1.86508035625749e-08	1.66528130559643	0.375	0.213	0.000688401159494638
CDK13	1.9392748873304e-08	-1.25381922952439	0.333	0.624	0.00071578636091365
ARID4A	2.25125280691537e-08	-1.6010387883659	0.219	0.493	0.000830937411032464
EHD4	2.25851524150089e-08	1.64380401688018	0.385	0.145	0.000833617975637977
PDCD4	2.48473117174391e-08	-1.9348980416648	0.219	0.484	0.000917114275490678
SMC3	2.51612646173285e-08	-1.65675164650907	0.156	0.441	0.000928702277025596
ARL5B	2.61571855404549e-08	1.74739736677506	0.344	0.128	0.000965461718298189
ZDHHC20	2.61827135963812e-08	-1.43169907288628	0.229	0.525	0.000966403958842428
LBH	2.64178864228455e-08	1.53165862388728	0.385	0.201	0.000975084187867227
WASHC4	3.06078858980952e-08	-1.83128974616852	0.188	0.457	0.00112973706849869
ACBD6	3.19754985311864e-08	-1.50014429588071	0.24	0.531	0.00118021565078609
SSH1	3.29570905078214e-08	-1.96413980865306	0.083	0.339	0.00121644621064369
REV3L	3.85232565384188e-08	1.0245079749457	0.667	0.601	0.00142189339883304
SDC4	3.94020110585016e-08	2.44378807065975	0.188	0.07	0.00145432822816929
GTDC1	4.02490850285755e-08	0.926254674610619	0.812	0.571	0.00148559372840472
CEP290	4.05990280461943e-08	-1.71312673507028	0.115	0.383	0.00149851012518503
TNFSF9	4.30686350880507e-08	4.01142968679651	0.104	0.015	0.00158966332109995
SRSF11	4.42837044751209e-08	-0.795956249589198	0.615	0.823	0.00163451153217671
MAN1A1	4.71323870884796e-08	0.819516255163059	0.812	0.635	0.00173965640743578
FRYL	4.87671293865667e-08	0.818870364923254	0.833	0.68	0.00179999474565818
TMBIM1	5.01662821566268e-08	1.83764512555769	0.312	0.117	0.00185163747440109
CBL	5.02755181586022e-08	-1.85976688148046	0.198	0.446	0.00185566937523401
ZBTB20	5.31960184559628e-08	-1.33030004170696	0.469	0.685	0.00196346504120959
MIDEAS	5.4300109376349e-08	1.52207814651534	0.406	0.206	0.00200421703708104
SP100	5.78711067253859e-08	-0.829728203084962	0.562	0.809	0.00213602254923399
PTGES3	6.59420245005526e-08	-1.16600761072151	0.625	0.759	0.0024339201243154
SLC4A7	6.8051626378988e-08	0.996116138698544	0.719	0.544	0.00251178552964845
GABPB1-IT1	7.01920955349895e-08	1.63559825867261	0.354	0.146	0.00259079024619646
CREM	7.28532687219846e-08	1.33228475800138	0.49	0.282	0.00268901414852845
EED	7.49004333255539e-08	1.27094087474082	0.458	0.305	0.00276457499404619
KIF21A	7.91147485783004e-08	1.13855586558731	0.562	0.285	0.00292012537002507
FTX	7.99000586097456e-08	-0.939361991314126	0.604	0.814	0.00294911116328571
STAMBPL1	7.99369837443268e-08	-2.80933301699622	0.073	0.293	0.0029504740700031
ESYT2	8.11319753740652e-08	0.988069411243337	0.708	0.441	0.00299458121105675
GCC2	8.9312640093437e-08	-1.14150636605368	0.333	0.62	0.00329652954584876
LCLAT1	8.97656639562614e-08	1.31169439432786	0.365	0.276	0.00331325065662561
SBNO2	9.12209724484874e-08	-1.66975558418227	0.146	0.415	0.00336696609307367
KLF9	9.81363178466477e-08	1.77092900876815	0.312	0.136	0.00362221149171977
PPP2R5C	1.0100659177475e-07	-1.25087520475978	0.417	0.656	0.00372815330240601
SNAPC3	1.03004070816898e-07	-5.29564863352749	0	0.144	0.00380188025385169
ANKRD12	1.04081792605804e-07	-0.764652450506042	0.896	0.961	0.00384165896508022
KDM7A	1.06782026296009e-07	-1.78590857648094	0.156	0.421	0.0039413245905857
VPS13C	1.07340608575413e-07	-0.885315026189065	0.562	0.778	0.00396194186251849
TTC17	1.10953995598488e-07	-1.19325545720114	0.458	0.69	0.0040953119775402
TUT7	1.11937218979466e-07	0.800786175474135	0.802	0.651	0.0041316027525321
UGP2	1.25673261935588e-07	-1.9989843213784	0.156	0.409	0.00463860009804255
VMP1	1.33082093281598e-07	0.809326227107267	0.812	0.711	0.00491206006302379
CYLD	1.33752014423804e-07	0.789192494407496	0.646	0.604	0.00493678685238261
DNAJA4	1.41997294615586e-07	-2.3815718074182	0.177	0.39	0.00524112014426129
NFKBIZ	1.79948930619187e-07	1.04789423262625	0.625	0.471	0.0066419150291542
ARL17B	1.86497525183348e-07	1.07498939991725	0.646	0.46	0.00688362365451738
PHF6	1.91055064256196e-07	1.29527158098657	0.438	0.263	0.00705184242169619
TTF1	1.95301196976245e-07	1.41655191526235	0.396	0.161	0.0072085671803932
SCN8A	2.20897528519058e-07	2.71665495797482	0.156	0.047	0.00815332777763845
RFXAP	2.48584691001051e-07	-5.20618224621503	0	0.136	0.00917526094484879
AL359834.1	2.52331536725172e-07	2.47509690228447	0.198	0.048	0.00931355702052609
MSN	2.64554349518925e-07	0.853918810201324	0.76	0.638	0.00976470104074352
EVI2A	2.89939858696934e-07	1.79882650253293	0.281	0.123	0.0107016801845038
DIAPH1	3.12327558509087e-07	0.80976008170585	0.75	0.618	0.0115280101845704
RSBN1	3.23426542347057e-07	-2.15958901382826	0.073	0.301	0.0119376736780299
FOXP3	3.27511129060261e-07	-5.08003981752911	0.01	0.173	0.0120884357736142
OGA	3.37511990888125e-07	-0.845805341008255	0.552	0.771	0.0124575675836807
IFRD1	3.40844670077076e-07	1.01996879218823	0.604	0.365	0.0125805767725449
SPATS2L	3.52218806383295e-07	-2.1553719231932	0.167	0.386	0.0130003961436074
CREBRF	3.56018570267493e-07	-2.05376334534739	0.125	0.36	0.0131406454285732
RCSD1	3.57431634546103e-07	-3.14708463595935	0.042	0.236	0.0131928016310967
RICTOR	3.73031885382312e-07	-1.11096755154327	0.417	0.657	0.0137686068894611
ASAP1	3.85412594296442e-07	0.84600530289547	0.844	0.65	0.0142255788554817
ADD3	3.91780706347949e-07	-1.81826507939226	0.198	0.432	0.0144606258713028
PARP4	4.01992810094173e-07	-1.47983145764127	0.156	0.415	0.0148375546205759
HECW2-AS1	4.06633365885763e-07	2.46625342393946	0.156	0.026	0.0150088375348435
IER3	4.1178997891782e-07	2.65987013165656	0.177	0.046	0.0151991681218567
PSIP1	4.17425725102108e-07	-1.98150454752173	0.135	0.35	0.0154071835135188
STX17-AS1	4.20158660402554e-07	2.55717621202697	0.208	0.075	0.0155080561554583
TPTEP2-CSNK1E	4.66072704237933e-07	-2.1036240663897	0.167	0.397	0.0172027435134221
GIT2	4.66940650069251e-07	-1.61657948189913	0.146	0.398	0.017234779394056
DPP4	4.70800162135382e-07	0.670032121665818	0.781	0.513	0.0173772339844169
LCP2	4.77114592959505e-07	0.58850573907668	0.604	0.679	0.0176102996261353
ETF1	5.03736076547439e-07	1.15813804523662	0.542	0.292	0.018592898585366
UHRF1BP1L	5.05805461188338e-07	0.813851048029158	0.771	0.559	0.0186692795724615
RNF144A	5.12593984329331e-07	-4.79729503153557	0.01	0.172	0.0189198439615956
SLC20A1	5.12999054237228e-07	1.07072044381184	0.417	0.358	0.0189347950918961
WASHC2A	5.17772671809791e-07	-1.93585318512768	0.104	0.343	0.0191109893164994
JAK1	5.30623308984072e-07	-0.878231880516494	0.5	0.736	0.0195853063346021
DYNC1H1	5.3398978410714e-07	-1.48162603746652	0.26	0.497	0.0197095629313945
SLC1A5	5.61670506605682e-07	1.60652044440609	0.344	0.152	0.0207312583988157
PRMT2	5.9052504558761e-07	-1.65651972332637	0.188	0.434	0.0217962794326387
PDSS2	5.98662961837888e-07	-1.82282806402399	0.135	0.382	0.0220966499214365
LRRC8C	6.43340376893505e-07	-0.612350489068229	0.458	0.722	0.0237456933111393
ANTXR2	6.87289939272466e-07	-2.24266169181116	0.167	0.376	0.0253678716585467
TIGIT	7.08382612637481e-07	-4.87809898736178	0.01	0.166	0.0261464022324494
ATM	7.19994181123647e-07	-1.12684682382393	0.375	0.575	0.0265749852252738
CHD4	7.72091314702351e-07	0.842483949864975	0.562	0.459	0.0284978904256638
SERPINB9	7.76150560240446e-07	1.38229874753681	0.365	0.21	0.0286477171784749
HIVEP2	7.81183030159936e-07	0.725059421209526	0.854	0.683	0.0288334656432032
DAPP1	8.01368839048184e-07	1.69256431709637	0.323	0.146	0.0295785238492685
METTL2B	8.36066520465279e-07	1.57856150533436	0.281	0.152	0.0308592152703734
TIA1	8.7038696226516e-07	-1.46029362976662	0.188	0.435	0.032125982777207
PAM	9.36004633282389e-07	0.798560852896696	0.854	0.685	0.034547931014453
TRIM56	9.62113969476642e-07	-1.62688862164601	0.177	0.419	0.0355116266133829
CRY1	1.00078214408297e-06	0.910573372866343	0.688	0.471	0.0369388689381025
RORC	1.05495461940482e-06	2.23742098558804	0.208	0.06	0.0389383750022318
ZDHHC21	1.06489474601557e-06	-1.41510743246162	0.042	0.213	0.0393052650754348
FAS	1.11860336042831e-06	-2.13113001120337	0.094	0.307	0.0412876500334088
SLFN12L.1	1.14669437606964e-06	-1.33130768078337	0.365	0.595	0.0423244894207304
RUNX3	1.1634794555592e-06	0.896914153286628	0.76	0.546	0.0429440267046902
EPHA1-AS1	1.21379427766341e-06	-3.09950780476366	0.052	0.232	0.0448011467885563
RAP1GDS1	1.2222561308292e-06	-1.49586611461301	0.229	0.474	0.0451134737889057
ODF2L	1.25713136935189e-06	-1.56485454449757	0.198	0.441	0.0464007188427783
AL135925.1	1.28693822815278e-06	3.18265010960175	0.135	0.029	0.0475008900011192
PAQR3	1.2877049257756e-06	1.77599728514707	0.302	0.127	0.0475291888103773
SNX14	1.30962180883398e-06	-1.43059769687937	0.135	0.375	0.0483381409640622
MINDY2	1.47012531390644e-06	-2.41022295602787	0.094	0.284	0.0542623253362868
MAF	1.54272650143331e-06	-1.57442572875173	0.219	0.446	0.0569420351679035
YPEL2	1.55818235374614e-06	-5.08537596816473	0	0.12	0.0575125106767699
TMEM65	1.56388605512844e-06	-1.42529220231302	0.177	0.423	0.0577230342947908
RSRP1	1.60627772068622e-06	-0.874809862976055	0.573	0.776	0.0592877106705285
FBXO34	1.62379836070702e-06	1.19756062583352	0.531	0.339	0.0599343974936961
AC096921.2	1.62704947361824e-06	2.66426013545627	0.125	0.017	0.0600543960712493
ARHGAP12	1.67453227601191e-06	-2.63815424623713	0.052	0.245	0.0618069863075996
CACYBP	1.7010067855222e-06	-1.00132063822658	0.271	0.533	0.0627841604536244
HECTD2	1.73611737447179e-06	1.55928418354828	0.271	0.186	0.0640800922917539
AC018630.2	1.81638137040898e-06	-0.951283916131821	0.583	0.772	0.0670426363817954
CAB39	1.88050290979561e-06	-0.923387549114859	0.479	0.709	0.0694093624005558
WDR59	1.91086724590029e-06	-1.5947699139624	0.156	0.394	0.0705301100461797
PTPN1	1.91320537264653e-06	0.804303357521435	0.771	0.601	0.0706164103043833
ATRN	2.08175078015851e-06	-2.23288976567224	0.042	0.23	0.0768374212956507
ARMCX3	2.18287315687356e-06	1.55125629196745	0.323	0.129	0.080569848220203
TMEM260	2.23318276182973e-06	-2.54555496771999	0.042	0.227	0.0824267757391353
STAU2	2.44038009797824e-06	-1.22044775030844	0.24	0.494	0.0900744294163768
GOLGA8A	2.51461842337644e-06	0.652964554507153	0.885	0.745	0.0928145660068242
DDX42	2.53517997507697e-06	-1.64268489784635	0.062	0.257	0.093573492880091
FGD3	2.57721679249289e-06	-1.7483870424858	0.167	0.381	0.0951250718109127
RFX3	2.5834785867242e-06	-1.19120916382804	0.406	0.623	0.0953561946359903
CBFA2T2	2.61658298867523e-06	-1.15768678208379	0.198	0.446	0.0965780781120026
PVT1	2.72333386223868e-06	0.851825926609795	0.76	0.591	0.10051825285523
CD53	2.74970131837518e-06	-0.996255049064175	0.469	0.654	0.101491475661228
XRN1	2.84927767327834e-06	-0.758954855612567	0.615	0.812	0.105166838920703
SAMHD1	2.89088225267367e-06	-1.4664187841736	0.146	0.382	0.106702463946185
PCMTD1	2.89309014112535e-06	-1.92399715604169	0.125	0.339	0.106783957108937
PFKFB3	2.89881867569523e-06	0.943842257820418	0.656	0.452	0.106995397319911
SYNRG	2.89912778741637e-06	-1.28526795717687	0.281	0.519	0.107006806633538
PFN1	2.92574777068325e-06	-0.463940375151732	0.25	0.476	0.107989350215919
ZSWIM6	2.93945849109461e-06	0.963150813467793	0.677	0.518	0.108495412906302
LINC01215	2.95954258070272e-06	2.3269641240489	0.177	0.043	0.109236716653737
TBC1D4	2.96566714008421e-06	-2.99256721837235	0.094	0.215	0.109462774140508
DPP8	3.09343532465097e-06	-0.923068279085045	0.146	0.37	0.114178697832867
CCSER2	3.18368929248536e-06	-0.786541095273906	0.594	0.793	0.117509971785635
YLPM1	3.18724704024027e-06	-1.31102430562176	0.177	0.42	0.117641288255268
PARP12	3.23412835854248e-06	-2.70131828896842	0.052	0.225	0.119371677713803
UBE2D2	3.24186833001041e-06	-0.975572979820437	0.281	0.538	0.119657360060684
WASHC2C	3.28520446476497e-06	-1.72839479114876	0.104	0.324	0.121256896794475
ME2	3.35329551520559e-06	-1.12280135211886	0.156	0.39	0.123770137466238
ARHGDIB	3.42999485133669e-06	-1.9375773277124	0.094	0.305	0.126601109962837
ZNF292	3.43687786448842e-06	-0.736523559583821	0.625	0.805	0.126855161978268
VTI1A	3.46713340093274e-06	-0.993437631076252	0.521	0.699	0.127971893828427
MSL3	3.480474263922e-06	-2.10890744645577	0.052	0.243	0.128464305081361
RTKN2	3.51081155469069e-06	-5.25688420169717	0.021	0.15	0.129584054483633
ASCC3	3.58849594405578e-06	-0.926959491483622	0.458	0.686	0.132451385295099
RETREG3	3.71092445007758e-06	-3.22893244657252	0.021	0.181	0.136970221452364
KLF13	3.72724963086488e-06	-2.04166359521726	0.094	0.3	0.137572783875223
ZHX2	3.79604080824675e-06	0.957930433267221	0.656	0.487	0.140111866232387
C20orf194	3.90258386070492e-06	-2.54630416772105	0.073	0.265	0.144044370298619
BTBD19	3.93313149934184e-06	2.92569628530037	0.125	0.021	0.145171883640707
ZNF267	3.9418275050224e-06	0.839183351638058	0.698	0.535	0.145492853210377
MED27	3.97490227063732e-06	1.12641943873053	0.531	0.371	0.146713642809224
PPP1R12A	4.02360294070288e-06	-0.742969870344779	0.615	0.794	0.148511184541343
CDC14A	4.21399072346202e-06	-1.2747249543629	0.292	0.536	0.155538397602983
NSD1	4.47771598086946e-06	-1.31533504805465	0.208	0.45	0.165272496853892
CASK	4.70674574711509e-06	-0.991117353770782	0.583	0.771	0.173725985526018
MYO1F	4.7431010324181e-06	-1.7648934192177	0.177	0.394	0.175067859106552
OIP5-AS1	4.86743054184515e-06	-1.32569340279032	0.188	0.424	0.179656861299504
TRIM14	4.97572392964412e-06	-2.21410379036281	0.083	0.275	0.183653970243165
DTNB	5.08613078822186e-06	-1.69699423810968	0.146	0.373	0.187729087393269
GPR155	5.12968780747521e-06	-2.11400892542507	0.125	0.306	0.18933677697391
PPP1R21	5.18285241747912e-06	-1.60369660151078	0.167	0.385	0.191299082729154
CHD2	5.26487156547694e-06	0.593722966428549	0.865	0.782	0.194326409481754
BOD1L1	5.45318638742564e-06	-1.16685491160691	0.25	0.493	0.20127710955988
VPS35	5.53168795484208e-06	-2.12019845344648	0.104	0.273	0.204174602413221
GTF2IRD2	5.54575768883924e-06	-2.55783676429361	0.073	0.255	0.204693916295056
PPP1R16B	5.55505848858212e-06	0.833390502370974	0.812	0.662	0.205037208813566
MVP	5.67829110568012e-06	-1.3827795947054	0.167	0.399	0.209585724710653
USF2	5.82323992558276e-06	-1.55882786713346	0.042	0.197	0.21493578565326
ATF3	5.88632086271048e-06	1.4118872949487	0.375	0.193	0.217264103042644
TRAF5	6.08135494111734e-06	1.16301709259521	0.375	0.248	0.224462810876641
FBXL17	6.14926599344183e-06	-1.00871798223718	0.281	0.531	0.226969407817938
SLC1A4	6.29501388519396e-06	-3.40290226435416	0.021	0.176	0.232348962502509
PARP15	6.40003695516085e-06	-2.05724437472772	0.104	0.303	0.236225364014987
BIRC6	6.40982943639692e-06	-0.698046391958485	0.708	0.846	0.23658680449741
PRKACB	6.53575813678084e-06	-1.52051676369017	0.208	0.438	0.241234832828581
NOLC1	6.57582183217352e-06	1.33116796949789	0.438	0.253	0.242713583825525
GALNT2	6.69143570940363e-06	1.12283948559528	0.438	0.287	0.246980892034088
TNRC6A	6.69698626031195e-06	-0.771783850875604	0.25	0.496	0.247185762868114
RABEP1	6.70013627090283e-06	-0.862401387557428	0.229	0.47	0.247302029759024
CLIP1	6.70813899828892e-06	-1.000851987177	0.427	0.634	0.247597410426844
ARL4C	6.78687335641184e-06	-1.33835977422347	0.188	0.418	0.250503495585161
IRAK4	6.88693684112831e-06	-1.35293590826939	0.073	0.263	0.254196838806046
CRBN	6.91004472045264e-06	-2.0975864803265	0.062	0.25	0.255049750631907
PLCL2	7.0344911294394e-06	-0.915106234416153	0.271	0.518	0.259643067587608
TAOK3	7.116537226498e-06	-0.723510275171024	0.406	0.654	0.262671389030041
RAN	7.17521649577232e-06	1.12041064469436	0.469	0.282	0.264837240858956
AL139260.1	7.24353961648687e-06	-3.97150877216344	0.01	0.151	0.267359047244531
PELI1	7.24473971722503e-06	0.829677086446993	0.76	0.582	0.267403342962776
ASH1L	7.97799262047498e-06	-0.632080286580562	0.76	0.866	0.294467707621732
RAP1A	8.18448657323233e-06	0.623409175353247	0.885	0.785	0.302089399418005
AC133555.6	8.21197723774052e-06	0.480363300546811	1	0.943	0.303104079845003
SLC5A3	8.24099836574505e-06	1.2044448143695	0.688	0.563	0.30417524967965
FBXL4	8.56920635610061e-06	-2.39210859970603	0.042	0.216	0.316289406603673
AL133330.1	8.67545349405482e-06	2.30780563903867	0.167	0.043	0.320210988465564
MFHAS1	8.82343832193826e-06	-1.25757279639238	0.229	0.467	0.325673108462741
BPTF	8.89158177589903e-06	-0.7855674838543	0.583	0.753	0.328188283348433
ZC3H12A	9.11686414321771e-06	1.55512577997503	0.208	0.119	0.336503455526166
TTC28-AS1	9.22956357246088e-06	-4.82894043604412	0	0.103	0.340663191459531
C19orf12	9.29552153493234e-06	-2.8310036920791	0.021	0.175	0.343097699854353
INPP4B	9.38301868792296e-06	0.722620004537862	0.833	0.696	0.346327219771237
ZFP36	9.42880520514922e-06	-1.60886321188067	0.083	0.282	0.348017200122058
COG6	9.62152614688334e-06	-2.72864822994886	0.042	0.212	0.355130530081464
HSPBAP1	9.80937027459893e-06	-4.68937063422173	0	0.103	0.362063856835446
CHD7	1.01870457002209e-05	0.905014472771755	0.625	0.442	0.376003856795155
ATXN7	1.03323891504757e-05	0.810161699000912	0.635	0.476	0.38136848354406
GNAS	1.05331982202622e-05	0.578648860891068	0.906	0.824	0.388780346309876
SESTD1	1.06144889289651e-05	-3.49835039348247	0.01	0.149	0.391780786368104
MAST4	1.06517312351384e-05	0.665122066906418	0.833	0.661	0.393155399888959
NARF	1.08102446299414e-05	-1.18901713450944	0.177	0.407	0.399006129291137
KLF10	1.1033600791636e-05	1.41019359528991	0.302	0.16	0.407250205219286
ADD1	1.11995426598398e-05	-1.23534158270306	0.198	0.43	0.413375119574688
ADAM17	1.22289992227637e-05	0.949664010559199	0.594	0.424	0.451372361312208
TGIF2	1.224654542904e-05	1.36895042731193	0.354	0.19	0.452019991785866
NCOA7	1.23382201219622e-05	0.982610856871764	0.594	0.41	0.455403704701626
ZNRF2	1.24392348639188e-05	-1.44136836500282	0.198	0.41	0.459132158827242
ITFG1	1.24422255798159e-05	-1.36532177441044	0.25	0.472	0.459242546151004
GPR180	1.2513179291681e-05	-4.6633410733123	0	0.101	0.461861447655946
GRK3	1.25131792918659e-05	-5.01964467454153	0	0.101	0.46186144766277
KLHL2	1.29756498093299e-05	-1.72376505908709	0.135	0.343	0.478931234462368
PLCL1	1.36519197393988e-05	-3.68000897690733	0.062	0.218	0.503892357581211
FOSB	1.36554504188995e-05	1.74867395450682	0.219	0.066	0.504022674961581
AL772307.1	1.36940555060687e-05	-1.30156135158647	0.26	0.483	0.505447588728995
RPRD2	1.40966633291205e-05	-1.48706098173986	0.188	0.393	0.520307843477838
KAT6A	1.41434553211073e-05	0.622267765576981	0.771	0.726	0.522034935902071
NDE1	1.42501530616283e-05	-3.24950135202671	0.021	0.166	0.5259731495047
PKIA	1.43115204386652e-05	1.56715508259891	0.344	0.199	0.528238219391132
GNG4	1.43669934547599e-05	2.13204391567665	0.219	0.076	0.530285728415187
PRDX6-AS1	1.44061855707032e-05	-2.29671194630885	0.062	0.224	0.531732309414657
CRLF3	1.44862572972067e-05	-1.26878472098108	0.146	0.363	0.5346877568399
ZNF75D	1.49161598433484e-05	1.29297557295475	0.365	0.194	0.550555459817989
TIPARP	1.55090245148915e-05	-1.41163105953858	0.26	0.461	0.572438094844643
KCNAB2	1.59986925331953e-05	-1.22388532826716	0.292	0.506	0.590511741400237
CPOX	1.60501749899977e-05	-2.7101876560943	0.042	0.204	0.592411958880816
MAN1A2	1.64016986162417e-05	-0.97655101283257	0.375	0.609	0.605386695925483
MFSD2A	1.65382090947769e-05	1.9877390355956	0.188	0.051	0.610425297688214
MAU2	1.67864406493662e-05	-1.44207207460983	0.073	0.255	0.619587524368107
LINC00863	1.70454188359678e-05	2.04007890243914	0.198	0.067	0.629146409235572
ATP10A	1.72600688361957e-05	1.28108395831606	0.438	0.227	0.637069140743985
MDFIC	1.75092378192809e-05	0.821586196667895	0.729	0.646	0.646265967909659
SLX1A-SULT1A3	1.78126622012584e-05	-2.06985254188603	0.073	0.257	0.657465361848446
DPYD	1.78813416429021e-05	-0.987949066924616	0.469	0.674	0.660000320039517
PCM1	1.79038844498259e-05	-0.705709735638827	0.458	0.686	0.660832375043073
RHOT1	1.81451559366838e-05	-1.77278166652561	0.073	0.26	0.669737705622998
ARHGEF6	1.85104163894463e-05	0.922942512903341	0.49	0.405	0.683219468934461
STK17A	1.85160722045168e-05	-0.875985229843197	0.385	0.623	0.683428225068715
QSOX1	1.92244676332348e-05	1.60056949552316	0.198	0.112	0.709575100342696
BIN2	1.95563690715034e-05	-1.6722163124038	0.115	0.316	0.72182558242919
LUCAT1	1.96670360883015e-05	1.32875165700382	0.51	0.41	0.72591030201921
NFAT5	1.99995435967442e-05	0.563072030824217	0.927	0.845	0.738183154155827
TBC1D5	2.00487846355104e-05	-0.99864334461863	0.427	0.643	0.740000640896687
EXOC6B	2.06293208918814e-05	-1.72138283015897	0.208	0.407	0.761428234119343
YIPF4	2.07808209618728e-05	-1.17803120371171	0.115	0.312	0.767020101702725
FAM91A1	2.11805991257353e-05	0.870476844575781	0.417	0.311	0.78177591373089
PPIG	2.12751482417238e-05	-1.12447608918396	0.281	0.506	0.785265721602026
AMD1	2.12984663769745e-05	0.942563600498735	0.531	0.369	0.78612639397413
EPC1	2.13945407492447e-05	-0.383079160367074	0.458	0.682	0.789672499054621
ACSL4	2.14496006688568e-05	0.864561837248722	0.417	0.355	0.791704760687505
PCBP1	2.16040964413533e-05	-1.38036744408715	0.198	0.407	0.79740719965035
ZFYVE28	2.2060435961107e-05	-1.02771378272265	0.323	0.554	0.814250691324459
KAT6B	2.28180402954578e-05	-1.82934480998912	0.135	0.324	0.842213867305348
INPP5D	2.2823616849088e-05	-0.953153029293627	0.333	0.565	0.842419697899837
ABHD3	2.28799726124964e-05	-1.1262239115482	0.396	0.589	0.84449978912724
PHTF1	2.33877441275096e-05	-1.52654784442334	0.146	0.357	0.863241635746379
RAD21	2.40411094521903e-05	-1.02260119252673	0.375	0.576	0.887357349880346
DNAJC10	2.44284980609509e-05	-2.16976629655967	0.052	0.223	0.901655863429698
MCM6	2.53045142876793e-05	-2.03213279096081	0.042	0.204	0.933989622358244
GRK5	2.57795286769984e-05	-2.03575068585788	0.135	0.327	0.95152240346801
PLEKHA2	2.62177553897449e-05	1.08647889576324	0.479	0.31	0.967697351435484
CD48	2.62782465463395e-05	1.25751408005277	0.385	0.228	0.969930080025391
CTSB	2.62834999061472e-05	1.00293619634153	0.406	0.315	0.970123981535892
SAMD4A	2.64934338644062e-05	1.80401442939356	0.292	0.149	0.977872643935234
FAM241A	2.6565720419826e-05	1.09887298178641	0.573	0.436	0.980540740695777
TASOR	2.70974450767305e-05	-1.18838143376054	0.177	0.396	1
ANKRD13D	2.71236098906992e-05	-1.81773137522874	0.031	0.175	1
IPCEF1	2.72031983811726e-05	-2.03315151278299	0.062	0.239	1
RSU1	2.72305790673237e-05	-1.36802591165388	0.188	0.406	1
MAP3K2	2.80044562386473e-05	-0.85781574064922	0.417	0.634	1
CMC1	2.82299468905018e-05	-2.41791342141394	0.021	0.159	1
NLRP1	2.94676827585848e-05	-1.3499080409777	0.188	0.397	1
FOS	2.94862168433516e-05	1.74103528798374	0.167	0.043	1
FAM168A	2.97699154082934e-05	-1.68703878730928	0.135	0.33	1
PAN3	3.04225522920759e-05	-0.744180650202703	0.49	0.705	1
ZNF398	3.04312512845794e-05	-1.33892783423635	0.031	0.162	1
CCNI	3.07352342870123e-05	0.620802923939957	0.76	0.66	1
NDRG3	3.07802501714588e-05	-1.95742346982639	0.021	0.151	1
SCLT1	3.11854083030799e-05	-1.46592199997542	0.208	0.407	1
MARF1	3.12254365297134e-05	-2.14706078915972	0.073	0.246	1
KIAA1109	3.13763290440699e-05	-0.93274049870317	0.365	0.581	1
GLIPR2	3.13813130469635e-05	1.58226970847046	0.24	0.083	1
WDR43	3.14205354589447e-05	0.892971731903088	0.448	0.36	1
PIK3IP1	3.1633878982312e-05	-1.83406699509308	0.083	0.269	1
DNM2	3.18836375185573e-05	-1.13967767787673	0.312	0.523	1
MAT2A	3.1999175358956e-05	0.991130452585445	0.354	0.295	1
PHACTR4	3.26963365837097e-05	-1.46192909518116	0.167	0.37	1
PARP14	3.27747878078629e-05	-0.801199880689283	0.438	0.657	1
SPOCK2	3.30887554613513e-05	-1.42850506521809	0.219	0.388	1
RFX3-AS1	3.34547095598106e-05	-1.55143101195247	0.094	0.284	1
MIB1	3.47021342668018e-05	-0.931447853661736	0.438	0.648	1
ADK	3.51624899176689e-05	-0.973476744279605	0.406	0.61	1
MBD5	3.55358040553444e-05	-1.04842886412256	0.406	0.623	1
MAGED1	3.68739460036503e-05	-2.1849729911189	0.094	0.262	1
CSRNP1	3.84019531002226e-05	1.34680549541229	0.312	0.146	1
PHF3	3.91027667476242e-05	-0.984355817890894	0.281	0.504	1
TOX	3.94644710215691e-05	-2.59057282952643	0.104	0.258	1
WDR82	4.07977902244912e-05	-1.50628767570955	0.125	0.323	1
ZMAT3	4.08503148337209e-05	-2.51867148367045	0.052	0.202	1
CTPS1	4.13774173792504e-05	1.38694901943794	0.323	0.159	1
LINC01943	4.18665358764016e-05	-2.03131854613388	0.177	0.358	1
PPP1CA	4.18961314126655e-05	-3.04755150843577	0.01	0.135	1
ZNF652	4.25829285285163e-05	-1.45456421080865	0.135	0.337	1
APOL6	4.29354782545965e-05	-1.28919646465902	0.208	0.423	1
MYLIP	4.33988442480963e-05	1.01174953841459	0.5	0.318	1
IQGAP1	4.36514079352472e-05	-0.726684457320224	0.615	0.743	1
PAIP1	4.46385105741172e-05	-2.69299964879609	0.031	0.178	1
PBX3	4.54609501237066e-05	-1.17038398250077	0.104	0.295	1
MITD1	4.60151027841904e-05	-2.14215776729166	0.052	0.215	1
IL7R	4.61132488622832e-05	0.586008621976388	0.74	0.517	1
CWF19L2	4.61634095712843e-05	-1.00594897588648	0.167	0.375	1
ICAM1	4.64577619158891e-05	1.72410526860429	0.198	0.094	1
TTF2	4.66482536049655e-05	1.16015928772795	0.375	0.222	1
CXCR4	4.6674122500618e-05	-1.42695629487705	0.177	0.359	1
DDX6	4.69114499415763e-05	-1.08567202163641	0.292	0.451	1
AL359220.1	4.76922489197201e-05	2.14455811864821	0.177	0.073	1
TULP4	4.7966959812468e-05	-0.823487996502754	0.135	0.321	1
TBL1XR1	4.92190421787959e-05	0.705647228975856	0.854	0.749	1
CHST7	4.9246314967656e-05	1.76422680743699	0.198	0.061	1
CDC16	4.94334977178838e-05	-1.58360624148144	0.146	0.334	1
AC007278.1	5.04166124799319e-05	2.11215699499495	0.146	0.034	1
LYPLAL1	5.05162085538034e-05	-3.14301572000646	0.01	0.133	1
SLC25A12	5.15700840891278e-05	-1.94661861606397	0.083	0.252	1
FTO	5.18091850196565e-05	-1.12752932748142	0.229	0.445	1
CASD1	5.22771520433959e-05	-1.88655080348295	0.115	0.289	1
COG5	5.27709214569597e-05	-0.982289853158543	0.323	0.545	1
GFM2	5.55284849199893e-05	-2.16293196731132	0.052	0.214	1
FAAH2	5.59544508667965e-05	-2.44993455194638	0.073	0.227	1
FABP5	5.61860014149126e-05	1.19104974454332	0.333	0.151	1
ZFAS1	5.6357085092959e-05	1.00767842297395	0.458	0.301	1
MORC3	5.65440275526647e-05	-1.36309381452347	0.229	0.403	1
ELF2	5.7901351667407e-05	-1.61880439316028	0.125	0.317	1
NCOA1	5.93004311195368e-05	-0.687528210265263	0.594	0.749	1
CKLF	6.13625495493717e-05	-1.85101671327624	0.094	0.271	1
CYFIP2	6.1960974988191e-05	-1.14815872969149	0.26	0.467	1
SLC10A7	6.47948034720739e-05	-2.00245088836467	0.083	0.25	1
GLG1	6.56370760136327e-05	-0.894472817475977	0.365	0.582	1
AK9	6.58527443986773e-05	-3.19782354472999	0.021	0.151	1
NINJ1	6.61522194351162e-05	1.63150024947113	0.188	0.094	1
NAA16	6.63625675616916e-05	-1.29061635884967	0.188	0.387	1
HMGCS1	6.75380699819908e-05	0.764096628381585	0.646	0.45	1
RCOR3	6.92887606732901e-05	-1.31932302610508	0.125	0.319	1
SESN1	6.97134193951964e-05	-1.62602086380181	0.094	0.274	1
ATRX	7.12241320280933e-05	-0.692869526892831	0.625	0.778	1
FLOT1	7.16286271177346e-05	-2.31848456924909	0.052	0.206	1
STAM	7.26446405405543e-05	-1.58141098687185	0.094	0.275	1
ST13	7.26631269747983e-05	-1.03914388047443	0.302	0.494	1
STX16	7.30115039494827e-05	-0.838839950710664	0.198	0.404	1
SKAP1	7.31462258109322e-05	-0.550491307646389	0.792	0.866	1
OPA1	7.444889668618e-05	0.639044539483674	0.667	0.446	1
OTUD5	7.48695219855768e-05	-1.41810727141331	0.083	0.258	1
IL1R1	7.58298334378649e-05	-2.71876842127262	0.073	0.218	1
RAP1B	7.6715890635649e-05	0.503161434042688	0.896	0.826	1
PKN2	7.79152904018432e-05	-0.992088869785384	0.292	0.508	1
ARID5A	7.80049709994683e-05	-1.42913397922388	0.167	0.359	1
PI4K2B	7.87661298618193e-05	-1.42403613657253	0.146	0.342	1
RNPC3	7.93264891032774e-05	-0.672736884816395	0.167	0.349	1
TMEM131	7.95023619844717e-05	-0.941123249515045	0.396	0.554	1
ATP1B3	8.37216633918499e-05	0.729525380243081	0.656	0.492	1
LASP1	8.39365765159259e-05	-1.25526003048579	0.083	0.251	1
SPTAN1	8.39758705599913e-05	-0.764460714215521	0.281	0.501	1
MIA3	8.40013125732292e-05	-1.76875863117361	0.104	0.268	1
IL21R	8.44475690670878e-05	0.799595217905503	0.531	0.316	1
PIP4K2A	8.58958045691068e-05	-0.811222987781602	0.573	0.744	1
IFFO2	8.61346686596795e-05	-2.02799176060094	0.021	0.142	1
KIDINS220	8.89306722490561e-05	-1.25989498912863	0.177	0.381	1
IL1R2	8.9700762359218e-05	-4.26473751179143	0.01	0.124	1
CSK	9.24003275300485e-05	-1.53260562802994	0.083	0.257	1
FOXO3	9.65689343456457e-05	-1.23890083756825	0.156	0.355	1
CMC2	9.66501894777149e-05	1.3105091342301	0.354	0.185	1
TSC22D3	9.69584848956415e-05	-2.34690035401583	0.052	0.202	1
NT5C3A	9.70184242972135e-05	-1.30750055499422	0.198	0.396	1
DYNLL2	9.78775592111215e-05	-0.899194601783605	0.052	0.167	1
BMT2	9.94228318193277e-05	-2.04493149288798	0.094	0.252	1
ZBED2	0.000101128679776857	1.48387467730834	0.323	0.164	1
TMEM131L	0.000101176656456081	-1.1771895785372	0.24	0.439	1
SPEN	0.000103494516843624	0.727091323014667	0.562	0.493	1
PPP1R12B	0.000103504096585068	-1.06929856755724	0.146	0.338	1
KDM5B	0.000105410204661462	0.657824913756024	0.615	0.606	1
LY75	0.000105429412111502	-1.82872375020117	0.135	0.3	1
ARL6IP5	0.000105866398988518	-0.747194122650619	0.26	0.469	1
ACIN1	0.00010676246315006	-0.894507741508861	0.229	0.44	1
ZFP36L2	0.000107269552726089	0.267076035875287	0.156	0.238	1
SHPRH	0.000108041830740732	-1.3870701797422	0.167	0.361	1
ZBTB21	0.000108178602413213	1.24511971212542	0.333	0.171	1
ARID2	0.000108223234759703	0.642271214435674	0.76	0.669	1
ACTB	0.000108232642355359	-0.737307537468256	0.594	0.753	1
GIGYF2	0.000109289140053646	-0.929585222929827	0.333	0.544	1
NUDT3	0.000109295049056972	-1.31714691757946	0.104	0.285	1
CTDSP2	0.00010959426427756	-2.7368281819425	0.01	0.123	1
LEPROT	0.000110300082219634	-2.45320785617433	0.052	0.195	1
AC016831.1	0.000110320385274857	0.825975406566976	0.375	0.325	1
ITPR2	0.000110626742009267	-0.893565725331274	0.49	0.64	1
PAFAH1B1	0.00011136980759624	-0.700818249393848	0.458	0.66	1
FGD5-AS1	0.000111627763031647	-2.22356152626515	0.031	0.17	1
PAFAH1B2	0.0001126423904866	-1.64544322601081	0.073	0.239	1
TSR2	0.000113072218176406	-1.84057699088311	0.01	0.103	1
CHD8	0.000114410755561379	-0.979257060114463	0.198	0.402	1
ACVR1B	0.000114492967651858	1.78600415065587	0.219	0.086	1
UQCC1	0.000116290884845628	-2.53617508911207	0.031	0.168	1
HPS1	0.000116721693571368	-2.26857359772409	0.031	0.169	1
RGS1	0.000118398353214581	-1.69585841240944	0.135	0.32	1
RESF1	0.000118647466167429	-1.00006902155716	0.427	0.624	1
PRKX	0.000119991458520487	0.301783847792946	0.365	0.459	1
CORO1A	0.000121006697412753	-1.11565029502253	0.146	0.336	1
FBRS	0.000121084991578001	-2.09640319824173	0.052	0.203	1
TAX1BP1	0.000122207882918032	-0.662646536424679	0.604	0.721	1
CDK5RAP3	0.000125015153998311	-2.54439514944325	0.052	0.191	1
SEL1L3	0.000125709538607964	0.704396305982189	0.5	0.441	1
KCNK5	0.000126702910166356	1.97763917324294	0.167	0.054	1
ZC3H13	0.000128021918903761	-1.00071160542898	0.354	0.501	1
BCL2	0.000129925639401356	-0.664502041803751	0.698	0.845	1
BTN3A2	0.000130183152051164	-1.57422787711524	0.146	0.31	1
RABGAP1L	0.0001304089134641	-0.502026291623859	0.802	0.926	1
LPIN1	0.000131503455657562	-0.99289673569043	0.281	0.496	1
LRRC8D	0.000134379833726093	-1.79083641976164	0.094	0.264	1
TAF4B	0.000136901317392517	0.644425970457622	0.062	0.201	1
LCOR	0.000139909527899022	-1.07351174519352	0.302	0.508	1
LIX1L	0.000140202135963216	-2.45338566862921	0.031	0.167	1
NPEPPS	0.000140215891308656	-0.698828276968905	0.396	0.612	1
CASP3	0.000140308629842568	-1.59773407857903	0.125	0.305	1
ZBTB38	0.000140941178989339	-2.14668880047774	0.052	0.203	1
KIFAP3	0.000141202655831599	-1.6377528250972	0.104	0.279	1
STAT1	0.000141317044933851	-0.67466992301613	0.615	0.75	1
ADAM10	0.000141855830986373	-1.05359969799915	0.281	0.482	1
AGFG1	0.000143102351015494	0.582022966023907	0.75	0.56	1
PPP2R5E	0.000144298007215186	-0.787743047843839	0.344	0.56	1
IMPA1	0.000147195851357685	-1.59277276221186	0.031	0.153	1
PLEC	0.000147395966217279	-1.42343491747178	0.146	0.331	1
DGCR2	0.000147675015850947	-1.6554754795705	0.042	0.179	1
FAM13B	0.000147987707467991	-0.900918089589681	0.302	0.513	1
AMBRA1	0.000148541726652722	-1.24741961994586	0.198	0.392	1
AC069366.2	0.000149037961281778	2.18115691277003	0.125	0.028	1
RERE	0.000149401727336294	-1.01208428292995	0.365	0.528	1
FBXO22	0.000149683524917353	-1.98856091505459	0.052	0.203	1
RGS10	0.000149838930858909	1.19886136971257	0.323	0.168	1
EBLN2	0.00014987253109558	1.7176831343637	0.188	0.064	1
FAM120A	0.000151653293875638	-0.93271324169464	0.344	0.539	1
BCKDHB	0.000152416338486298	-1.90951608443629	0.031	0.163	1
MLLT3	0.000153785101424267	-1.1782385064594	0.385	0.544	1
CLSTN1	0.000155036199676595	-1.66880990307726	0.083	0.246	1
SWT1	0.000159018849375693	-2.38812445901111	0.031	0.166	1
AC245297.3	0.000159811744607307	-1.08898359433701	0.365	0.56	1
NLRC5	0.000160300290792194	-0.599333141045184	0.312	0.521	1
ATR	0.000161293117263063	-0.856543339360082	0.323	0.537	1
ANKRD36B	0.00016766952851093	-0.997970393391727	0.333	0.506	1
IRF8	0.000174116950568825	2.38593160687533	0.135	0.036	1
PAXBP1	0.000174808876487572	0.811334011355465	0.542	0.443	1
SYNE3	0.000176392210055018	-1.60009508709592	0.083	0.25	1
MYO5A	0.000176760729011145	-0.950268705053714	0.333	0.532	1
SULT1A3	0.000177529730087387	-1.97277647436971	0.052	0.196	1
DIPK1A	0.000180311196429781	0.969545731354033	0.469	0.293	1
RASA4B	0.000180393923158419	-1.92773901733224	0.042	0.183	1
LPXN	0.000181613926185193	-0.76483190870523	0.469	0.634	1
TSHZ3	0.000182928866922347	1.94845566073592	0.167	0.069	1
SLC35F5	0.000183539903573903	-1.35620096560599	0.094	0.264	1
NUDT9	0.000183657654016999	-2.54130946183585	0.01	0.116	1
RPS27L	0.000184566648561386	-2.3383502595657	0.052	0.191	1
HSPB1	0.000185308537747859	-1.56221597885406	0.083	0.249	1
SSH2	0.000185361853303429	-0.744288134334071	0.562	0.736	1
AOAH	0.000188844796319996	-3.65932862599401	0.073	0.168	1
IKZF3	0.000191912045349729	-0.619047627391694	0.552	0.728	1
SHMT2	0.000192818701207265	-3.67665448166258	0.01	0.111	1
NUP160	0.000193252187815506	0.974257398652824	0.448	0.309	1
VKORC1L1	0.000195451955129615	-1.730275655001	0.094	0.26	1
CCDC91	0.0001970066378414	-0.705726448562611	0.49	0.688	1
SUCLG2	0.000200783883194416	-1.078055369387	0.25	0.446	1
ATF2	0.000203293420643739	-1.19807709901211	0.229	0.406	1
SETDB2	0.000206112617592199	-1.40394955607539	0.167	0.347	1
RBL2	0.000208528625593673	-1.27049822275466	0.219	0.392	1
LNPEP	0.000214371955267317	-1.11458707056233	0.271	0.466	1
TLK1	0.000216159314503068	-0.823039732966257	0.438	0.575	1
MR1	0.000218086466706756	-2.55864150773106	0.031	0.161	1
TTN	0.000218302733837207	-2.90158133445202	0.073	0.2	1
PUM2	0.000219312946902337	-0.558215785908939	0.552	0.744	1
AZI2	0.00022248359679785	-2.31832465073709	0.042	0.18	1
NFATC1	0.000222761014700475	1.39345341580777	0.229	0.164	1
R3HDM1	0.000225432959802605	-0.850798939851997	0.292	0.499	1
NRDC	0.000225591735405755	-0.882024262683113	0.438	0.592	1
BCL3	0.00022729929024054	-1.32541703371168	0.073	0.227	1
LRRC8B	0.000229143245153473	0.880531692624022	0.375	0.281	1
ACTR3C	0.000232481678420243	-2.80448179714335	0.031	0.154	1
CCL5	0.000233112090446605	1.05180650160988	0.417	0.231	1
SEC22A	0.000235851826339463	-1.2677373237054	0.104	0.274	1
PHF19	0.000237320579953635	1.1216413964241	0.365	0.205	1
UBE2W	0.000238188677889867	0.813403606402039	0.562	0.387	1
SULT1A4	0.000240963489277375	-1.93599343857862	0.052	0.193	1
LEPROTL1	0.000241267707229504	-1.87128218761969	0.062	0.213	1
CNOT2	0.000242272705231007	0.843087552972327	0.698	0.587	1
TSPAN17	0.000242839862471985	-2.75561008382093	0.01	0.116	1
PWWP3A	0.000245302625842004	-2.96159575858836	0.021	0.137	1
PPM1K	0.000246645672258635	0.673208508242291	0.312	0.308	1
MLLT10	0.000247222034097403	-0.806167989463068	0.24	0.442	1
DNAJA1	0.000248874652556205	-0.681084230581146	0.677	0.727	1
MRI1	0.000248989457607741	-2.84059026763638	0.01	0.117	1
GMCL1	0.000250333994870481	-2.02877089663074	0.062	0.209	1
ZMYM4	0.000250511996698451	-1.32532347634535	0.167	0.348	1
BICD1	0.000250906511735822	-1.50633368630549	0.156	0.326	1
LEPR	0.000251518497204095	-2.53789857825412	0.042	0.178	1
MBOAT1	0.000254546798456872	-1.85629032972826	0.052	0.197	1
TAOK1	0.000257601103402036	-0.783132289100283	0.396	0.583	1
HNRNPR	0.000259327366642032	-0.823173142387259	0.281	0.485	1
TNRC6C	0.000262281797448281	-1.13370461331112	0.25	0.438	1
UTP4	0.000265712757492397	1.28131261063816	0.271	0.137	1
MIGA1	0.000267312712338956	-1.61336503540723	0.083	0.244	1
PIK3R1	0.000267527859738606	-1.49061509975001	0.146	0.315	1
MT-CO1	0.000267705220909566	-0.589783854444944	0.542	0.708	1
GCNT1	0.000269165014074331	-3.93581344009371	0.01	0.114	1
RNF169	0.000271176993725222	-1.69674338200299	0.115	0.278	1
EIF4E	0.00027242563342823	0.912781247444229	0.448	0.307	1
RASGRP1	0.000272488882015768	-0.701580809498826	0.542	0.723	1
UBR3	0.000273019846963759	-1.03806977229906	0.281	0.477	1
LINC01934	0.000275984050626185	-1.12962636935347	0.385	0.513	1
CDC42SE2	0.00027633446497858	-0.506020007262559	0.823	0.896	1
RCL1	0.000277312368108445	1.11995375178975	0.333	0.187	1
ATAD1	0.000277422068426002	-1.0407719798484	0.135	0.313	1
GOLM2	0.000279885461328109	-1.33807341993318	0.177	0.36	1
AP2A2	0.000280876865418962	-1.47083399129016	0.062	0.208	1
PIK3R5	0.000283091567382569	-1.35779133574399	0.104	0.272	1
TRIP11	0.000284770114738634	-1.16296447036898	0.208	0.397	1
SIPA1L1	0.00028631432444487	0.595774383855433	0.625	0.537	1
MAT2B	0.00028739767910331	-2.06110882985337	0.052	0.194	1
TRIB1	0.000287637043494136	2.19729720084324	0.125	0.04	1
PDE7A	0.000290875855511702	0.668017292035841	0.677	0.594	1
ERAP2	0.000291258866617795	-0.913137587636097	0.229	0.428	1
BRWD1	0.000291310601339044	-0.788827597328218	0.365	0.571	1
ITPKB	0.000292196751951878	1.11445977991914	0.365	0.245	1
ORC2	0.000293627628858522	-0.895998233375265	0.188	0.378	1
BICDL1	0.000294739594565971	0.499272527160338	0.729	0.552	1
CD84	0.00029545693670729	1.36340140547956	0.302	0.16	1
GPR108	0.000296613792525113	1.2037534087112	0.292	0.133	1
AL353671.1	0.000297575831776716	-2.11621438283855	0.083	0.221	1
TUBA1A	0.000299561104910916	-1.85218112238997	0.031	0.154	1
ERC1	0.000303057762043771	-0.942477030891016	0.292	0.49	1
URB1	0.000303185240654633	1.25388429463176	0.24	0.15	1
NR3C1	0.000304454226505149	-0.526093371307611	0.51	0.709	1
NKTR	0.000304918736346346	-0.634073193639633	0.594	0.761	1
CLEC16A	0.000305975926093923	-0.600253417519867	0.167	0.344	1
AC009070.1	0.000306888292345263	1.56603017816015	0.26	0.136	1
BZW2	0.000307891118027272	1.0263066728427	0.396	0.274	1
RBM26	0.000310529296754726	-0.69129957358948	0.375	0.579	1
PBXIP1	0.000314916450185981	-2.3082795556426	0.042	0.172	1
LINC02595	0.000315058684389223	1.71688060598644	0.177	0.063	1
TRAPPC11	0.00031666404348707	-1.90916900176314	0.052	0.194	1
AP1S3	0.00031883557973675	-2.97748119467442	0.01	0.115	1
SETDB1	0.000319211217890079	-1.52710839320825	0.042	0.177	1
NR2C2	0.000319402699972059	-1.1705927774234	0.219	0.399	1
LMNB1	0.000321982354064185	-2.10753816069167	0.062	0.203	1
LSM14A	0.000327502234673749	-0.842197564514632	0.427	0.592	1
DRAM2	0.000328827477847197	-1.77690616908424	0.031	0.153	1
SENP6	0.000332175494594918	-0.550579120802093	0.51	0.707	1
SLC9A6	0.000332756827627417	-3.05571773364302	0.031	0.136	1
CCZ1	0.000334260508430128	-1.48580492647015	0.135	0.31	1
PMM2	0.00034130457391206	1.04542681735237	0.365	0.234	1
SARAF	0.000342438433047321	-0.776835859356829	0.51	0.696	1
CAPN7	0.000343868547518846	-1.03102129421097	0.177	0.365	1
LGALS8	0.000346766223388166	-1.14748424588303	0.219	0.405	1
CEP350	0.000347588147865631	-0.669146518333091	0.417	0.621	1
UBE2D3	0.000348643187125711	0.429002052585906	0.823	0.81	1
TMEM245	0.000349048528225198	-1.3250419340937	0.146	0.324	1
CCND3	0.000349252561655481	-1.57078433641352	0.146	0.304	1
IVNS1ABP	0.000350378633705009	0.660944591114247	0.698	0.577	1
HSPA8	0.000351215856364095	-0.71297557717897	0.74	0.817	1
UBC	0.000353020305217687	-0.543960748447164	0.708	0.824	1
TCAIM	0.000359262869584143	-2.11577905158668	0.021	0.133	1
RASA4	0.000359894398452101	-1.66647198541699	0.042	0.173	1
CHN1	0.000362379938686861	1.30960901678407	0.292	0.158	1
MOB4	0.000363442995610831	-2.39135527838285	0.042	0.173	1
TBCK	0.000363851344654512	-1.08681019597884	0.208	0.398	1
SP3	0.000364981386422232	-0.815444970674394	0.281	0.483	1
NNT-AS1	0.000368781347726276	-3.34008296308487	0.01	0.113	1
FBXL20	0.000368803962705156	-1.34997889080611	0.208	0.358	1
TSG101	0.000373356795270872	-1.05025731161899	0.125	0.296	1
DTNBP1	0.000378274575114695	-1.37341726643013	0.177	0.337	1
ORMDL3	0.000379236184465586	-2.96933791938294	0.021	0.13	1
HOPX	0.0003806897692338	1.69143562842309	0.177	0.06	1
BMPR2	0.000381850462607006	-0.571750404969463	0.177	0.358	1
AC091057.1	0.000382235536179965	-1.33287513294407	0.083	0.24	1
TTC37	0.000391533067185458	-1.06090029054139	0.219	0.412	1
KDM4A	0.000392594820469659	-2.19743091392187	0.021	0.134	1
KIAA2026	0.000401755907460489	-0.893837697126258	0.312	0.51	1
TTC39C	0.000403440433683973	-0.814771534023403	0.417	0.598	1
CYTH1	0.000404598906070829	-0.893956470465818	0.438	0.552	1
AC078923.1	0.000405663976438522	1.59595301235429	0.135	0.078	1
BTBD10	0.00040575463663646	-1.82024807111251	0.083	0.234	1
FKBP15	0.000406853684550327	-1.9322011141311	0.073	0.218	1
SELL	0.000413892274653695	-4.04830194242374	0.01	0.106	1
SOCS3	0.000418510535918257	-3.71803728172672	0.01	0.102	1
EVI2B	0.000422405574149771	1.16593075433138	0.344	0.228	1
MYCBP2	0.000422733267980144	-0.691058432989159	0.594	0.745	1
EXOC5	0.00042305732373957	-1.43060192943478	0.125	0.293	1
VPS54	0.000423145154941131	-1.126577852223	0.26	0.445	1
DENND1C	0.000423646635580174	-0.970005013826676	0.073	0.2	1
NIPA2	0.000424294060544035	0.905328381938518	0.354	0.245	1
TDP1	0.00042897363020016	1.20000362023772	0.281	0.161	1
MAP4K3	0.000430811931206578	-1.47239440903456	0.146	0.315	1
NAA38	0.000434745409459371	-2.69791331346382	0.021	0.135	1
EHBP1	0.000436362989604401	-1.07145732645057	0.146	0.323	1
WDR11	0.000439916914196642	-1.69223361655825	0.083	0.237	1
SH2B3	0.000443238129430207	1.48656052133621	0.208	0.081	1
TSPAN14	0.000446903656934765	-1.32499705116198	0.177	0.345	1
CAMSAP1	0.00044803352148234	-2.4985345804875	0.031	0.153	1
BBX	0.000458616258328358	-0.737846368026787	0.51	0.687	1
TMEM140	0.00045863684061988	-1.7395595228136	0.104	0.248	1
UBQLN1	0.000459214375570343	-1.16038731465421	0.208	0.387	1
RASA2	0.000463021983190469	-0.397040288863658	0.479	0.676	1
NCALD	0.000464890437326358	-3.86114250008266	0.031	0.122	1
NNT	0.000468058664699812	-1.50453533303159	0.146	0.295	1
PHB2	0.000470378640587471	-0.684958333581745	0.052	0.15	1
ACAP1	0.000477187213841818	-1.09946225797106	0.24	0.426	1
IRAK1	0.000480992709675976	-3.16862369509086	0.01	0.111	1
GNAQ	0.000481519827396738	-1.62032060792633	0.135	0.232	1
NUDT5	0.000489693692346776	-1.47071887552852	0.062	0.201	1
WDTC1	0.000491548790153636	-1.06317903163595	0.083	0.226	1
ZMYND11	0.000494443307199915	-1.22807426641007	0.208	0.369	1
IL10RA	0.000496723571047661	-1.27995579316218	0.083	0.232	1
ATP11B	0.00049754333285176	-0.724248694738281	0.448	0.634	1
HSPD1	0.000501219574344912	-1.00606313007769	0.646	0.766	1
TTBK2	0.0005025814952476	-1.54878304432669	0.146	0.291	1
ITGB3BP	0.000503327950868434	-2.23977013843365	0.031	0.153	1
CHSY1	0.00050938932736243	0.925702723715736	0.427	0.268	1
FOXN3	0.000513095174081917	-0.870122583327922	0.615	0.733	1
CYB5R4	0.00051465280909435	-1.41144087366609	0.094	0.25	1
SOCAR	0.000520086635898972	-1.56191935802885	0.198	0.352	1
FBXL3	0.000520830467196121	-1.57808604455675	0.104	0.256	1
RC3H2	0.000525144188434724	-1.05754078216482	0.24	0.414	1
STK10	0.00052747829777911	-0.9446212127387	0.302	0.491	1
DARS1	0.000537311503824535	-0.863356659564631	0.427	0.593	1
TCF12	0.000537691581789908	-0.57489347790348	0.573	0.746	1
DCAF6	0.000541019055656562	-0.824642850089263	0.198	0.381	1
GSE1	0.000544435876047401	1.08442616283191	0.26	0.187	1
HADHA	0.000550924251569086	-1.39758993998558	0.135	0.301	1
HAUS6	0.000551337203254433	-1.86181089978818	0.062	0.203	1
FBXO9	0.000552402198357274	-1.68451276157687	0.073	0.218	1
NIBAN1	0.00055471219629048	0.808960264276653	0.729	0.652	1
ESCO1	0.000560172706610573	-1.26627493096807	0.156	0.327	1
IFITM2	0.000564231922903261	1.6005434973151	0.156	0.08	1
DCP1B	0.000566277477202576	-2.78628592058564	0.021	0.13	1
CD58	0.00056647190880486	0.79728703902148	0.615	0.467	1
PDCD6IP	0.00057241137595509	-0.62624483710347	0.271	0.46	1
VCP	0.000573049321650097	-0.934978042727603	0.312	0.481	1
LMF1	0.00058020058491751	-3.50217180686224	0.01	0.105	1
SMAD7	0.000582278282957668	-1.93497446011291	0.073	0.213	1
IP6K1	0.000584604677521328	-1.42581338000557	0.104	0.259	1
FAF1	0.000586295914786736	-0.719338157181586	0.521	0.669	1
CREBL2	0.000587566354052907	-3.17998429937825	0.01	0.109	1
ST20	0.000587688338915326	-1.73008726110898	0.021	0.127	1
HMGA1P4	0.0005960799803984	-2.5679831733049	0.01	0.106	1
MTHFD2	0.00059721238823753	0.8293713377308	0.49	0.322	1
TMBIM4	0.000597552535160881	-1.85406493104295	0.073	0.214	1
ARPC5	0.000600228543748961	-0.897795121858677	0.094	0.231	1
TXNRD1	0.00060313468739639	-0.988041480444139	0.302	0.488	1
SCAPER	0.000603838789756194	-0.783556694638588	0.333	0.529	1
RAB11FIP2	0.000604711930262476	-1.33096176290002	0.094	0.249	1
TBRG1	0.000613579275422753	-1.19583410606756	0.188	0.362	1
BAZ1A	0.000616756911139298	0.583231984123298	0.635	0.597	1
ST6GAL1	0.000617038510861047	-1.1708776949038	0.229	0.409	1
STIM2	0.000617291164249687	-1.04338407769892	0.271	0.445	1
C8orf44-SGK3	0.000620250446701159	-1.81849412136579	0.104	0.248	1
HDHD2	0.000623071857011101	-1.81554924644244	0.042	0.168	1
ANKHD1	0.000633510815497693	-0.786230693957736	0.635	0.726	1
RSRC1	0.00063532956185584	-1.03943286126981	0.208	0.393	1
PPP2R2A	0.000636438999124347	0.629941783031301	0.667	0.547	1
CHRM3	0.000636961696604789	1.51964558460335	0.208	0.092	1
SPG11	0.000637607848329538	-0.896011592602894	0.271	0.462	1
C6orf89	0.000641426870744117	-1.6895983947133	0.062	0.203	1
MFSD8	0.00064332076880536	-1.95055186385004	0.052	0.186	1
CCNG2	0.000644157642507186	-2.64981788628155	0.01	0.106	1
JPX	0.000650602141810502	-1.11707903754082	0.26	0.408	1
GTF2H2	0.000653904176128973	-1.37752442095722	0.198	0.354	1
COMMD1	0.000655570411950899	-1.51162518276323	0.167	0.323	1
CTDSPL2	0.000656965798087031	-1.26473641261061	0.208	0.367	1
NCOR1	0.000659792931600409	-0.621198875566665	0.479	0.659	1
VPS8	0.000661539014001331	-1.26190189666309	0.198	0.367	1
NAXD	0.00066697438808344	-2.93046378380881	0.01	0.108	1
PCNT	0.000672050787715724	-1.55039678152758	0.083	0.233	1
BCL2L11	0.00067213290584927	-1.44958675616206	0.156	0.305	1
SLC39A10	0.00067398444702842	-1.10158678282692	0.25	0.329	1
CCZ1B	0.000675183042725176	-2.10021776507779	0.042	0.167	1
TDRD3	0.000676761855784535	-1.18319759786229	0.156	0.327	1
MGA	0.000677305729515622	-0.58204295580325	0.219	0.387	1
DNAJB2	0.000678036103830061	-2.86799699173661	0.01	0.107	1
SOS1	0.000696476197437498	-0.538223309751494	0.74	0.869	1
CCAR1	0.00070096159181191	-0.717835749193363	0.375	0.569	1
MOB3A	0.000702574325320049	-1.73076858547331	0.104	0.243	1
UBB	0.000704585158878135	-0.890123502631537	0.344	0.51	1
DDI2	0.000706582853103843	-1.27823068990085	0.115	0.276	1
HCLS1	0.000708590287729814	-0.746125980650972	0.375	0.552	1
SMOX	0.000708821507652586	2.05122288830622	0.125	0.035	1
CYP20A1	0.00070896020195881	-1.17128372089015	0.219	0.388	1
TBC1D10C	0.00071608867205866	-2.45834168061142	0.021	0.129	1
N4BP2L1	0.000724395088877166	0.926053986613283	0.448	0.268	1
UFM1	0.000727282204112839	0.935420415436328	0.396	0.262	1
CPEB3	0.000728893817889481	-1.37657974400347	0.177	0.3	1
YY1	0.000738345687406323	-1.029228290323	0.25	0.422	1
FDFT1	0.000744124689356648	-1.31772295934323	0.208	0.363	1
NDEL1	0.000744194810175396	-1.27107837387723	0.104	0.261	1
RABL2B	0.000745191806571944	-2.72363973215278	0.021	0.127	1
XAF1	0.000747866949195505	-1.2330713037684	0.115	0.275	1
TMEM41B	0.0007503488572475	-0.870431245916954	0.125	0.282	1
SMC6	0.000753425606642367	-1.00610205267757	0.135	0.301	1
SLFN13	0.000755528665063649	-3.51740876609911	0.01	0.1	1
AC139720.1	0.000757294614391393	-2.84941128231831	0.062	0.156	1
FAM102B	0.000759956351732094	-1.13906187314283	0.156	0.328	1
QARS1	0.000765516086354005	-2.26368155074276	0.021	0.128	1
LRRC58	0.000766719214392602	-1.38934388296035	0.135	0.294	1
AL365295.1	0.000767582343760334	-2.31837870112702	0.073	0.193	1
LIMD2	0.00077347206785566	-1.81656186523311	0.062	0.198	1
FAM13A	0.000775204295573964	-1.6231509084231	0.062	0.2	1
TERF2IP	0.000778252783321609	-1.00852714159621	0.24	0.423	1
CD47	0.000779869891792712	-0.893694758637666	0.24	0.425	1
HSPA4	0.000780049391502731	-0.918185903952568	0.344	0.522	1
TRERF1	0.000786858719920346	-0.664264253256277	0.667	0.693	1
GPHN	0.000791204267990265	-1.64748098440396	0.229	0.352	1
ZBTB44	0.000797583843134277	-1.05960596547306	0.24	0.417	1
PTBP2	0.000798457015578035	-0.656284970456409	0.375	0.569	1
SMC1A	0.000802113327233216	-1.15762671044996	0.156	0.322	1
SEPSECS-AS1	0.000804050495260072	-3.44671207355882	0.01	0.101	1
TTC13	0.000808110375448746	-1.70937515244258	0.062	0.197	1
ZNF280D	0.000810813689806012	-1.1844933935955	0.083	0.23	1
SLC25A24	0.000811436330821545	-1.83256364144788	0.052	0.183	1
CSNK1D	0.000832677518979171	0.87700256541942	0.396	0.294	1
RNF13	0.00083309352957095	-1.21334577336725	0.188	0.346	1
AC119676.1	0.000833900447837623	1.69030471202783	0.177	0.065	1
PCMTD2	0.00084061212845573	-3.04209970406232	0.01	0.105	1
SESN3	0.000849451425437128	-1.84778342346973	0.052	0.181	1
ZSWIM8	0.000850131533461462	-1.74679089057589	0.073	0.21	1
PATJ	0.000854970172446046	-0.771951827614431	0.26	0.447	1
ZNF589	0.000865986237532016	-2.53619497798789	0.01	0.102	1
INTS2	0.000866786216664803	-2.43187333376432	0.031	0.145	1
ZZEF1	0.000876206499001471	-1.1310081591278	0.208	0.385	1
PLD3	0.00088463217138742	-2.66102873986777	0.031	0.137	1
IRF9	0.000895061789560438	-2.54476061935859	0.021	0.126	1
PLCG1	0.000895505430934096	-2.01954469312375	0.062	0.186	1
BMPR1A	0.00089604746673208	1.65925813663994	0.167	0.191	1
MSL2	0.000899397697997103	-1.52245423494771	0.094	0.241	1
HEXB	0.000906618624428653	-2.26051576957752	0.042	0.161	1
CHFR	0.000906671215057465	-0.676167637048044	0.177	0.341	1
MEMO1	0.000916444614406691	-0.591339953706625	0.354	0.545	1
HAUS3	0.00091810973883113	-1.90993852281862	0.094	0.216	1
PIM1	0.00091812527716213	-1.12218267717443	0.229	0.401	1
SLC25A20	0.000919737910555829	-2.61504662908773	0.01	0.103	1
ANAPC5	0.000921768346170586	-1.19480349423745	0.198	0.359	1
TTC3	0.00092841529284486	-0.765634489732521	0.365	0.542	1
GALK2	0.000930550983683593	-0.918078416748049	0.104	0.25	1
TRAFD1	0.000932583258732738	-1.9814097916937	0.062	0.191	1
AC087318.1	0.000934526526347227	0.892330747527644	0.375	0.243	1
ADH5	0.00094607278240935	-2.80039881759351	0.01	0.104	1
AGTPBP1	0.000964481900236681	-1.06970502092937	0.219	0.396	1
ENTPD4	0.000964908556876601	-0.288906847031207	0.188	0.314	1
ANKRD36	0.000967050320541692	-0.631841024917686	0.552	0.7	1
TRAPPC6B	0.00096928266185158	-1.72976714245364	0.062	0.197	1
GNL3	0.000971873515461425	0.961698833547966	0.417	0.266	1
GNA13	0.000974172876824528	0.727131184739166	0.51	0.366	1
TMX4	0.000995189871138139	-1.85611237951207	0.083	0.22	1
LONP2	0.000995253252618332	-0.749193181548795	0.198	0.372	1
C11orf58	0.000996189496503383	-0.917572099305956	0.292	0.474	1
ZNF281	0.000997142778467166	0.782468536933985	0.354	0.287	1
PHKB	0.000998911579265196	-1.21384859674151	0.208	0.369	1
SCAF11	0.00100545422805485	-0.621085962316843	0.583	0.716	1
NDUFA10	0.00101032232382142	-1.01000364733134	0.083	0.213	1
ARHGAP25	0.00101103651333435	-0.777153505984497	0.333	0.523	1
CKLF-CMTM1	0.00101632532165793	-1.31076589637425	0.135	0.293	1
DCAF8	0.00102084991530815	-0.900143974417638	0.198	0.374	1
PDE4D	0.00102884053813424	-0.992671957396785	0.417	0.572	1
ZBTB4	0.00103081683071342	-1.91905685701772	0.052	0.179	1
CMTM8	0.00103255340908666	-2.82846911728715	0.021	0.124	1
NT5C2	0.00103320752907015	-1.18181458850614	0.229	0.357	1
KATNAL1	0.0010372513089233	-2.32739146705125	0.031	0.145	1
SF3B1	0.00104007466816569	-0.556403241024893	0.646	0.786	1
CBFB	0.00104449912645099	0.741836937682169	0.573	0.519	1
DDX3Y	0.00105043567081618	0.579590257562017	0.615	0.547	1
MIR4435-2HG	0.00105046561543301	0.662298962106718	0.906	0.793	1
ELK3	0.00105763493449071	-1.0226154306778	0.135	0.297	1
NCKAP1L	0.00106147913799016	-1.04140050007704	0.167	0.337	1
PRKCB	0.00106253996729058	-0.834596371129482	0.479	0.647	1
MAPK14	0.00106953089255232	-0.888238897933038	0.198	0.374	1
CDK5RAP2	0.00108051092382504	-1.37541372577183	0.177	0.322	1
PER1	0.00109226525504002	0.969533127465919	0.302	0.151	1
KDM6A	0.00110339577645972	0.587140828043283	0.615	0.537	1
RAB33B-AS1	0.00110470333169049	-1.62798193179163	0.125	0.201	1
WDR48	0.00110496794899498	-1.00742818916381	0.104	0.251	1
IL10RB	0.00110813662889334	-1.77329426531649	0.031	0.142	1
CCT6A	0.00110915630772292	-0.934066682019817	0.26	0.429	1
ADGRE5	0.001122476662644	0.794351886048222	0.5	0.427	1
SPTLC1	0.00112371665068333	-1.1777853501882	0.104	0.253	1
ERN1	0.00112669910527897	0.746363252012817	0.552	0.443	1
TLE5	0.00113269227567002	-0.91870488952581	0.188	0.36	1
ZNF33B	0.0011350336291895	-1.89945817722246	0.073	0.204	1
MAP3K1	0.00114730086195913	-1.17226301570473	0.156	0.322	1
ACAT2	0.00115234072071728	-2.44537047349066	0.031	0.142	1
NOCT	0.00115254300596278	1.66375176146809	0.156	0.076	1
IL23R	0.0011655010502383	0.889050718202609	0.427	0.269	1
LIN52	0.00116553091980325	-1.1457227454303	0.062	0.19	1
ARL14EP	0.00116864641768016	-2.05837955365634	0.042	0.161	1
RCAN3	0.00117423306381654	-1.50668065999224	0.094	0.217	1
ATP6V1H	0.001182439100484	-1.48318695271241	0.146	0.251	1
CCT3	0.00119412342983081	-1.00286491471024	0.281	0.428	1
UCHL3	0.00119484487174195	1.37508818960962	0.271	0.152	1
FAM117A	0.00120208347690381	-1.44408508940894	0.125	0.277	1
MCM3AP	0.00120615815223243	-1.21433604094169	0.073	0.204	1
RHEB	0.00121472602137755	0.905839015213028	0.396	0.337	1
DGKA	0.00121904803630739	-0.766961353411541	0.156	0.317	1
SRPK2	0.00123086247430372	-0.446528096831446	0.448	0.634	1
TCAF1	0.00124166403541554	-1.54155321011964	0.115	0.258	1
TMTC2	0.00124493710509356	-0.800906122012853	0.24	0.42	1
KPNA5	0.0012502507207237	-1.36762960854695	0.156	0.288	1
USP32	0.00125703007709407	-0.6500544067608	0.271	0.452	1
GTF2H2C	0.00127332411204403	-1.14520587159504	0.188	0.349	1
TARS1	0.0012839922016995	-1.00979486438377	0.219	0.391	1
RHOA	0.0012863101423037	-0.706307637331532	0.458	0.622	1
STAG1	0.00129728445782043	-0.316505242204849	0.719	0.861	1
PHF14	0.00129827062846806	-0.476511952195193	0.302	0.48	1
ABLIM1	0.00130774146000871	-1.72597856736051	0.125	0.26	1
RAB11FIP3	0.00130800043418575	-1.52866774429434	0.115	0.258	1
MRE11	0.00130820399855755	-1.23365369289627	0.083	0.22	1
CCPG1	0.00131295599754697	-1.78288145974909	0.062	0.191	1
CUL1	0.00131340630077597	0.672242047602449	0.583	0.433	1
ZNF248	0.00131614264685071	-3.22653741072998	0.021	0.102	1
MAP3K3	0.0013213748893581	-1.34437318765194	0.167	0.308	1
FUBP3	0.00132230375725522	-1.01901888601338	0.083	0.214	1
ARPC3	0.0013319947153368	-1.23888060012142	0.167	0.324	1
METTL25	0.00133609141690488	-2.12427900582174	0.042	0.159	1
STAG2	0.00134686548553049	0.591526028106167	0.708	0.582	1
CPT1A	0.00135665659280899	-1.17703980661073	0.094	0.234	1
UVRAG	0.00135763580112872	-0.825116690807746	0.25	0.43	1
RSBN1L	0.00136723075658437	-1.04044278934788	0.146	0.307	1
TGOLN2	0.00137378181128579	-1.09841530806892	0.188	0.354	1
MX1	0.00137518570727218	-1.89876998362657	0.042	0.16	1
TMTC3	0.00138693670080189	-2.33029068823401	0.031	0.141	1
IRF1	0.00138983545625649	-0.760376257921845	0.229	0.406	1
AC008105.2	0.00139367659825872	-1.30260323190807	0.198	0.344	1
USP47	0.00139783203579779	-0.429560216137665	0.49	0.672	1
EFL1	0.00140227295870382	-0.325658878532167	0.115	0.22	1
FAM193A	0.00142667969968489	-0.528034323095677	0.302	0.482	1
SUGP2	0.00144532570671731	-1.1995031017641	0.177	0.29	1
NBPF11	0.0014487310347766	-1.2794198111494	0.229	0.394	1
SNHG14	0.00145746584649682	-1.19249760792384	0.167	0.33	1
PAIP2	0.00146278141077284	-1.09420183553657	0.177	0.335	1
SDF4	0.00147227651053376	0.82128257305395	0.354	0.269	1
GOLPH3	0.00147433660546738	0.784286991828101	0.427	0.325	1
STAG3L5P-PVRIG2P-PILRB	0.00147486669432923	0.915393910125798	0.458	0.301	1
ARL8B	0.0014751745200053	0.811680257531623	0.438	0.347	1
GLE1	0.00148775102804196	-2.28805553093447	0.052	0.153	1
VPS39	0.00149114959194703	-1.67378159215536	0.094	0.224	1
WAC	0.00149910453829697	-0.534401006232379	0.688	0.8	1
GPATCH2L	0.00150078593213262	-0.648581543099674	0.25	0.423	1
ZNRF1	0.00150347810486197	-0.646259741416701	0.562	0.689	1
OTUD7B	0.00152153359742219	1.06710678148098	0.292	0.185	1
VPS4B	0.00152418957251651	-1.1099384831378	0.156	0.319	1
NORAD	0.00152720372725858	-1.03957655489723	0.229	0.357	1
ZNF638	0.0015286470439528	-0.450128076439234	0.604	0.766	1
SCAP	0.0015315616159365	-2.08666846853247	0.052	0.164	1
RNF34	0.00153233614113992	-1.12716297415753	0.177	0.341	1
NBPF15	0.00153406170344103	-1.20379567151343	0.375	0.48	1
RORA	0.00154369862177955	0.543014912872946	0.927	0.873	1
ZNF33A	0.00154619892573544	-0.828791347208853	0.26	0.439	1
SEC61B	0.00156490238916536	1.18673131096768	0.26	0.149	1
MAP4K1	0.00159230992515118	-1.17776303525827	0.177	0.334	1
PCGF5	0.00159903235264856	0.585665989215342	0.729	0.615	1
PPP3CB	0.00160487652664004	-1.14532538160061	0.198	0.357	1
DCAKD	0.00160582605621538	-0.290557159959589	0.042	0.105	1
BROX	0.00161032940039177	-1.29374591448162	0.094	0.236	1
ZBTB7A	0.00162130256904955	-1.07623934556196	0.146	0.305	1
CIB1	0.00162506815561654	-1.96286642930145	0.052	0.168	1
AP3S2	0.00162719372820906	-1.83487998569337	0.052	0.17	1
NCK2	0.00163196869501899	0.406988326367545	0.438	0.47	1
TSPOAP1-AS1	0.00163499857411397	-2.20968384676033	0.031	0.14	1
SMARCC2	0.00164392390754682	-1.00981336157744	0.188	0.354	1
NOTCH2	0.00164572306438781	-1.00123609466711	0.396	0.472	1
DCAF10	0.00165156466478668	-0.804906886204646	0.219	0.392	1
TBC1D22B	0.00165200053305094	-1.91533663985624	0.073	0.182	1
TMCC1	0.00165975820927926	-1.21985465226853	0.198	0.358	1
TANK	0.00167390174486846	0.413130833486428	0.958	0.884	1
RAB10	0.00167921202558845	0.418136748302906	0.656	0.648	1
FLVCR2	0.00168363040940613	-1.62469676005918	0.083	0.22	1
NBPF9	0.00169197424452889	-1.31588536418775	0.292	0.421	1
DNAJC2	0.00169347098577611	0.748427147165422	0.458	0.318	1
TNKS	0.00169617286576783	-0.522972662583143	0.333	0.516	1
GBP3	0.0016979130159089	-1.67693115472668	0.073	0.202	1
WDR53	0.00170467388107028	-2.07709415038826	0.021	0.118	1
SEC23A	0.0017125296294561	-0.713619863838652	0.125	0.256	1
AC027097.2	0.00171723049250661	-1.70866516891089	0.094	0.229	1
F5	0.00172135111429851	-1.66762248476338	0.062	0.188	1
LACTB	0.00172343590421267	-1.82314627078482	0.073	0.198	1
TRAPPC8	0.00172646008447799	-1.17150313512908	0.198	0.336	1
TBC1D9B	0.00173019704281521	-2.0747903012849	0.042	0.155	1
PPP2R3C	0.00173428651482096	-1.22070378268884	0.167	0.326	1
CARNMT1	0.00173674987755307	-1.44989824937964	0.125	0.248	1
PITRM1	0.00174268228972391	-1.11350962893493	0.188	0.342	1
USP9Y	0.00175227892278696	-0.792114316345401	0.427	0.595	1
PTDSS1	0.00175613081255645	0.916142011141007	0.365	0.25	1
RIOK1	0.00175725147565449	1.00649897946795	0.312	0.203	1
SMYD3	0.00175812799920523	-0.730773080708903	0.469	0.622	1
SOCS2	0.00175959035226267	-2.52998757797879	0.021	0.119	1
AC159540.2	0.00175969730516819	-2.90659517221338	0.021	0.108	1
CARD8	0.00176395850012093	-1.16045150772827	0.188	0.345	1
ELF1	0.00177495760492382	-0.550176161731322	0.604	0.756	1
VPS36	0.0017782507248244	-1.1798349240468	0.167	0.326	1
SOD2	0.00178603599616356	0.879860099726849	0.323	0.281	1
BTN3A3	0.00178796672927652	-1.09873836289575	0.031	0.117	1
SF1	0.00179568082043099	-0.938508516160891	0.271	0.438	1
AARS1	0.00179669976264728	-1.76374500334696	0.083	0.199	1
SYNGR2	0.00181167929133587	-2.00545729113078	0.042	0.155	1
TTL	0.00181193155947082	0.866436778449152	0.25	0.194	1
AC016831.6	0.00183085599260615	0.506953594678763	0.938	0.907	1
NAE1	0.00183163308556725	-1.39889716705924	0.073	0.203	1
YPEL3	0.00184404163702669	-2.13811131005453	0.042	0.153	1
RGS3	0.00184751501747098	1.6102630636741	0.188	0.081	1
CYTH3	0.00186834366360193	1.02670172348495	0.323	0.188	1
TNS3	0.00187639674982066	1.546569377696	0.177	0.113	1
REXO2	0.00187679595103825	-1.03881453509916	0.083	0.209	1
PPP1CC	0.00188012183256748	-0.823883374547981	0.156	0.314	1
HLA-DPB1	0.00189374093786919	1.14011668594267	0.229	0.135	1
ZER1	0.00191700786536301	-1.97490172339016	0.031	0.137	1
PACS2	0.00192604575825646	-2.79411519989005	0.021	0.113	1
SACS	0.00193033495467247	0.986681999657337	0.385	0.254	1
PHIP	0.00193589647595688	-0.673429738481223	0.51	0.661	1
STT3B	0.0019376923342291	-0.788449014866868	0.354	0.527	1
TATDN2	0.00194541093017549	1.34125541175628	0.208	0.109	1
KLHDC10	0.00195194390875796	-1.49033369705294	0.083	0.219	1
NUP98	0.00195271490318397	0.618371351199212	0.583	0.469	1
ARID1B	0.00195603363340441	-0.538075514433605	0.698	0.789	1
CCDC92	0.00196029759221251	-1.43298748963185	0.052	0.169	1
R3HCC1L	0.00198368378423932	-1.03237303612493	0.146	0.302	1
LIMK2	0.00198878610588475	-1.44425972185389	0.073	0.203	1
YY1AP1	0.00199078100190825	-1.18828352480512	0.177	0.312	1
HP1BP3	0.00199327136018065	-0.67366128197654	0.448	0.614	1
HECA	0.00200190098494524	0.481024267084466	0.521	0.481	1
MPHOSPH8	0.00203558163517748	-0.789830789114577	0.323	0.498	1
SUMO1	0.00206831807774651	-0.958596934379726	0.062	0.176	1
ATP6V1B2	0.00207091824744107	1.02243033672414	0.323	0.21	1
CEP44	0.00207320885689757	-1.88599660517484	0.052	0.167	1
MACO1	0.00207483078083041	-1.3245496396648	0.104	0.246	1
SLC7A6	0.00207809598494728	0.713292055551518	0.5	0.368	1
DYNC1LI2	0.00207988259917526	-1.15979590344949	0.146	0.298	1
PGK1	0.00208506250059567	-0.513334242165089	0.521	0.694	1
SGK3	0.00208559855032227	-1.79225674678972	0.083	0.202	1
FKBP4	0.00210281663839224	-1.21684303678076	0.188	0.337	1
ACADSB	0.00210586564468876	-2.54026188844952	0.021	0.117	1
ROCK2	0.00211230673704922	-0.831571392426041	0.219	0.388	1
RBL1	0.00212509241313797	-1.31454875027342	0.146	0.273	1
EEF1B2	0.00213475182960923	0.92752693419269	0.406	0.265	1
VPS50	0.00213583810751183	-1.31514649770104	0.104	0.242	1
LEF1	0.00213928789977157	-1.70473117721544	0.125	0.247	1
PAPSS1	0.00215411982381357	-1.95833776205647	0.062	0.177	1
TSC1	0.00216092883297018	-1.38015554693555	0.062	0.186	1
ANKRD36C	0.00216518244109747	-0.594583876913469	0.583	0.704	1
PKD1	0.00216834854072711	-1.7188722474604	0.042	0.154	1
ACSS1	0.00216868458882951	-1.90404561610916	0.021	0.113	1
LTV1	0.0021802660649166	1.06509677761955	0.292	0.175	1
TFRC	0.00219700454636827	0.763429157939814	0.542	0.445	1
KANSL1	0.00219804960171541	-0.283453545464192	0.531	0.703	1
PUS7L	0.00220314653767695	-1.0589573294134	0.062	0.179	1
COG3	0.00221587563010972	0.791362067482828	0.312	0.246	1
DUSP6	0.0022172460920465	1.4170380850284	0.188	0.075	1
ASXL1	0.00223201780512087	-0.565609289797306	0.438	0.609	1
SKAP2	0.00223638017440492	-2.41133038666838	0.062	0.157	1
AC079781.5	0.00223674665286144	-0.932246733105988	0.167	0.326	1
AL359762.3	0.00223749179699539	-1.63411278318152	0.073	0.201	1
HERC1	0.00224306996918917	-0.675299557747566	0.49	0.647	1
NSUN3	0.0022526810191647	-0.934260568787308	0.062	0.177	1
ATF6	0.00226111395555207	0.723859663230057	0.573	0.422	1
PSMD5	0.00226594115426947	0.862327922222723	0.365	0.231	1
SLC35A1	0.00226921097320739	-2.56406212121635	0.021	0.113	1
LRRFIP2	0.00227374772754819	0.715600629297975	0.521	0.402	1
JMY	0.00228462546572205	-1.32997861549599	0.177	0.258	1
AC007000.3	0.00228942313518214	-0.855707166711946	0.26	0.434	1
CCDC32	0.00230179230356799	-1.50385917633977	0.073	0.201	1
UBE2B	0.00230359029056508	-0.720542192938538	0.323	0.5	1
EZH1	0.00230435514045138	-1.50444969236723	0.083	0.215	1
JUN	0.00231918579540258	-0.735846545794845	0.438	0.579	1
FRA10AC1	0.00235793294861775	-1.73501431744798	0.083	0.199	1
SET	0.00240013636090948	-0.478450244814207	0.667	0.684	1
TYW5	0.00240843018262192	-1.70845562418521	0.073	0.195	1
RABL6	0.00241729203985897	-1.49701013718401	0.094	0.228	1
LRP10	0.00243077643190368	-1.14437400452272	0.104	0.244	1
SHLD1	0.00247190334609574	-2.08317295201021	0.052	0.161	1
GBP4	0.00247250082001267	-1.1447098094552	0.208	0.334	1
CCDC141	0.0024733358183526	-3.31240005742428	0.021	0.102	1
SNHG30	0.00248193935558108	1.70026417490425	0.135	0.061	1
DDX50	0.00249108362908734	0.561962981941262	0.438	0.273	1
ZNF431	0.00249758245802359	-1.389738112426	0.125	0.24	1
KLHL24	0.00250077805538244	-1.0571377025828	0.229	0.386	1
ZDHHC2	0.00252197077459738	-0.302226394982832	0.073	0.151	1
ZNF592	0.00252870480600982	-1.48630484125398	0.073	0.201	1
ZNF410	0.00253273973474512	1.10553904969517	0.323	0.192	1
MAP7D1	0.0025388500765065	-1.39394436228225	0.052	0.166	1
GMDS-DT	0.00254874034407399	-1.51095403823787	0.156	0.286	1
MARCHF7	0.00255502443768428	-0.554211196784615	0.427	0.6	1
NCOA2	0.00255613987720729	0.521706512020376	0.833	0.741	1
HTT	0.00255756959409468	-1.19637486205314	0.167	0.296	1
RHOG	0.00257005419597262	0.910567980915841	0.229	0.166	1
ZMYND8	0.00257879683287987	-0.823662716187517	0.146	0.293	1
MAPK9	0.00261000920826332	-1.71505987497427	0.052	0.169	1
DNAAF4-CCPG1	0.00261188503944532	-1.77700095017399	0.052	0.166	1
IL32	0.0026142149163306	-0.818835189565984	0.438	0.574	1
IRF2	0.0026149920068786	-1.28778085754644	0.135	0.278	1
CEP295	0.00262691660967986	-1.50442499132396	0.062	0.185	1
IDS	0.00264710878863721	-0.71178060479219	0.333	0.51	1
MYO18A	0.0026524071152704	-1.61210882837493	0.062	0.183	1
PHTF2	0.00266321272362594	-0.385598484354729	0.344	0.517	1
XPO6	0.0026656345142113	-0.923194612209074	0.229	0.393	1
CLEC2B	0.00266622804501221	-0.853266862084765	0.292	0.461	1
BRMS1L	0.0026866516697265	-2.28771215083116	0.042	0.146	1
SELPLG	0.00269589436558997	-0.929159391343981	0.062	0.165	1
TACC3	0.00269697388623496	-1.89447289729053	0.062	0.168	1
TUT4	0.00272550081800668	-0.719215223982085	0.438	0.6	1
MYH9	0.00272690531947552	-0.641483355311943	0.406	0.578	1
PPP2R5A	0.00274230244820473	-1.01989046961101	0.188	0.345	1
ARMC1	0.00276300431919039	-2.02572340937873	0.042	0.148	1
ZC3H6	0.0027695935464015	-1.25111043642554	0.094	0.227	1
REEP5	0.00276997526669285	-1.41912118848164	0.104	0.24	1
WASHC3	0.00277047166112002	-1.9780209242697	0.052	0.158	1
DENND11	0.00277140231135047	-1.88607816964513	0.021	0.11	1
ABCA10	0.00277567260071908	-1.15637547814951	0.042	0.141	1
KDM5A	0.00277805866237733	-0.608486682925004	0.375	0.525	1
DNAJB1	0.00279190387634093	-0.806011271795446	0.469	0.627	1
SH2D1A	0.00280361441119044	0.633915179007588	0.583	0.422	1
HDAC8	0.00280951311118006	-0.956098052848282	0.198	0.358	1
SECISBP2	0.00281502907002901	-1.07552160200387	0.198	0.352	1
TCP11L2	0.00281538435831003	-2.19374115674913	0.031	0.132	1
SAMD9L	0.0028208101901758	-1.09784525194047	0.177	0.331	1
THAP4	0.00282280586992689	-0.377324811214079	0.042	0.106	1
TMEM59	0.00282401384345914	-0.901861292912487	0.156	0.309	1
HBP1	0.00282872208282896	0.370691002408483	0.344	0.352	1
GPR68	0.00283892219566556	-1.9400480978251	0.052	0.163	1
ARNTL	0.00284530944470989	-0.968252856300648	0.281	0.434	1
MFSD11	0.00284690776764948	-1.55613969883795	0.083	0.208	1
RASAL3	0.00284902074646403	-0.970088773954324	0.292	0.417	1
MAPKAP1	0.00286410618772529	-0.974729938882267	0.219	0.383	1
BCL2L13	0.00286493254216235	-1.17024460724615	0.073	0.196	1
ATP6V0E1	0.00288538413922325	-1.1787838981314	0.094	0.227	1
PIM2	0.00288649044592566	-1.29475496346546	0.146	0.289	1
VAV1	0.00289406375655028	0.696406785629426	0.521	0.399	1
IMMP2L	0.00289561079405011	-1.05423989311845	0.385	0.528	1
UBXN4	0.00289756480574412	-0.478154668237446	0.49	0.661	1
LSM8	0.00291180688567203	-0.847253469199109	0.115	0.249	1
ZCCHC2	0.00292626120571626	-0.785139001809375	0.292	0.464	1
LMBRD1	0.00293058016459191	-0.9789213181173	0.208	0.37	1
AC105052.4	0.00295705932517387	-0.710808470962464	0.604	0.738	1
ACADM	0.00298023950086606	-1.40561263047917	0.042	0.145	1
E2F3	0.00298417937782567	-1.23796073208766	0.135	0.282	1
KIAA0586	0.00298769698221547	-1.3923097625242	0.156	0.269	1
IBTK	0.00299003896153078	-1.03044874398587	0.208	0.365	1
ALPK1	0.00300353906129262	-1.88100460621045	0.094	0.185	1
SEC23IP	0.00301013587157211	-1.4342253800502	0.115	0.248	1
CD2	0.00304183349575119	0.560879776031138	0.688	0.616	1
FAM168B	0.00305203684528815	-1.18446003699862	0.135	0.281	1
DIAPH2	0.00305973133195116	-0.769622569176164	0.375	0.538	1
DCTN1	0.0030676730633619	-1.28945517378881	0.031	0.12	1
TBCE	0.00306962011307853	-1.40535292841249	0.115	0.251	1
ZBTB2	0.00308009446173604	-2.07135602362341	0.031	0.132	1
CDIN1	0.00308635782887031	-2.09446247675333	0.042	0.148	1
NCOA3	0.00311220605820547	-0.581592884552974	0.625	0.719	1
EIF5B	0.00311279610956108	0.549890153056726	0.688	0.588	1
KIF2A	0.00311702142095895	-0.525302046779636	0.458	0.625	1
CREBZF	0.00312059721855094	-0.818904635563275	0.177	0.333	1
SLC38A9	0.0031233747864542	-1.55826426510046	0.104	0.234	1
HSP90AB1	0.00313126778224187	-0.371408899766741	0.969	0.914	1
KATNBL1	0.0031396822933254	-1.09749613788004	0.167	0.319	1
PSMD13	0.00314025728291157	0.829886257883199	0.271	0.198	1
JMJD6	0.00316020381238136	-1.67711941015099	0.062	0.179	1
PTPRM	0.00317097415747383	0.88106566572315	0.448	0.303	1
RPRD1A	0.00320658584744156	-1.63527308305756	0.094	0.208	1
SNX3	0.0032159428337682	-0.96350962542049	0.146	0.292	1
PDZD8	0.00321696203807998	-0.574728552800373	0.115	0.241	1
MGAT4A	0.00322075947081923	-0.982802574177566	0.24	0.401	1
ST8SIA4	0.00322231822527254	0.716902074914042	0.594	0.46	1
NOP58	0.00322274371647163	0.392890169197888	0.802	0.764	1
HK2	0.00323097433450891	1.51568510408561	0.177	0.086	1
XPC	0.0032327551026805	-1.5777221013867	0.104	0.207	1
SNRPA	0.00329846997090474	0.987166200836906	0.292	0.185	1
RPL34-DT	0.0033063836430948	-2.1626222401617	0.021	0.112	1
MIA2	0.00332358826094996	-0.840933102405746	0.177	0.333	1
WHRN	0.00333502830705408	-2.41479794805137	0.052	0.13	1
TRA2A	0.00333602732099597	-0.599958123708289	0.51	0.67	1
PJA2	0.00333828224406986	-1.17113687679849	0.177	0.321	1
C2CD5	0.00333887629257025	-1.11826530702155	0.135	0.28	1
CEP192	0.00335173046745741	-0.915718432337904	0.167	0.32	1
AGPS	0.00335908524509805	-0.892442914183987	0.177	0.332	1
WDR33	0.00337099525793886	-0.849772754711503	0.344	0.494	1
IMMT	0.00337187220903605	-1.03093515335181	0.198	0.348	1
MANBA	0.00338106743134833	-1.64887781137499	0.052	0.165	1
KCTD7	0.00338589742155077	-1.46414176469835	0.073	0.197	1
ZNF101	0.00338593409337213	-1.31723545184658	0.125	0.261	1
AK3	0.00338839926688806	-1.03682353503732	0.146	0.294	1
WWTR1	0.00339433490775304	0.590831733316726	0.094	0.121	1
PNISR	0.00341661789774827	-0.411284307361985	0.698	0.827	1
CCDC117	0.00341778608326354	-1.79178005562001	0.052	0.161	1
NKAP	0.00341804629246201	-1.16010569188252	0.042	0.143	1
PPP3CA	0.00343173650291936	-0.498268249343774	0.448	0.62	1
AKT1S1	0.00343627121683343	1.61408527253582	0.146	0.057	1
CGAS	0.00345778339501542	-0.944377500741028	0.281	0.436	1
APOL2	0.00346379780158989	-1.86560923986	0.052	0.159	1
YWHAB	0.00350262863677003	-0.550987606687905	0.417	0.588	1
MBTD1	0.00350765079844244	-1.05543296752736	0.188	0.335	1
SPTY2D1	0.00353511491776457	0.657060492421217	0.344	0.31	1
LDAH	0.0035556441756182	-1.51831853353434	0.104	0.227	1
MYO1C	0.00357456274427219	-1.70542717129573	0.021	0.105	1
PLRG1	0.00357856564893078	-1.71916992196119	0.042	0.148	1
ANP32B	0.00359168867007005	-0.763976465302166	0.26	0.427	1
CBR4	0.00359602919791791	-1.5175201687879	0.042	0.144	1
IKZF4	0.00359668829979773	-1.59687134039395	0.094	0.218	1
DYNC1I2	0.00359933977531808	-1.21496072114454	0.135	0.279	1
YIPF5	0.00363768588869485	-1.31793174914483	0.094	0.224	1
ANKRD10	0.00364421129336233	-1.00967376558206	0.312	0.458	1
SDCCAG8	0.00364602024580756	-1.03609015913043	0.104	0.238	1
CAMKMT	0.00364960842241245	-0.59359306482492	0.354	0.526	1
TRMT13	0.0036524118735369	-1.30778058777908	0.062	0.178	1
UBE2Z	0.00367678209844243	-0.690622692639986	0.188	0.339	1
RASA1	0.00368238292152262	-0.970301996831416	0.26	0.414	1
MAP4	0.00370783026607679	-0.638157280512814	0.573	0.683	1
ARMC8	0.00372510253620308	-0.873505571645455	0.208	0.365	1
VCPIP1	0.00372760958464601	-1.31424895930194	0.135	0.267	1
NUMA1	0.00374469916570909	-1.19548431614686	0.125	0.264	1
SH3BGRL	0.00374580394015928	-1.3071837470877	0.135	0.269	1
LRRC59	0.00377286262524043	1.46445003569802	0.156	0.078	1
RNGTT	0.00378576619540087	-0.452926665444058	0.323	0.49	1
TG	0.00382202736948919	1.20936558271706	0.208	0.096	1
ANKRD26	0.00382782538270429	-2.1335377426884	0.052	0.155	1
TUBB	0.0038359497957743	-0.715465189556317	0.167	0.312	1
TRRAP	0.0038398187440243	-1.17854864866326	0.167	0.303	1
TPGS2	0.0038420903172208	-1.50942159196753	0.073	0.193	1
MAZ	0.00385760721679822	-1.11515784816838	0.031	0.115	1
PRKAG2	0.00386541421381661	-0.325203470723117	0.125	0.225	1
USP3	0.00388008090949583	0.583019311063485	0.615	0.516	1
ZNF770	0.00390849538262195	-1.39767843709674	0.094	0.222	1
STAT3	0.00391645214261911	0.414571906369043	0.865	0.752	1
RBBP5	0.00393187433591739	-1.6305011968706	0.052	0.163	1
GCLM	0.00395528663897794	-1.37637225094492	0.104	0.231	1
SRSF8	0.00396245283546648	-1.76848783327803	0.021	0.107	1
YWHAH	0.00397596722921462	-1.5067471788196	0.062	0.179	1
JAKMIP2	0.00398293222340877	-2.64504448050135	0.031	0.118	1
CUL9	0.0039860632914391	-1.44628032403212	0.021	0.101	1
ATP2C1	0.00398606675373285	-0.860038651576824	0.375	0.507	1
MED23	0.00398954181495317	-1.40580035830273	0.135	0.251	1
MTHFR	0.00399100345554337	-2.29306854295557	0.031	0.115	1
PIK3R4	0.00399236985275537	-1.88846130381135	0.062	0.174	1
TNKS2	0.00399408767067941	-0.737672422142658	0.302	0.469	1
TSNAX	0.00400328015101091	-2.00486605669203	0.042	0.144	1
GABARAP	0.00400441304260463	-1.99954820144237	0.052	0.151	1
ANXA6	0.00404459988334775	-0.963922238930291	0.156	0.304	1
UBTF	0.0040562427161281	-1.94500311320026	0.031	0.129	1
LRRC37B	0.00405892288349126	-1.49519952227354	0.115	0.234	1
JAML	0.00406738566107356	-1.13020565711164	0.24	0.37	1
TTC14	0.00408202214179305	-0.301452955214934	0.333	0.477	1
MIR29B2CHG	0.00409492241512093	-1.39643448221534	0.062	0.177	1
NAA15	0.00410464089688868	0.565554498073341	0.604	0.497	1
EXOC6	0.00411341004408043	-0.816563823557906	0.188	0.341	1
ATXN7L1	0.0041213042497675	-1.6242822865935	0.104	0.213	1
DERA	0.00412238942400393	-2.23432223081306	0.031	0.125	1
UBXN1	0.00414190573342674	-1.52123426859343	0.031	0.123	1
JAK3	0.00414856820127624	-0.589688163872387	0.375	0.545	1
PRKCE	0.00416748859902361	1.17165698372662	0.26	0.243	1
BICRAL	0.0041686493599959	-0.770599832424611	0.219	0.378	1
WASL	0.00418320831372783	-1.53978981820113	0.083	0.206	1
RAD17	0.00418512016490839	-1.83895404150831	0.062	0.168	1
CNPPD1	0.00420065691451129	-2.12425865886554	0.021	0.109	1
ATP6V1A	0.00422326364729274	-1.43267299916168	0.135	0.267	1
NEAT1	0.00423110921346499	-0.423035173608569	0.969	0.963	1
GOLIM4	0.00428642916794322	1.08467658974295	0.281	0.166	1
SCAMP3	0.00428821954060265	-1.52765760113521	0.052	0.162	1
CCDC88C	0.00429512965085052	-0.603759739072118	0.302	0.468	1
NUFIP2	0.00432413329940918	-0.593861792033109	0.406	0.562	1
COP1	0.00432542831282877	-0.614580650871459	0.583	0.7	1
ZMYM6	0.0043274961466157	-0.604774283547963	0.104	0.218	1
TNIP1	0.00435518579606996	-0.807612769092762	0.26	0.423	1
COG7	0.00436648706556782	-1.78245339357502	0.021	0.105	1
DUSP18	0.00436729974989159	1.36778640796609	0.156	0.089	1
CDK5RAP1	0.00436909065882241	-1.29288914677852	0.083	0.203	1
TBC1D20	0.00436989102177949	0.934100876526311	0.312	0.172	1
KDM2A	0.00441948016533069	-0.594429394192941	0.531	0.677	1
VAPA	0.00442889267558343	-0.305694813391366	0.24	0.381	1
SLC4A1AP	0.00444086767568032	-1.45707959651588	0.083	0.203	1
DAAM1	0.00444593399704688	-1.43180123721208	0.104	0.221	1
DCAF5	0.00446010284118125	-1.09410636884369	0.219	0.347	1
PISD	0.00446877018243832	0.404888943211351	0.146	0.173	1
AKT3	0.00447853124345526	-0.804207090148265	0.323	0.482	1
MACF1	0.00448079652024035	0.323071443857446	0.906	0.798	1
RBBP6	0.00450685463218924	-0.531245191093552	0.354	0.522	1
CRCP	0.00452339119979583	0.89940659695417	0.354	0.212	1
Z83843.1	0.00453672158192734	-1.9051789297752	0.031	0.127	1
WDFY1	0.00456741916827315	-0.943728195728199	0.208	0.283	1
HMGN2	0.00457718032423705	-1.20892423258084	0.146	0.284	1
TBC1D2B	0.00458092498506929	-0.66019943272832	0.26	0.414	1
TMEM39A	0.00458330300228349	1.08275057353484	0.26	0.163	1
ACAT1	0.00458442592944753	1.17203073312966	0.208	0.139	1
HGSNAT	0.00459421498802181	-1.52098822967089	0.052	0.161	1
SP140L	0.00459924290379182	-0.474595411362158	0.26	0.416	1
SUCO	0.00460372110746651	0.593115607364541	0.562	0.437	1
WWC3	0.00461276074174491	-1.69004511838251	0.052	0.161	1
PARP1	0.00463667801265437	-1.44914818018026	0.104	0.221	1
VASP	0.00465729874880907	0.801119855980908	0.417	0.29	1
MAP4K2	0.00467266234517303	-1.02015759777431	0.052	0.148	1
BBS9	0.00467348413905077	-1.29919270459972	0.146	0.269	1
PTPN11	0.00468308193852618	0.637381567096493	0.531	0.398	1
PDPK1	0.00469142419480878	-0.667869365253065	0.115	0.233	1
ARFGEF1	0.00471377928548265	-0.649928145792616	0.521	0.633	1
MAPK8IP3	0.00471774774507398	-1.09877184786335	0.167	0.308	1
RNF168	0.0047554504475277	-1.30833062722135	0.094	0.22	1
PTAR1	0.00476129907314712	-1.04644734492646	0.229	0.371	1
TRAF4	0.00476532716416474	1.17748400417345	0.229	0.111	1
NCAPD2	0.00477025206817676	-1.98371008749282	0.052	0.149	1
LMBRD2	0.0047731051083639	-1.92138119114717	0.052	0.156	1
PRIM2	0.00477579544665246	-1.10902641612825	0.177	0.322	1
CHMP4B	0.0047972142770206	0.699365273376592	0.177	0.156	1
PARP9	0.00479831309420073	-0.839580705797827	0.292	0.45	1
BMP2K	0.00480556361275597	-1.43897889314557	0.104	0.232	1
WDR70	0.00482395236077952	-0.771256426711644	0.333	0.473	1
CHMP3	0.00482746070262559	-1.35446098681603	0.135	0.265	1
ZNF143	0.00484480825123239	-1.30234166532913	0.062	0.176	1
KIF3A	0.00484735949159046	-1.11912598693412	0.135	0.275	1
EXOSC10	0.00485245570406758	-0.464075484703714	0.135	0.251	1
AFF1	0.004858532962957	-0.733299227562755	0.406	0.561	1
ILK	0.00486920706719624	-2.0907967839661	0.031	0.126	1
CWC27	0.00487179582245444	-0.71801178139934	0.219	0.374	1
TMLHE	0.00488450873222899	-2.16983721276253	0.021	0.108	1
PKN1	0.00489111932600204	-1.55491345058712	0.073	0.189	1
HIVEP1	0.00492210154407874	0.692141513527081	0.5	0.432	1
VTA1	0.00493429894801826	-1.44488052017963	0.115	0.237	1
HIBADH	0.00494417632211985	-2.04510658774443	0.073	0.165	1
PPTC7	0.0049641339063923	0.733409864192731	0.479	0.344	1
EML4	0.00496668644580504	-0.463839729920082	0.75	0.831	1
FXR1	0.00497496807538218	-0.757201517636724	0.406	0.529	1
TAF3	0.00500357421071092	-0.678160604595298	0.302	0.465	1
SUFU	0.00500592831015654	-1.79127977390133	0.052	0.159	1
NACC1	0.00500772485304802	1.33778414359018	0.208	0.106	1
TENT2	0.0050079107081501	-0.69828760659114	0.375	0.529	1
FCF1	0.00502107247218417	-0.841227754351983	0.073	0.177	1
AFAP1	0.00502117213243012	0.913843357301312	0.344	0.208	1
SUSD3	0.00502940443720151	-1.31456806530622	0.042	0.143	1
PDE3B	0.00503172318227345	-1.08000600671311	0.25	0.372	1
HERC2	0.00503178160843199	-0.895301215436902	0.271	0.412	1
SIK2	0.00503995245340937	-1.28951590593103	0.094	0.22	1
PIAS1	0.00504153153797837	-0.578820194577943	0.49	0.631	1
PRKAR2A	0.00505092960039754	-1.11950902318495	0.167	0.304	1
DDX58	0.0050536393957459	-1.61706009425036	0.083	0.186	1
EEF1G	0.0050818710389042	-0.433783381318532	0.375	0.541	1
NBPF26	0.00510147090979882	-0.50569661638819	0.333	0.499	1
RAD51B	0.0051045700178901	-0.65951005990273	0.312	0.462	1
CMTM7	0.00510708501226131	-1.70709834773736	0.062	0.166	1
CEP162	0.00512031566539487	-1.9825689132171	0.042	0.141	1
TNFRSF9	0.0051229908492602	-2.08383570292201	0.083	0.18	1
LDLRAD4	0.00513421282240509	-0.730346798142416	0.375	0.531	1
FAM126B	0.00516066795449386	-0.952458814684725	0.24	0.389	1
SF3A1	0.00516838610781699	-0.481393645539188	0.104	0.201	1
APIP	0.00516941989993217	-2.31475075138153	0.042	0.12	1
CGGBP1	0.00519029455283404	-0.748721720708877	0.208	0.362	1
ZNF383	0.00519377924870456	-1.80420220624397	0.021	0.104	1
ZBTB1	0.00521178962996999	-0.821071922236578	0.344	0.491	1
CCDC186	0.00521692428938699	-0.560486402690105	0.229	0.375	1
IL17RA	0.00522101675314197	0.957889834645691	0.292	0.185	1
CD6	0.00522474482648829	0.512050583362079	0.635	0.472	1
TMED7	0.00522915992870787	-2.0310598761297	0.021	0.107	1
METTL3	0.00526149182500074	-1.3212523996156	0.062	0.175	1
SNX19	0.00527034345886607	-0.795819233948427	0.073	0.176	1
SPG7	0.00529089400423954	-0.601372638361973	0.167	0.299	1
FUBP1	0.00536297061694475	0.459506195820612	0.781	0.698	1
NIPBL	0.00536715448708024	-0.303086895575807	0.688	0.825	1
SOS2	0.00538677201537089	-0.813744152623249	0.354	0.491	1
PNN	0.00539502823824831	-0.501751930814902	0.479	0.629	1
AC017002.2	0.00540220860479062	-1.16246492097829	0.24	0.384	1
SEC31A	0.00540465352646746	-0.317179545313052	0.344	0.494	1
AGL	0.0054133682567829	-1.56403830572209	0.052	0.159	1
RRP12	0.00544927935373061	1.16539292816529	0.208	0.123	1
PHF10	0.00546400616966052	-1.25913053445033	0.115	0.244	1
NSUN6	0.00546636152005054	1.08762492255556	0.302	0.182	1
TSC2	0.0054785518959662	-1.11852855189578	0.031	0.109	1
RTTN	0.00549417053498412	-1.34451021708241	0.073	0.189	1
THUMPD3	0.00550216151043853	-1.32368457655685	0.042	0.137	1
PRKD2	0.00552069831674333	-1.00641198729333	0.167	0.311	1
EDRF1	0.00552165258141927	-0.410916374222619	0.146	0.26	1
SPSB1	0.00553817100216788	-1.32446852773654	0.062	0.175	1
SLC25A46	0.00554682827802616	-0.876536033136757	0.115	0.241	1
STK4	0.00557738330834007	-0.501738217871059	0.562	0.717	1
BTAF1	0.00560779616051744	0.5096216369632	0.698	0.597	1
TRG-AS1	0.00561254960021416	-1.61019774407548	0.115	0.21	1
TPP1	0.00563331831230268	-1.26198180427751	0.146	0.269	1
THRAP3	0.00563819434619647	-0.478766195359983	0.344	0.507	1
SMAD2	0.00566240771723565	-0.739792645295477	0.312	0.476	1
LNX2	0.00569057795596238	-2.0678624068025	0.042	0.139	1
SOCS5	0.00569557058912065	-1.6247987097303	0.042	0.141	1
CDH23	0.00569929272094088	1.36161528654342	0.177	0.082	1
VPS13A	0.00572707106324181	-0.382161521070035	0.385	0.545	1
AGPAT5	0.00573205794586716	1.07587738464044	0.312	0.194	1
SUN2	0.00573344457640488	-0.862103716883453	0.104	0.227	1
SPIDR	0.00573716985044212	-0.764250974931699	0.438	0.575	1
MRTO4	0.00574234851283442	1.35478728183344	0.177	0.096	1
ZZZ3	0.00574583090654228	-0.536251400379811	0.281	0.44	1
ITM2B	0.00575932386611338	-0.799954962146034	0.302	0.453	1
LRCH3	0.00575954014413169	-0.727074796047642	0.312	0.46	1
DIS3L	0.00576659886282598	-2.39956476851421	0.031	0.112	1
WIPI2	0.00576694419216607	-1.68572627003198	0.052	0.154	1
FBXO7	0.00576920366316146	0.78023104405323	0.271	0.215	1
PTPRE	0.00578214934244751	0.911041275252496	0.323	0.206	1
POLR2J4	0.005806019105528	-0.882785626121659	0.302	0.44	1
NR3C2	0.00580736587437349	-2.80743459062309	0.021	0.103	1
MTF2	0.00581856637748076	-0.577062633729446	0.229	0.379	1
PHC2	0.00583516401969398	-0.764223471044801	0.042	0.129	1
MIDN	0.00586399218159015	-0.765083318078649	0.083	0.195	1
VRK1	0.00588484917280871	-1.7219692469858	0.052	0.155	1
TAZ	0.00590093783707332	-2.06183702997261	0.042	0.132	1
TRAK2	0.00591830366947904	-1.28104388448666	0.115	0.243	1
SEC22C	0.00592727595437732	-1.46368988867047	0.052	0.158	1
HERC5	0.00593800438883598	-2.09751218203423	0.042	0.139	1
TM2D1	0.00593905926209229	-0.767660514251918	0.104	0.217	1
POLR1B	0.00595161065467385	1.07134371544711	0.177	0.117	1
TSNARE1	0.00596425226572158	-1.95091593213479	0.021	0.104	1
PPM1B	0.00597344319400717	-0.65532047619706	0.271	0.429	1
TMEM161B-AS1	0.00599574676871625	-1.46182834719274	0.104	0.225	1
GRAMD4	0.00601299873370738	1.23325915003702	0.188	0.101	1
AL357075.4	0.0060140197680279	-1.43545721244135	0.062	0.172	1
CDK17	0.0060171548892045	-0.576414849384643	0.365	0.529	1
STK39	0.00602046752339497	-0.80316735465126	0.385	0.458	1
PIAS2	0.00602715344521967	-1.31507104251121	0.104	0.224	1
FAM204A	0.00605065576923473	-0.875149389829997	0.094	0.204	1
ACTR2	0.00607710958067152	-0.479356615727566	0.573	0.713	1
ARID4B	0.00608781927759988	0.320366980890067	0.885	0.851	1
POR	0.00610550436505594	-1.82671860551624	0.052	0.155	1
GPATCH8	0.00611152423589255	-0.699921338505011	0.469	0.575	1
MTO1	0.00612681622812866	-2.09821353762419	0.042	0.133	1
NCAPD3	0.00615417612634503	-1.30772012368078	0.062	0.172	1
PIGB	0.00617631523216173	-0.938060443504636	0.073	0.187	1
SLC35E3	0.00618227569656602	-1.68628938084229	0.073	0.185	1
AKAP11	0.00618657411126538	-1.38705149165135	0.115	0.232	1
DEK	0.00619197472983862	0.384056380268735	0.521	0.516	1
MARCHF3	0.00621854017562984	-1.51568095787795	0.062	0.168	1
POLR2B	0.00623163880401547	-0.946434953540694	0.229	0.365	1
LINC00571	0.00623235893181347	1.42660475657529	0.177	0.082	1
ERGIC2	0.00623305609973389	-1.03312058108964	0.115	0.245	1
LINC-PINT	0.00625011141828842	0.414805117688598	0.708	0.695	1
CRACR2A	0.00626151442395328	-1.06850922030399	0.073	0.185	1
SLC8B1	0.00626701590610491	-2.14347605284861	0.042	0.102	1
OS9	0.00628548669676555	-0.668258319487338	0.135	0.261	1
ABHD17A	0.00631479694701224	-1.29984415030791	0.104	0.229	1
WARS1	0.00634815859129963	0.736551598885704	0.396	0.3	1
TBK1	0.00636458327301309	-0.60120281545034	0.25	0.403	1
GTF2I	0.00636495438929629	-0.479267220798596	0.458	0.621	1
BTBD9	0.00638883360348037	-0.649645615463774	0.458	0.59	1
SIPA1L3	0.00641972740172811	-0.911643810961824	0.177	0.313	1
BICD2	0.00642783890932146	-1.58301352379598	0.042	0.14	1
GNB5	0.00643940796679232	-1.3165934774255	0.083	0.202	1
ERP29	0.00646398363012393	-0.608744088714788	0.083	0.189	1
PPIL2	0.00647934339563143	-1.68346597317742	0.052	0.148	1
SYNJ2	0.00648080260756099	0.788052489289447	0.396	0.251	1
CUL4B	0.00655268066945278	-1.70927082749535	0.062	0.165	1
SMAD1	0.00657694739585472	1.34273111747521	0.104	0.069	1
ZNF24	0.00659340612807681	-0.912155274732553	0.167	0.309	1
SAMD9	0.00659959865773134	-1.17512837068385	0.156	0.288	1
SREK1	0.00660534455196916	-0.668811795106096	0.312	0.472	1
OAS2	0.00661380730900614	-2.09694776827126	0.021	0.104	1
AL136295.1	0.00663307130785239	-1.56974890461015	0.052	0.156	1
NUP85	0.00664800258374317	-1.77251492253397	0.062	0.157	1
TTC7A	0.0066801763109899	-0.958264842761439	0.229	0.364	1
AC019330.1	0.00672788672967817	1.54230086776993	0.104	0.032	1
CISH	0.00675083857316164	-2.36014299012471	0.031	0.112	1
TMC6	0.00677991178946551	-0.367006927540518	0.167	0.282	1
TPP2	0.00681402361444846	-0.790147905656445	0.375	0.51	1
ZBTB41	0.00681954768515073	-2.10620273313573	0.021	0.103	1
CXCR6	0.00682213924542664	-1.79539490306613	0.042	0.14	1
KIAA0040	0.00682658741074181	-1.45866369500789	0.094	0.208	1
PNPLA8	0.00683569161664305	0.682895856905175	0.323	0.275	1
CHIC2	0.00686646703732765	-0.440702075218717	0.25	0.395	1
ATP13A3	0.00690131395962749	0.461467764095829	0.49	0.46	1
CLK2	0.00690858212956913	-1.88979077424414	0.042	0.138	1
NECTIN3	0.00694191776680336	-1.03754887077321	0.073	0.179	1
MCCC2	0.0070104784734277	-1.37153437954986	0.094	0.215	1
GANC	0.00701803763726865	-1.94569745566873	0.042	0.138	1
PSMA7	0.00702362064912415	-1.15739498902056	0.156	0.279	1
LAT	0.00704236073086895	-1.34345749279777	0.104	0.226	1
TPR	0.00705223335554066	-0.485038341568164	0.625	0.743	1
PGM1	0.00707206675817056	1.10544132714804	0.24	0.123	1
PRMT3	0.00707830216511063	0.515087440885288	0.24	0.264	1
NBPF14	0.00708276946917018	-1.01062279231202	0.479	0.568	1
CRTC3	0.00709463221306863	-0.817787925635578	0.229	0.377	1
F2R	0.00710916310218965	-1.76242307441037	0.062	0.16	1
PIGK	0.00712908489246931	-1.14539059975187	0.031	0.118	1
SELENOW	0.0071428378492879	-1.66419458527839	0.062	0.163	1
SIMC1	0.00714626201086746	-1.07529064640019	0.177	0.296	1
ABHD18	0.00725131099737315	-0.78326397785309	0.271	0.426	1
SLC36A4	0.00731229908901067	-1.13455935086305	0.094	0.215	1
GOLGA4	0.00735432974495421	0.449116859507757	0.823	0.754	1
CENATAC	0.00735949912573469	-0.680219555674912	0.177	0.317	1
NT5DC1	0.00742935319421982	-0.894391844184337	0.104	0.228	1
GNAI2	0.00745537080569527	-0.582405702616676	0.375	0.532	1
CCDC14	0.00745639794282238	-1.12324023471941	0.177	0.281	1
PDE4B	0.00747030862839458	-0.826501864131658	0.281	0.438	1
NMRK1	0.00748650352007914	-1.26558298803104	0.146	0.267	1
BMF	0.00751284728174175	-1.86516258536067	0.052	0.135	1
FCHSD2	0.00754199241047008	0.719632648692193	0.531	0.554	1
HMGB1	0.00754567802205923	-0.62905431340617	0.562	0.649	1
MRPS6	0.00754574197034182	0.789130525610492	0.469	0.373	1
HCFC1	0.00755117591753361	-1.65056483770297	0.052	0.153	1
RAC2	0.0075612423062503	-0.72106630523236	0.365	0.487	1
CISD2	0.00759009077805026	-2.3726309697961	0.021	0.101	1
ABL1	0.00760447867749355	-1.39427417366597	0.135	0.259	1
ITSN2	0.00760484364630089	-0.379549194742079	0.615	0.742	1
ZNF506	0.00762410391312123	-1.20471925571475	0.104	0.226	1
UBASH3B	0.00762431609034428	-1.74478859767704	0.094	0.175	1
ZXDC	0.00763461901703309	-0.939066734979232	0.156	0.294	1
ABI2	0.00766614602324545	-1.27943107037744	0.104	0.213	1
AC010132.3	0.00768688549508915	1.14037737599738	0.24	0.137	1
ERCC8	0.00772420131197921	-1.36567389411388	0.052	0.154	1
CEP104	0.00773237738171317	-0.943884324395391	0.094	0.208	1
LY75-CD302	0.00773363142843058	-1.32716898735735	0.135	0.247	1
KIF20B	0.00773630699419976	-0.62987132742051	0.292	0.449	1
STX11	0.0077660585005456	-1.2597464963995	0.146	0.261	1
POLR2E	0.00776808540980913	-1.79737292753634	0.042	0.137	1
SSBP3	0.00778302968511525	-1.10768414648989	0.156	0.289	1
CORO2A	0.00778444063869048	-2.18264928717354	0.042	0.128	1
BBS7	0.00779016590410148	1.31327717823909	0.167	0.101	1
MPHOSPH10	0.00781434926456422	-0.833157252641489	0.104	0.222	1
URB2	0.00782059164521759	1.34635479975829	0.146	0.082	1
HS3ST3B1	0.00782632248490456	-1.42898208671751	0.094	0.212	1
IL6R	0.00783041180451517	-1.81078506951547	0.073	0.169	1
RALGDS	0.00784144340733318	-1.16780677565156	0.188	0.311	1
AC010519.1	0.00785490610335087	-2.06242238850348	0.031	0.111	1
C6orf62	0.00785722967405477	-0.604832213959532	0.333	0.493	1
TLE3	0.00786687804148931	-0.860114299961856	0.094	0.204	1
THOC7	0.0079068237592249	-1.45627026448462	0.031	0.115	1
LSM12	0.00791112935940703	-1.64378174617128	0.031	0.119	1
ADAT2	0.00791778237327198	-1.66923370867427	0.052	0.144	1
MNAT1	0.0079232249716459	-1.23364070072603	0.115	0.241	1
CEP57	0.00793065124976471	-0.94464217780548	0.167	0.307	1
APLP2	0.00793487429522833	-0.985651311482331	0.177	0.318	1
TRABD	0.00795257189190557	-1.51199834335018	0.083	0.19	1
PPP2R2D	0.0079546959899198	0.827766091039127	0.49	0.363	1
ELL2	0.00797465502131847	0.394114264229291	0.302	0.342	1
P2RY10	0.00801365792804144	-1.63952454719547	0.062	0.159	1
NCBP3	0.0080334219454988	-0.551622203624366	0.177	0.305	1
GSK3B	0.00803994721655435	-0.722708026489902	0.417	0.566	1
GPR174	0.00805075545013959	0.911174460584831	0.26	0.215	1
FDPS	0.00805080358917281	-1.03615219753663	0.104	0.227	1
UGGT1	0.0080574882018768	-1.00154418124868	0.208	0.34	1
UBE3D	0.00807115815755576	-1.52724895062297	0.073	0.182	1
DSE	0.00808959644756846	-1.76778640112337	0.083	0.182	1
HNRNPF	0.00809661761955983	-0.356271098923485	0.271	0.419	1
MMP25-AS1	0.0081383540782282	-1.50247007683761	0.073	0.184	1
SPECC1L	0.00815369104471349	-0.723391238607622	0.26	0.414	1
PGM2L1	0.00819531542049952	-1.45687118913256	0.052	0.154	1
LCK	0.00819720904882532	-0.572092151347642	0.354	0.509	1
DMTF1	0.00820424753947809	-0.721025462966647	0.281	0.426	1
TRANK1	0.0082184579674907	-1.78732714752526	0.073	0.165	1
UFL1	0.0082223410802675	-1.10547597132652	0.125	0.254	1
LANCL1	0.00823039715684852	-0.958960811687704	0.062	0.16	1
QSER1	0.00823137236472483	-1.73404366416075	0.042	0.137	1
SLC37A3	0.00825299433240751	-1.01557347244652	0.146	0.279	1
RAD51D	0.00825492197230389	-1.49430118420437	0.031	0.12	1
TAF1B	0.00829181453111129	-1.42977251606189	0.083	0.195	1
AL137856.1	0.00830221180863933	1.06555872255827	0.188	0.085	1
ATXN2L	0.0083450545959958	0.63027327072587	0.375	0.312	1
SLC3A2	0.00834524315270599	-1.01865919860441	0.188	0.322	1
EMC2	0.00839478655857979	-1.6119538128153	0.062	0.167	1
YRDC	0.0084018754945321	1.56418077002401	0.135	0.06	1
MAP2K5	0.00840586079775739	-0.736155794971095	0.208	0.352	1
SLC16A6	0.00840728930276532	1.46825677143437	0.135	0.051	1
CASS4	0.0084161477960123	1.24180118685275	0.229	0.123	1
TNIK	0.00843747742286769	0.495704132632591	0.781	0.677	1
GPBP1L1	0.0084534038732442	-0.803619427325954	0.344	0.49	1
INVS	0.00846819319470182	-0.917351338498272	0.208	0.348	1
CS	0.00847045708512576	-0.733770085879993	0.156	0.287	1
TRNAU1AP	0.00848803279265405	-1.41586859583336	0.062	0.169	1
GRAMD1A	0.00849470956231555	-1.22750002851669	0.146	0.25	1
PANK2	0.00855160528923097	-1.07059657324389	0.115	0.24	1
SNRNP48	0.00855682639108544	-1.91271507251022	0.031	0.119	1
MAFG	0.00856501199636105	-1.07120972700009	0.125	0.253	1
ZFP91	0.00856574246522105	-0.8906724195527	0.25	0.373	1
AL021707.1	0.00857034071297882	1.39798009459831	0.146	0.064	1
SUPT20H	0.00859493295993664	-0.938083570154051	0.208	0.351	1
AC090517.4	0.00862276986324145	-1.87060761311877	0.042	0.135	1
UBE4B	0.00862278260624753	-0.821295253872816	0.198	0.34	1
PDE6D	0.00866721005534379	-1.52162124617078	0.094	0.197	1
CEP170	0.00871222382549737	-1.62087391144733	0.062	0.168	1
TCTN3	0.0087124995420266	-1.79162889351906	0.062	0.162	1
VDR	0.00874184593790702	0.806263844382311	0.375	0.283	1
JAK2	0.00877679204123993	1.02918717292956	0.385	0.298	1
HNRNPH2	0.00877705513672617	-1.86358729355089	0.042	0.135	1
DNAJC1	0.00879935567305985	-0.618062866899873	0.344	0.496	1
FOXJ3	0.00883665717395251	-0.46730371791934	0.312	0.468	1
SLC16A7	0.00888397329495802	-0.892679747728709	0.198	0.34	1
POU2F2	0.00889291573338768	-0.411311807535	0.188	0.322	1
UBASH3A	0.00897121202068465	0.946033467354652	0.26	0.163	1
SEPTIN2	0.008988841933377	-0.670382394925281	0.375	0.524	1
DUS1L	0.00900427687078185	-1.8459310162937	0.042	0.134	1
ZNF254	0.00902416541265559	-1.52487270069485	0.073	0.179	1
ASNSD1	0.00905221336279404	1.16138045496526	0.177	0.119	1
CHD9	0.00905816685854099	-0.506437833258037	0.26	0.412	1
APOLD1	0.00909656101700038	-1.46987990996165	0.073	0.183	1
PSMA2	0.00912225865077958	1.11883200776957	0.24	0.138	1
ZC2HC1A	0.00913168319874098	-1.80271046573946	0.052	0.151	1
P2RX7	0.00917796617065108	-2.50946238135293	0.031	0.103	1
ZNF217	0.0092377353309781	-1.2596999288722	0.125	0.249	1
RALBP1	0.0092800581170121	-1.24016328630804	0.125	0.239	1
SPOP	0.00930585182309819	-0.954395694792308	0.146	0.278	1
CWC15	0.00936211223935674	-1.86205869148161	0.042	0.132	1
ZNF195	0.00936300396873523	-1.53699048619795	0.073	0.177	1
MSL1	0.00936910334714794	-1.0139754419658	0.115	0.239	1
ARPC1B	0.00937358540880862	-0.879806982335748	0.188	0.326	1
C11orf49	0.00939697342569832	-1.13332830021185	0.198	0.299	1
PIKFYVE	0.00939893307886083	-0.421445681896417	0.146	0.261	1
CLPTM1	0.00940777014009665	-1.58700518553299	0.062	0.166	1
DENND1B	0.00945284457532181	-0.489465190008016	0.458	0.614	1
SLC4A10	0.00949248940774276	0.65380806901673	0.292	0.165	1
RDH11	0.00950874180768013	-1.03991378189495	0.083	0.194	1
NDUFS1	0.00953077941327974	-0.972245175374709	0.167	0.302	1
APPL1	0.00953296575290965	-0.795860388662141	0.146	0.275	1
GPATCH2	0.00957493405977542	-1.16249950058155	0.177	0.268	1
CCDC18-AS1	0.00961983256072871	-1.11091391565846	0.198	0.301	1
ANGEL2	0.00964304604298705	-1.40524798103311	0.083	0.193	1
ODR4	0.00966814876496581	-0.348623465259085	0.156	0.264	1
MTAP	0.009674918006814	-1.47590837808723	0.104	0.214	1
PAK1	0.00969808117533751	-1.68670158728501	0.042	0.135	1
SLC41A1	0.00973102747607083	-0.300276610899495	0.062	0.132	1
HNRNPU	0.00974624701369804	-0.427071814350859	0.667	0.733	1
DYNLRB1	0.00977610148783001	-1.46599630315819	0.031	0.113	1
VTI1B	0.00979664005527867	-2.01226475121098	0.031	0.117	1
TASP1	0.00979702167036917	-0.560002745361674	0.115	0.224	1
NCOA6	0.00985361200837658	-0.895960493368151	0.25	0.377	1
SHISA5	0.00995106281093372	-1.51687530968362	0.062	0.165	1
AC132872.1	0.0099789669118702	1.30971456848717	0.125	0.046	1
ARHGEF1	0.00998494351893572	-0.966204196457098	0.208	0.346	1
VEZF1	0.00999089529804228	-1.18789400812328	0.083	0.196	1
ACSF3	0.00999561788055935	-1.48395920285188	0.052	0.151	1
PAK1IP1	0.0100162565070208	1.1890618711723	0.177	0.08	1
AL137003.1	0.0100391277331586	1.5745002013274	0.115	0.056	1
ZNF708	0.0100505101058283	-1.30269627984139	0.073	0.181	1
ZNF397	0.0100570557444205	-1.48476816740479	0.031	0.113	1
XPO1	0.0100821128958137	-0.649477644751014	0.438	0.577	1
LINC01184	0.0101332939592714	-1.63413206618489	0.073	0.175	1
CERS4	0.0101333287001872	-1.29616584518885	0.104	0.179	1
ABRAXAS2	0.0101592105476598	-2.01740678355312	0.031	0.116	1
SMURF1	0.0101847328379245	-0.438916663134468	0.271	0.41	1
HARS1	0.0103045595888548	-0.970962468845695	0.073	0.178	1
FBXO32	0.0103787727829805	-1.60745666589522	0.052	0.15	1
N4BP1	0.0103829283440409	-0.659640140699096	0.365	0.509	1
HECTD4	0.0103877932244328	-0.764926604373166	0.323	0.469	1
CDK8	0.0104136243171754	-0.871345379462725	0.198	0.339	1
DNAJC24	0.0105299996281175	-1.58152773133931	0.062	0.165	1
JADE2	0.0105427475847474	-1.41723285440778	0.062	0.165	1
CD96	0.0105507582025402	-0.391705246501337	0.865	0.819	1
NCOA5	0.0105794537942934	-1.12942838672302	0.062	0.163	1
PACRGL	0.0106240476480365	-1.82115623413673	0.031	0.117	1
IFNAR1	0.0106481390320229	-0.928573645070556	0.104	0.22	1
HIP1	0.0106836493119825	-1.11681786795232	0.146	0.247	1
SLC38A1	0.0107590177350607	-0.413633598141553	0.635	0.729	1
CHST11	0.0107735611533704	0.420937805731583	0.896	0.891	1
NDFIP2	0.0107856935863259	0.894432384866423	0.312	0.221	1
ITPRIPL2	0.0107900060032745	1.05488655382608	0.135	0.096	1
MAPRE2	0.0108023859310978	0.651786121982998	0.469	0.337	1
PSMD12	0.0108034582870393	0.756412559970384	0.365	0.247	1
MTX2	0.0108593851924716	-1.46852245399857	0.052	0.15	1
ZNF83	0.0108728333274222	-1.52674659259159	0.115	0.195	1
EIF2AK1	0.0108730446981059	-1.02372198222945	0.115	0.235	1
B4GALT5	0.0109038022597044	-0.809941745732635	0.229	0.374	1
LARP7	0.0109061576593947	-0.972979344494974	0.146	0.275	1
SLC35E4	0.0109119056413369	1.15096510109386	0.115	0.085	1
NUP210	0.0109183944258101	-0.730708184725946	0.177	0.314	1
AC093525.2	0.0109969653798861	-0.753760012011226	0.115	0.229	1
GATAD2B	0.0110130066596014	-0.567742644896075	0.438	0.59	1
AC078883.1	0.011029376114043	-2.06807440095989	0.042	0.112	1
POLD3	0.0110297531164606	-1.02187521866549	0.042	0.128	1
NUCKS1	0.0110330272975217	-0.648263018240801	0.333	0.481	1
APOL3	0.0110617005885677	-1.45526192704286	0.083	0.182	1
PCBP2	0.0110628640931316	-0.563438764141655	0.469	0.609	1
DNAJB11	0.011102843120472	0.959627340065518	0.26	0.177	1
WIPF2	0.0111066713484016	-1.07462774389566	0.167	0.285	1
ATAD2B	0.0111084792862332	-0.658519452403544	0.271	0.417	1
RALA	0.011214828801106	-0.831186501060086	0.354	0.502	1
ADGRL2	0.0112253451432376	1.35158617006577	0.146	0.109	1
ZBTB40	0.0112467151435745	-0.620689354483264	0.125	0.237	1
PLPBP	0.0112797453351604	-1.20100506977439	0.052	0.145	1
LAP3	0.0113261978736575	-1.67005307169353	0.052	0.146	1
PDCD6	0.0113269544211318	-0.6795223984202	0.125	0.242	1
SELENOF	0.0113317208344127	-0.960487863525349	0.208	0.318	1
IMMP1L	0.0113512179983322	-1.60353890914022	0.083	0.169	1
ACTG1	0.0113516048179772	-0.855399893383865	0.302	0.41	1
GAN	0.0113728623345169	0.708096922104049	0.229	0.197	1
PIGN	0.011400160888028	-1.20738790596334	0.135	0.248	1
TMEM87B	0.0114286701009889	-1.35721624916738	0.125	0.229	1
COPB1	0.0114407238737483	-0.515562664959396	0.302	0.451	1
SCYL3	0.0115190628689287	-0.918983007376246	0.062	0.154	1
DUSP5	0.0115308693861951	0.957872558879199	0.24	0.166	1
SIAH2-AS1	0.0116195543766981	1.60783878578873	0.104	0.034	1
ZBTB25	0.0116865440335348	-1.17131699387671	0.125	0.246	1
TMEM243	0.0117075638149437	0.711804761938658	0.188	0.155	1
TDP2	0.0117121570273789	-0.788209233566835	0.073	0.167	1
GIMAP7	0.0117904108859484	-2.05713951942296	0.042	0.11	1
DNAJB14	0.0117962431612474	-0.621650994591752	0.427	0.566	1
IL2RB	0.0118029330725957	-0.736524058181522	0.188	0.324	1
CD46	0.0118047037031958	-0.781121393641799	0.208	0.349	1
ORC3	0.0118467572288859	-0.520425474901494	0.115	0.218	1
DROSHA	0.0118927615705803	-1.17232807265032	0.104	0.222	1
CANX	0.0119311563271957	-0.566321777457029	0.323	0.459	1
PPRC1	0.0119389175069819	0.831081844655437	0.281	0.185	1
WDR1	0.0119423511340667	0.771261907581439	0.365	0.235	1
THOC2	0.0119442139452337	-0.533446149216553	0.458	0.597	1
PTPN2	0.0119780236440765	-0.559718155809894	0.365	0.517	1
TTC19	0.0120134496331752	-0.627168456150355	0.208	0.343	1
LINC01473	0.0120285646747338	-2.02575110339405	0.083	0.151	1
TENT4A	0.0120337075110446	0.729401222810029	0.417	0.312	1
NSL1	0.0120401758638229	-1.76327580486505	0.042	0.132	1
SLMAP	0.0120506798172214	-0.649346238182645	0.385	0.533	1
AC108010.1	0.0121757592361738	-1.21299857634008	0.104	0.219	1
VAPB	0.0121939591254228	-0.752773275698974	0.125	0.241	1
RRP7A	0.0121941407837509	-1.27536952870248	0.094	0.199	1
RNF167	0.0122490958394373	-1.55566908702587	0.073	0.139	1
GATA3	0.0122516256087473	-1.2301980250232	0.083	0.193	1
NUDCD3	0.0122965684115084	-1.10425612185655	0.125	0.247	1
USP37	0.0123389423965461	0.597603328276466	0.49	0.429	1
TAPBP	0.01236335008757	-0.482725329530978	0.302	0.448	1
NDUFS2	0.0123826749588585	-1.99300223787715	0.031	0.113	1
ZYG11B	0.0124149010619811	-1.54773423676139	0.042	0.132	1
IARS1	0.0124482894564844	0.518167408507811	0.625	0.498	1
MTUS2	0.0124534038211444	-1.83893812558545	0.031	0.114	1
TMEM30A	0.0124744844063686	-0.759452181842994	0.146	0.27	1
SNX13	0.0125237961540879	-0.453654998173666	0.229	0.365	1
PHLPP2	0.0125428047105302	-1.03357922982132	0.104	0.221	1
TLK2	0.0125489242039696	-0.41285740853672	0.365	0.515	1
TFCP2	0.0125691274660519	-0.833088244449352	0.229	0.37	1
CERK	0.0125879222950497	0.604294350852254	0.469	0.337	1
TNFSF10	0.0125946097011393	0.869016244373583	0.26	0.234	1
ZC3H7A	0.0126518924431998	-0.590039903636692	0.302	0.451	1
H2AZ2	0.0126645855625449	-0.988569976892033	0.167	0.295	1
RANGAP1	0.0126754066368375	-0.960296162892699	0.156	0.285	1
PUF60	0.0126890849636774	-1.96133565108211	0.031	0.102	1
NUP153	0.0127293650961442	0.434246060081344	0.646	0.494	1
COPB2	0.0127499026929427	-1.06579733482285	0.156	0.276	1
RMDN1	0.0127708253583479	-2.18638522771222	0.031	0.107	1
RRAGA	0.0127786478822764	1.31670104175679	0.146	0.062	1
SORL1	0.012792624529972	-1.72046381800988	0.052	0.147	1
AAGAB	0.0127932738891029	-0.738820717061829	0.167	0.299	1
GNPTAB	0.0128373222095123	-0.899117155970741	0.156	0.285	1
TRIM33	0.0128462583579445	-0.624233876413986	0.375	0.525	1
LINC02328	0.01288840683946	-0.989697101676714	0.146	0.272	1
TBCD	0.0129001275971454	-0.683102281117747	0.229	0.371	1
MXD1	0.0129425849566082	-1.22618486564998	0.146	0.258	1
URI1	0.0129449072407325	-0.600111349383562	0.375	0.524	1
NKAIN2	0.013014115525568	1.22187524418035	0.208	0.122	1
TPST2	0.0130856949002736	0.846771447235781	0.281	0.196	1
HLA-DRB1	0.0130946567185312	0.577426391217168	0.385	0.249	1
AC002070.1	0.0131229208903322	1.13878675444335	0.156	0.068	1
DGUOK	0.013149010380855	-1.53777099222766	0.042	0.131	1
ITGA5	0.0131879504389429	0.865078351130483	0.219	0.113	1
RPAP2	0.0132200781091662	-0.539066361074212	0.302	0.45	1
TMEM123	0.0132340866764907	-0.77549331212662	0.312	0.407	1
ACO2	0.0132410527054845	-1.16035945982612	0.094	0.206	1
SPATA13	0.0132468783166019	-0.343888255895213	0.302	0.441	1
MCPH1	0.0132673519101106	-0.810727688822473	0.25	0.384	1
DLEU1	0.0132828429890822	0.628778917734978	0.438	0.305	1
ANKRA2	0.0134193158146103	-0.806551223072757	0.052	0.131	1
CAMK2G	0.0134255417666921	-1.29916173983872	0.052	0.146	1
CBX7	0.0134660584199035	-1.87486932473666	0.031	0.113	1
SAFB2	0.0134680676209342	-0.743878752704845	0.198	0.334	1
MMS22L	0.013530650053363	-1.33556622781916	0.125	0.214	1
CBX4	0.013570779968269	-1.76005047233587	0.052	0.14	1
CDC25B	0.013591875151171	-0.634650142153866	0.052	0.122	1
STXBP3	0.0136261615893895	-0.966088775663754	0.219	0.331	1
WDR19	0.0137235905194942	-1.84389068705388	0.042	0.13	1
CDC37	0.0137408120567484	0.468143558078344	0.323	0.303	1
NFATC3	0.0137497014183157	-0.452649408169958	0.333	0.481	1
CFDP1	0.013757658806017	-0.771890198878178	0.208	0.345	1
FLOT2	0.0137707981013638	-1.19806613268216	0.052	0.141	1
SQOR	0.0137789527774353	-1.10667158616433	0.135	0.254	1
PRKAG1	0.0137899663545602	-0.939016485352686	0.052	0.14	1
MECP2	0.0138049295991983	-0.773762773509363	0.302	0.428	1
ZNF611	0.0138381697190712	-1.04224729456584	0.073	0.173	1
SYTL3	0.0138506361988563	0.73217591176224	0.385	0.336	1
ZNF346	0.013862107676088	-1.43149109877619	0.062	0.161	1
ATP6V0C	0.013869456514243	-0.704962063644603	0.115	0.224	1
ZC3HC1	0.0139004550125925	-2.04715510611124	0.031	0.111	1
NUDCD1	0.0139491234256817	-1.26126522146143	0.073	0.177	1
SATB1-AS1	0.0139506462174635	-0.943482933091868	0.281	0.388	1
HMGN1	0.0139531937540229	-0.869405655426843	0.24	0.372	1
ANO6	0.0139628757200278	-0.755496683506238	0.208	0.346	1
RGS2	0.0139710790050991	1.10101317810475	0.208	0.117	1
RTF1	0.0139732245688611	-0.839520197409174	0.188	0.322	1
RNPEPL1	0.0139764846157588	-1.60331353648764	0.031	0.112	1
STRN	0.0139973274723571	-0.771834725371994	0.271	0.397	1
SF3B4	0.0140228794119477	-2.05167914255288	0.031	0.108	1
SETD3	0.014031658661283	-0.804807845689786	0.083	0.18	1
RAB29	0.0140555190100759	-1.34732915073366	0.083	0.186	1
AP000311.1	0.0141453391700929	-1.14554861720108	0.146	0.234	1
TANGO6	0.0142246417348207	-0.767570308884956	0.24	0.378	1
SCAI	0.0142337379105765	-1.28596363274772	0.104	0.214	1
SMS	0.0142521515176466	0.91807904218405	0.167	0.144	1
KHNYN	0.014277179063976	-0.454047133566513	0.146	0.249	1
IDE	0.0143089521877842	-1.36660325999268	0.115	0.198	1
MAP3K20	0.0143841534996561	-0.861863145240293	0.177	0.307	1
CABIN1	0.0143887409633033	-0.390017911429404	0.167	0.273	1
UCK2	0.0144038604470527	1.03359272803884	0.229	0.13	1
XPO7	0.014427329304365	-0.846947503364676	0.115	0.227	1
TERF1	0.014525509299817	-1.0021068195155	0.125	0.245	1
PRKRA	0.0145304251509031	-0.876403143678687	0.073	0.17	1
GABPB2	0.0145830725985772	-1.53278575650349	0.083	0.177	1
KLHL23	0.0146819617841427	-1.80323221548265	0.031	0.113	1
SLC25A40	0.0146934037601101	-1.88121014014925	0.042	0.127	1
NETO2	0.0147227178687913	-1.14323619478232	0.208	0.327	1
GARRE1	0.0147889290285939	-0.976414274358151	0.115	0.23	1
SPATA5	0.0148035657434835	-0.829494432353909	0.271	0.407	1
CHKB	0.0148064271051059	-1.24101014016275	0.094	0.202	1
WDR36	0.0148169584446403	0.623196493890398	0.302	0.263	1
STK25	0.0148772474284941	-1.46153175908039	0.042	0.129	1
CASP4	0.0148918152390173	-0.737779394990496	0.167	0.294	1
UHMK1	0.0149022452792177	-0.823038595349359	0.188	0.319	1
C1orf141	0.0149027823344092	1.61777716760127	0.104	0.059	1
FAM53B	0.0149097556273599	-1.3025390883585	0.104	0.173	1
YTHDF3	0.0149329263777817	-0.491985882541102	0.24	0.378	1
TRIM25	0.0149401601454567	-1.1414844782976	0.052	0.14	1
PURA	0.0149411518342734	-0.831514115438098	0.125	0.244	1
KIF1C	0.0149496422597268	-1.63114016475637	0.031	0.112	1
[truncated: 3,334 more rows]
